# Supplementary material for: Identification of SNPs associated with muscle yield and quality traits using allelic-imbalance analyses of pooled RNA-Seq samples in rainbow trout
Source: BMC Genomics. 2017 Aug 7;18:582. doi: 10.1186/s12864-017-3992-z (PMC5547479; doi:10.1186/s12864-017-3992-z)
Supplement: Additional file 1: — Putative SNPs and SNPs with allelic imbalances in association with total body weight, muscle yield, muscle fat content, shear force, and whiteness. SNP chromosome position, alleles, functional classification, associated gene ID and FASTA sequences are provided. (CSV 15332 kb) [file 12864_2017_3992_MOESM1_ESM.csv]

NCBI_sr.	chromosome (Berthelot, et al)	location	allele 1	allele 2	function	syn/non-syn	Allelic imbalance	Gene	LncRNA	Fasta	chr (New genome assembli Palti et al under review NCBI)	Chr. location	chi_sq
2711204830	chr_28	261540	G	A	3'UTR	N/A	0.188	GSONMT00002572001	No_lncRNA	TCAAAGCAAAGGGAGTTTAGGATAGCTTGGGAAAT[G/A]GAACAATCTTTTTGAAAGATGCTCTGAGTGAGGAT	omy28	9917525	0
2711284173	chrUn_11	4846651	A	G	CDS	synonymous	0.246	GSONMT00043362001	No_lncRNA	TAGGTGGCGATCTCTATGTCCAGGGCCATCTTGAC[A/G]TTGAGAAGGTCCTGGTACTCTCTGAGGTGACGGGC	omy11	21084460	0
2711275436	chrUn_5	5090120	C	A	3'UTR	N/A	0.479	GSONMT00070484001	No_lncRNA	TCCATCCTGGGATAAATGCTCTCTTTGGTTGTGGA[C/A]ATATGCCCTGTGTAGCCACCTGTATCTGAGAGGGA	omy05	24880267	0
2711201691	chrUn_10	9208860	G	C	3'UTR	N/A	2.542	GSONMT00007574001	Omy400005580	TCTTCGGGGACATAGGCCTGCATTAATATATTGAT[G/C]TGTATCTAGTCTTTTTACTCAATCAGATAGAAAAC	omy10	43231014	0
2711202708	chrUn_10	9208785	A	G	3'UTR	N/A	2.233	GSONMT00007574001	Omy400005580	CTTGCTCCTCCTACATCCGCCCACCCCATCAATCT[A/G]ATATGTATGGTGGCTAAAGGACAACCTCCGTGCAA	omy10	43231089	0
2711201583	chrUn_10	9208779	C	T	3'UTR	N/A	2.24	GSONMT00007574001	Omy400005580	GACATGCTTGCTCCTCCTACATCCGCCCACCCCAT[C/T]AATCTAATATGTATGGTGGCTAAAGGACAACCTCC	omy10	43231095	0
2711286402	chrUn_18	738162	T	A	Intronic	N/A	8.366	GSONMG00063785001	Omy200172466	CAAGTCGTATTCCACTGCTGTGGTATGGATGTGTA[T/A]ACCCCAAGGTGAAACGGAGCACCAGTCTTTGCCTC	omy12	79281439	0
2711286594	chrUn_18	738178	G	A	Intronic	N/A	2.727	GSONMG00063785001	Omy200172466	GCTGTGGTATGGATGTGTATACCCCAAGGTGAAAC[G/A]GAGCACCAGTCTTTGCCTCGGCTGCAACAGCTCAG	omy12	79281455	0
2711286643	chrUn_18	738105	T	C	Intronic	N/A	0.271	GSONMG00063785001	Omy200172466	NCTCATATCTATCGTTGGTTGTTTCCCCAGTCTCT[T/C]TGTTAGAAGAAATGCACACAGCAAGTCGTATTCCA			0
2711200722	chrUn_13	15313954	A	C	3'UTR	N/A	2.105	GSONMT00049647001	No_lncRNA	TCCTATGTGGATCTCTTGATGGTTAGTAGTTGATA[A/C]TGTTTGGCTCGAGTACAGATGGCACGTACTTCTGA	omy13	17620873	0
2711276495	chrUn_24	1037486	C	T	CDS	synonymous	2.637	GSONMT00046281001	No_lncRNA	GGAATCTTCGACATCTCCAACGCTGATCGTCTGGG[C/T]TCCTCAGAGGTGGAGCAGGTGCAGATGGTGGTGGA	omy24	10313279	0
2711283843	chrUn_17	6437378	A	C	CDS	synonymous	0.167	GSONMT00075887001	No_lncRNA	AACACATACAAAATGCTGGCTCACGTGAACCCCCC[A/C]GAAGTGAAGGTGAGTAACTGTATCATCTTCATCAG	omy17	47560213	0
2711283963	chrUn_17	6426724	C	T	CDS	synonymous	0.161	GSONMT00075887001	No_lncRNA	CGCTCCATCGCCGTGCTGACCTCTGGAGGCGATGC[C/T]CAGGGTGAGTGGGGCTGGGCGGACCAGGGCAGGTG	omy17	47549161	0
2711282588	chrUn_17	6442892	G	T	3'UTR	N/A	2.208	GSONMT00075887001	No_lncRNA	TGCAAAATCCACTCGTCACTTAAATCTGGCTGGAT[G/T]GATTGCTTTCATTTTAATCCTGTGACTCTTTCATA	omy17	47565727	0
2711273359	chrUn_4	652487	T	A	CDS	non_synonymous	0.144	GSONMT00023680001	No_lncRNA	AAGTTGGCCCAGACCATTGACAAGGTTGATGAGGA[T/A]AGATATGACGCCGAGGCAAAAGTGAAGAAGACAGA	omy04	10397482	0
2711265778	chrUn_22	21906130	C	T	3'UTR	N/A	8.901	GSONMT00073231001	No_lncRNA	TAAACATATCATTTCTATCCCCCATTTTCCCTCCT[C/T]CAGTACCTTTTTATTTATTGAATTAGCAAAAATAA	omy22	32098635	0
2711213703	chrUn	577118701	A	G	CDS	synonymous	3.58	GSONMT00046561001	No_lncRNA	ATTGAGCAGAAGTTCAGCGTTGTTGACCAGGAGAA[A/G]ATTGACAAATTCATGCTGGAGTTGGACGGAACTGA			0
2711263520	chrUn	549582159	A	G	Upstream	N/A	6.071	GSONMG00007417001	No_lncRNA	ACTGTAGCAAGCCACAGTGGGACTGCGAGGCCCAT[A/G]TTTAGGGAGAGCTGTGTGGTCGGGGTGAATGTATA			0
2711255063	chrUn	155171517	A	G	CDS	synonymous	10.953	GSONMT00004463001	No_lncRNA	ATTTGACTAAGTTTGTGACTCACCGCTTCCTCAGA[A/G]TGCCTCTTGTAGGCCTTCACTTTCATCTGCAGCTT			0
2711210035	chrUn	164967323	C	T	CDS	synonymous	0.478	GSONMT00016227001	No_lncRNA	GACGATGATGACGACGATGACGACGATGATGATGA[C/T]GACGATGATGATGACGATGATGATGATGATGACGA	omy21	31799489	0
2711262982	chrUn	577118662	A	G	CDS	synonymous	4.4	GSONMT00046561001	No_lncRNA	GCGGTGGATCATGTGAACAAGGACATCGCCGCCAA[A/G]CTGATTGAGCAGAAGTTCAGCGTTGTTGACCAGGA			0
2711244908	chrUn	549581863	G	A	Downstream	N/A	5.543	GSONMG00054466001	No_lncRNA	AGGCTTGAATCATGGCTACGGCGATTTCGAGAAGG[G/A]TGAGTAGAAAGAGGACAATAGAAGTTAGGATTGCT			0
2711243022	chrUn	509441010	G	A	No_gene_found	N/A	0.334	No_gene_found	No_lncRNA	GCCACAGTCTGTCCCTTGGTCACATACTCGTTGCC[G/A]ACCTTCACTCTGGGGTAGCACAGAGCTTTCAACAT			0
2711211787	chrUn	644484221	G	A	Upstream	N/A	2.64	GSONMG00032476001	No_lncRNA	GGTGTGATTACGGTACAATGTACATATAGAAGGGG[G/A]AAAAAAACATATACTTCCTATTGTTCACTGTGAAA	omy02	82008823	0
2711228902	chrUn	485935184	G	A	CDS	synonymous	6.281	GSONMT00018439001	No_lncRNA	TGCAGCTTATCTACCAGATCCTGAAGTCTGCCAAC[G/A]TTCTTCTTATCCTCCTCAGTCTGTGGGAAAACATC	omyUnm	73286137	0
2711248210	chrUn	469991225	C	T	3'UTR	N/A	0.143	GSONMT00050634001	No_lncRNA	CCACTGTACTACCGGACACAGGCCTAATGCAGCAA[C/T]AACAACACACACTTACGCTGAAGTCATGGCTCAGA	omy04	10508385	0
2711263771	chrUn	160090135	A	G	5'UTR	N/A	0.416	GSONMT00014739001	No_lncRNA	TTCCCCAGCAGAATCATCTATGCTGACTTCAAGCA[A/G]AGGTACACACACACACACACACACAAGCACACACA	omy13	2193194	0
2711210370	chrUn	20466395	C	A	No_gene_found	N/A	2.6	No_gene_found	No_lncRNA	AAGGTACAGCTCCACCTTGTCTGTAACGTAGCAGG[C/A]GTTCTTTGAATCAAAGGGTGCGGCTTGTGCCTCAA			0
2711257782	chrUn	309314296	C	T	CDS	synonymous	2.104	GSONMT00040319001	No_lncRNA	CTGAAGTCAGCCATTGAGAAGGCCGGCTACCCAGA[C/T]AAGATCATCATCGGCATGGACGTGGCCGCCTCTGA			0
2711220944	chrUn	577121245	C	T	CDS	synonymous	2.506	GSONMT00046561001	No_lncRNA	CTGAAGTCAGCCATTGAGAAGGCCGGCTACCCAGA[C/T]AAGATCATCATCGGCATGGACGTGGCCGCCTCTGA			0
2711233929	chrUn	235830536	A	G	No_gene_found	N/A	4.373	No_gene_found	No_lncRNA	ACAGTGTTTCACAGTGTATAGGCGTCTGGGTAATC[A/G]GAGTACCGTCGTGGTATCCCTGCGAGGCCTAGGAA			0
2711250492	chrUn	469989453	G	A	CDS	synonymous	3.355	GSONMT00050634001	No_lncRNA	TAACTCATCAAGTCATTCTGCATGCTCTGCTCTAG[G/A]GAGAAGGCAAAGGAGCTGCATGAATGGATGAAGAC	omy04	10506612	0
2711209909	chrUn	20466387	G	A	No_gene_found	N/A	2.305	No_gene_found	No_lncRNA	AAACCCTTAAGGTACAGCTCCACCTTGTCTGTAAC[G/A]TAGCAGGCGTTCTTTGAATCAAAGGGTGCGGCTTG			0
2711218406	chrUn	140378453	C	T	No_gene_found	N/A	0.396	No_gene_found	No_lncRNA	CTTGGCCTTCTCTTCTGCATTCCTGGCCTCCTGGA[C/T]GATGTCATCCACCTCTCCCTGCACCTGCACCAGGT			0
2711257557	chrUn	988561723	C	G	CDS	synonymous	8.17	GSONMT00044844001	No_lncRNA	GTTTATTTCTTCCACAAAGGTGCGTGAGCTTGAGA[C/G]TGAGGTGGAGGCCGAGCAGAGAAGAGGTGTAGATG	omyUnm	223335843	0
2711244497	chrUn	164967789	A	T	3'UTR	N/A	0.398	GSONMT00016227001	No_lncRNA	TAACTGTCTGTGTGTATGTGAGAACTAAGCTGAGG[A/T]AAACTAGCATGTTTGACCTGGTTTTGTTTATCTCG	omy21	31799955	0
2711231124	chrUn	889804172	G	A	No_gene_found	N/A	3.307	No_gene_found	No_lncRNA	GTAAGTCTGAGAAGGAGAGGATGGAGGCACAAGCC[G/A]CACCCTTTGATTCAAAGAACGCCTGCTATGTGACA			0
2711235831	chrUn	994873616	T	C	No_gene_found	N/A	5.527	No_gene_found	No_lncRNA	TTCTCTAAAAGACTTGTCTCCACTCAAGACATTTG[T/C]GTGAGAGCGGGTGCTCATGGGTTGTCTATGTTTGT	omy13	45826348	0
2711259165	chrUn	164967848	T	A	3'UTR	N/A	6.515	GSONMT00016227001	No_lncRNA	TTGTTTATCTCGTTTAGCACTAGTCAGGGATGCCC[T/A]CTTTCCCCTTTCTCCTTTATCCCATTTTTCTGTAT	omy21	31800014	0
2711247489	chrUn	577122464	C	T	CDS	synonymous	3.124	GSONMT00046561001	No_lncRNA	GCCTGTAACTGCCTGCTCCTCAAGGTCAACCAGAT[C/T]GGCTCCGTCACAGAGTCCATCAAGGCGTAAGTATT	omy09	727426	0
2711213544	chrUn	850378597	G	C	CDS	non_synonymous	0.201	GSONMT00050340001	No_lncRNA	ACTTGAATACTTTTCAGATCAGGATTACCTCCTTA[G/C]TGCCGTCAGGTTTCGTGACTGTCACAGTACACTTC	omy17	2606196	0
2711262274	chrUn	994873522	C	T	No_gene_found	N/A	2.151	No_gene_found	No_lncRNA	TTCTACCTTCCTGCTCCTCTCTTCTTCCTTCTATT[C/T]TCTCATACCTTCCTTCTCTTTATGTGTACTCATGT	omy13	45826254	0
2711213289	chrUn	164967590	A	G	3'UTR	N/A	7.25	GSONMT00016227001	No_lncRNA	CTTTCTGTATCTCTTTCTCAAATCCCCGGTCAGAT[A/G]GTCAAGTGACACACCCAAAGGGCAACTCCTAAATC	omy21	31799756	0
2711216637	chrUn	20466415	G	A	No_gene_found	N/A	2.362	No_gene_found	No_lncRNA	CTGTAACGTAGCAGGCGTTCTTTGAATCAAAGGGT[G/A]CGGCTTGTGCCTCAATCCTCTCCCTCTCAGGCTTA			0
2711261513	chrUn	608637420	G	A	3'UTR	N/A	3.644	GSONMT00036687001	No_lncRNA	CATATTTACTCACAGAGGACTTTTATTCCGCTTCT[G/A]AATGAAGCAGGTTCAGTGCAACAAACAGAGAAAAT	omy02	6084755	0
2711221268	chrUn	155171516	A	C	CDS	non_synonymous	11.041	GSONMT00004463001	No_lncRNA	TATTTGACTAAGTTTGTGACTCACCGCTTCCTCAG[A/C]ATGCCTCTTGTAGGCCTTCACTTTCATCTGCAGCT			0
2711231793	chrUn	893735510	T	C	No_gene_found	N/A	3.893	No_gene_found	No_lncRNA	TGTGAACCCCAGGATGCCCAATTGCACCTTGATGA[T/C]GCTGTCCGTGTCGCAGAAGACATGAAGGAGCAGGC			0
2711240034	chrUn	135611624	A	G	CDS	synonymous	0.233	GSONMT00002221001	No_lncRNA	TGAGAGCTCGTACCAATCATCATGAACTGAAAGGC[A/G]TTGTCAGAGACAGAGAAGATATGGGGTGGAGCCTC			0
2711217818	chrUn	235830572	A	G	No_gene_found	N/A	10.688	No_gene_found	No_lncRNA	GAGTACCGTCGTGGTATCCCTGCGAGGCCTAGGAA[A/G]TGCTGTGNNNNNNNNNNNNNNNNNNNNNNNNNNNN			0
2711261952	chrUn	938367057	C	T	CDS	synonymous	2.293	GSONMT00075629001	No_lncRNA	ACCAGCGGTCGCGCTGACGACAACGAGGAGACCAT[C/T]AAGAAGCGCTTGGACCTGTACTACAAAGCCACTGA	omy29	22010619	0
2711225506	chrUn	889804173	C	T	No_gene_found	N/A	3.28	No_gene_found	No_lncRNA	TAAGTCTGAGAAGGAGAGGATGGAGGCACAAGCCG[C/T]ACCCTTTGATTCAAAGAACGCCTGCTATGTGACAG			0
2711254756	chrUn	549582765	G	A	Upstream	N/A	10.79	GSONMG00007417001	No_lncRNA	TCGAAGTGTTCTAGGGGTACCGCTTCAACAACGAT[G/A]GGTATGAAGCTATGGTTAGCCCCGCAGATTTCAGA			0
2711211168	chrUn	850370601	G	C	CDS	synonymous	4.042	GSONMT00050340001	No_lncRNA	TTGTTGTCCATGAACTGGCCCTCAGGGATGACACT[G/C]GCATTCAGTACTTTGTACCTGAATGAGGAGACATT			0
2711220837	chrUn	315805563	C	T	No_gene_found	N/A	2.55	No_gene_found	No_lncRNA	GGAGGTGCCAAGAGGGTTGTCATCTCTGCTCCCAG[C/T]GCTGATGCACCCATGTTCGTCATGGGCGTCAACCA	omy02	6082838	0
2711235249	chrUn	20466384	A	C	No_gene_found	N/A	0.441	No_gene_found	No_lncRNA	ACTAAACCCTTAAGGTACAGCTCCACCTTGTCTGT[A/C]ACGTAGCAGGCGTTCTTTGAATCAAAGGGTGCGGC			0
2711232259	chrUn	135647641	A	G	CDS	synonymous	6.169	GSONMT00002223001	No_lncRNA	TAGGCCTTCACTTTCATCTGCAGCTTATCTACCAG[A/G]TCCTGAAGTCTGTTAACGTTCTTCTTATCCTCCTC			0
2711243272	chrUn	389333549	C	T	No_gene_found	N/A	2.38	No_gene_found	No_lncRNA	TGCAGCTGAGCTCCCAGAGACTGCTCATCCTCAAC[C/T]TTGCTGAGGAGCTGAGTGGTCTCAAACTCCTTCCT			0
2711231854	chrUn	549587674	T	C	Intronic	N/A	5.864	GSONMG00007417001	No_lncRNA	AGATCTGTAACAGGGTAAGGAATAGGTATGGGGGC[T/C]CATAGAGTGAGTGCAAGTGTAAGGGCAAGTATGGG			0
2711257813	chrUn	20466479	C	T	No_gene_found	N/A	2.557	No_gene_found	No_lncRNA	AGGCTTACGGAGGTATATGGCAGCCTTGCCGTAGA[C/T]TTGCATCTCTGCGTCCGTACTCATGGTGACGGATA			0
2711240589	chrUn	485935310	G	A	CDS	synonymous	2.072	GSONMT00018439001	No_lncRNA	AGTGTAAAGAATGCACTTTCTCTTACCTGGTAAGT[G/A]AGCTCCTTGACTCTGCGCTCATACTTGCGGACTCC			0
2711245308	chrUn	549581901	T	C	Downstream	N/A	5.721	GSONMG00054466001	No_lncRNA	AGTAGAAAGAGGACAATAGAAGTTAGGATTGCTAC[T/C]GTAGGTATTATAGGTAGAAGAACAAAGGCTGCTGT			0
2711222590	chrUn	348063285	G	A	No_gene_found	N/A	2.845	No_gene_found	No_lncRNA	TAAGTGAGCTCCTTGACTCTGCGCTCATACTTGCG[G/A]ACTCCCTTGACTGCGTCTACACCTCTTCTCTGCTC			0
2711261727	chrUn	577122473	C	G	CDS	synonymous	0.325	GSONMT00046561001	No_lncRNA	TGCCTGCTCCTCAAGGTCAACCAGATCGGCTCCGT[C/G]ACAGAGTCCATCAAGGCGTAAGTATTGGTCCCCCT	omy09	727435	0
2711222403	chrUn	549582485	C	T	Upstream	N/A	11.702	GSONMG00007417001	No_lncRNA	GAAGCTTAGTGTCATGGTCAGTTTCAGGGTTCAGG[C/T]TTAGCTTTTTCAGTGCTTTGTGAGGTAGGCTCATT			0
2711241610	chrUn	549582482	G	A	Upstream	N/A	11.271	GSONMG00007417001	No_lncRNA	GAAGAAGCTTAGTGTCATGGTCAGTTTCAGGGTTC[G/A]GGTTTAGCTTTTTCAGTGCTTTGTGAGGTAGGCTC			0
2711264054	chrUn	608637620	T	C	3'UTR	N/A	8.893	GSONMT00036687001	No_lncRNA	GTCCAATCGAATGGGAAATATGTGGTCACATGACG[T/C]AGCGCAGTAGCGTTTGGTTGGTTGCTTTACTCCTT	omy02	6084555	0
2711256915	chrUn	193378755	C	T	CDS	synonymous	2.2	GSONMT00023528001	No_lncRNA	AGAGAGAAGAAGAAGAAGATCCTGGCGGAGCGACG[C/T]AAACCGCTCAACATCGACCATCTGAACGAGGACAA	omy06	80678426	0
2711211593	chrUn	391516185	G	A	No_gene_found	N/A	0.261	No_gene_found	No_lncRNA	CCCTTGAGCTTCTCTCCGAACATGGTGAGGAAGAC[G/A]GTAAAGTTGATGGGGCCGCTGGCCTCCTTGACCAT	omy12	79280352	0
2711249828	chrUn	469991206	C	A	3'UTR	N/A	2.161	GSONMT00050634001	No_lncRNA	CTGCTTGGAGCCCAGACTGCCACTGTACTACCGGA[C/A]ACAGGCCTAATGCAGCAACAACAACACACACTTAC	omy04	10508366	0
2711225403	chrUn	644484622	T	G	3'UTR	N/A	0.177	GSONMT00032476001	No_lncRNA	AGATGGTAAAGGGGGGAGGAGTAATGTCCTTGAGT[T/G]GAGTTTGTTCAAGGAACAAGCACAACACGCATGGT			0
2711213166	chrUn	164967909	A	T	3'UTR	N/A	6.557	GSONMT00016227001	No_lncRNA	TTTTCTGTATTCTGGAACCACTACATGTTTTCTAC[A/T]GGTAAAGAGAAGCAACAACCAACTTATTGTACCAT	omy21	31800075	0
2711224513	chrUn	20466414	T	C	No_gene_found	N/A	2.611	No_gene_found	No_lncRNA	TCTGTAACGTAGCAGGCGTTCTTTGAATCAAAGGG[T/C]GCGGCTTGTGCCTCAATCCTCTCCCTCTCAGGCTT			0
2711247221	chrUn	1065099906	G	A	CDS	synonymous	0.349	GSONMT00032609001	No_lncRNA	ACAGAGAAGTCTGAAATCCAGACCGCTCTGGAGGA[G/A]GCTGAGGTACAAACTACAGCTGTTTGATGGGGAAA			0
2711233840	chrUn	20466416	C	T	No_gene_found	N/A	2.628	No_gene_found	No_lncRNA	TGTAACGTAGCAGGCGTTCTTTGAATCAAAGGGTG[C/T]GGCTTGTGCCTCAATCCTCTCCCTCTCAGGCTTAC			0
2711260027	chrUn	549603203	G	A	Upstream	N/A	10.762	GSONMG00044276001	No_lncRNA	TACCAACACCTCTTTTGATTCTTCGGCCACCCAGA[G/A]GTCTATATTCTCATCCTCCCAGGCTTTGGTATAAT			0
2711234047	chrUn	958304615	C	T	CDS	non_synonymous	0.408	GSONMT00056501001	No_lncRNA	TCTTACTTCACTGATGATCTTGTGGAAGGCGTGGT[C/T]GTGTTCCATGGGGGGAGGGGGGATGTCGAAGGAAC	omy29	17731920	0
2711256270	chrUn	1075204813	G	A	3'UTR	N/A	2.594	GSONMT00020987001	No_lncRNA	TGCAGTTATTTTCACATCCCGGGCCTTGCCCACCT[G/A]ATTTGGGGAACAGCAGCAGCTTGGCGTCAATCACA	omy16	65295806	0
2711259011	chrUn	135612639	G	A	CDS	synonymous	4.907	GSONMT00002221001	No_lncRNA	TTGTCTGCCACATAGCAGGCGTTCTTTGAATCAAA[G/A]GGTGCGGCTTGTGCCTCCATCCTCTCCTTCTCAGA			0
2711227478	chrUn	549602939	A	G	Upstream	N/A	10.119	GSONMG00044276001	No_lncRNA	GTTGATTTAACTATCTTCTCCCTTCATTTAGCTGG[A/G]ATCTCCTCAATTTTAGGAGCCATTAATTTTATTAC			0
2711212622	chrUn	164967314	T	C	CDS	synonymous	5.77	GSONMT00016227001	No_lncRNA	GATGATGATGACGATGATGACGACGATGACGACGA[T/C]GATGATGACGACGATGATGATGACGATGATGATGA	omy21	31799480	0
2711218721	chrUn	889804174	A	G	No_gene_found	N/A	3.233	No_gene_found	No_lncRNA	AAGTCTGAGAAGGAGAGGATGGAGGCACAAGCCGC[A/G]CCCTTTGATTCAAAGAACGCCTGCTATGTGACAGA			0
2711255762	chrUn	549591086	A	G	Downstream	N/A	6.5	GSONMG00007417001	No_lncRNA	AAAGAACTGGCCTACCCCTTTATTGTTTTGGCCTT[A/G]TGAGGTATCATTATAACAGGATCTATTTGCCTACG			0
2711232593	chrUn	549582795	T	C	Upstream	N/A	11.586	GSONMG00007417001	No_lncRNA	ACGATGGGTATGAAGCTATGGTTAGCCCCGCAGAT[T/C]TCAGAACATTGTCCGTAGAATACTCCAGGTCGAGA			0
2711246227	chrUn	573087872	C	T	CDS	synonymous	4.524	GSONMT00077952001	No_lncRNA	GTGATCCGCAAGCTCAAAGCTGTGGGAGGAATCAT[C/T]CTCACGGCCAGCCACAACCCCGGTGGCCCCAACGG	omy04	35422845	0
2711240527	chrUn	1107706384	T	A	No_gene_found	N/A	12.161	No_gene_found	No_lncRNA	GTCCCCATCCTACACACTTCTAAACAACGAGGACT[T/A]ACCTTTCGACCGCTCACCCAATTCTTATTTTGGGC			0
2711216773	chrUn	235830539	G	A	No_gene_found	N/A	4.373	No_gene_found	No_lncRNA	GTGTTTCACAGTGTATAGGCGTCTGGGTAATCAGA[G/A]TACCGTCGTGGTATCCCTGCGAGGCCTAGGAAATG			0
2711216396	chrUn	135647586	A	C	CDS	non_synonymous	0.185	GSONMT00002223001	No_lncRNA	TCTACATTTTCGAATGTATGCTCTCAGACTCACCG[A/C]TTCCTCAGAATGCCTCTTGTAGGCCTTCACTTTCA			0
2711262548	chrUn	135650341	T	C	CDS	non_synonymous	0.346	GSONMT00002223001	No_lncRNA	CTCAGCGGCCTGCCTGTTGGAGTGGCTCAGCTGGA[T/C]CTCCATCTCGTTCAGGTCTCCCTCCATCTTCTTCT			0
2711235646	chrUn	164967785	G	A	3'UTR	N/A	5.759	GSONMT00016227001	No_lncRNA	GTTATAACTGTCTGTGTGTATGTGAGAACTAAGCT[G/A]AGGAAAACTAGCATGTTTGACCTGGTTTTGTTTAT	omy21	31799951	0
2711285561	chrUn_Sex	16091329	T	G	3'UTR	N/A	4.734	GSONMT00012775001	No_lncRNA	ATGGATGGGTTTGCCCCTCTACATCCCATCTACCT[T/G]ATATGTATGGCAGTGTTGACTGGTGAGGGTAGAAC	omy29	32497146	0
2711285111	chrUn_Sex	16079870	C	T	CDS	synonymous	0.453	GSONMT00012775001	No_lncRNA	CGGGATTACTACTTTGCTCTCGCCAACACCGTGCG[C/T]GACCACCTGGTGGGCAGGTGGATCAGAACCCAGCA	omy29	32508788	0
2711205546	chrUn_20	14646047	T	A	CDS	synonymous	0.492	GSONMT00020174001	No_lncRNA	AAGATCGTTGGGTTCCTGCAGGGCCAAGACGAGAT[T/A]ACCGCCATGGTGAGGCCAAGACATATGTGTAGATA	omy16	24752960	0
2711205388	chrUn_20	14642475	G	C	CDS	synonymous	0.238	GSONMT00020174001	No_lncRNA	CTGTCCAAGGTCATCTCCCTGATCTGTGTTGCCGT[G/C]TGGGCGATCAACATTGGCCACTTCAACGATCCCGT	omy16	24756532	0
2711207390	chrUn_8	27812166	A	T	CDS	non_synonymous	3.016	GSONMT00030287001	No_lncRNA	CTTCTCCTTGGTCAGCTTGGCAACACTCTCATCCA[A/T]AGACGCCATCTCTTCTGTCAGGTTTTTAACCTGAA	omy08	79865809	0
2711268365	chrUn_12	9091768	G	A	CDS	synonymous	2.193	GSONMT00031505001	No_lncRNA	TCGTCATCATCGTCGTCGTCATCATCGTCGTCATC[G/A]TCGTCATCATTGTCATCATCATCATCGTCATCATC			0
2711267150	chrUn_12	5944148	T	C	CDS	synonymous	0.403	GSONMT00073564001	No_lncRNA	CAGATCTGGGAAGGCCTGAATGTTGTGAAGAACGG[T/C]AGACTGATGCTGGGAGAGACCAACCCTGCAGACTC	omy12	65085322	0
2711268520	chrUn_12	18282334	G	A	3'UTR	N/A	2.777	GSONMT00071424001	No_lncRNA	ATGCACTTATGTTCCTTCCTGCTGTGTTTCTCTCG[G/A]AGACGAGGGCCAGAGACCAGTCGGCTGCAGCTACA	omy12	33187148	0
2711279390	chrUn_2	23325195	T	C	CDS	synonymous	0.215	GSONMT00065897001	No_lncRNA	CCCACCTCCTCTTTGACCTCCTTCTTCACTTCTTT[T/C]AAGTTGGCTCTGAAATCCATGGAAGCCTTGTGCTT			0
2711279977	chrUn_2	23218316	A	T	3'UTR	N/A	0.393	GSONMT00065892001	No_lncRNA	TTGTGTCCGGTAGTACGGTGGCAGTCTGGGCTCCA[A/T]GCAGCAGAACGGTACCGTTTACTTTCTGCGGACCG	omy02	45719599	0
2711279917	chrUn_2	27297389	G	A	CDS	non_synonymous	0.238	GSONMT00068795001	No_lncRNA	AAAGCATGGACAGAAGGGTTGGGAAATGGAAGAAA[G/A]GCCGGGAGAGAGCAGAGCGATGCTGCTCAGCTGGC	omy02	57498223	0
2711279369	chrUn_2	23218282	T	C	3'UTR	N/A	2.285	GSONMT00065892001	No_lncRNA	AGCGTAAGTGTGTGTTGTTGTTGCTGCATTATGCT[T/C]GTGTCCGGTAGTACGGTGGCAGTCTGGGCTCCAAG	omy02	45719633	0
2711278731	chrUn_2	23222411	C	T	CDS	synonymous	4.693	GSONMT00065892001	No_lncRNA	CTCTTCAGCCTCTCGATGTGGTCAAACTTCTCAGA[C/T]TCCAGTGTCTGCATCCATTCATGCAGCTCCTTTGC	omy02	45715504	0
2711279176	chrUn_2	23325506	T	C	CDS	synonymous	3.111	GSONMT00065897001	No_lncRNA	TCCTCATCAACCTTGTCGATGGTCTGGGACAACTT[T/C]TTGAGCATTTCCTGTTGGCACACAAACACATTACA	omy02	45583498	0
2711269074	chrUn_3	16192018	A	G	CDS	non_synonymous	3.061	GSONMT00078591001	No_lncRNA	GCCTGGCCTGCCAAGGCAAGTATGTTTCTTCTGGA[A/G]ACAGCGCCGCTGCTGGAGATTCACTGTTCGTGGCC	omy20	1602863	0
2711207087	chrUn_8	27748214	C	T	CDS	synonymous	2.581	GSONMT00030285001	No_lncRNA	CTGGAGAGGTCATCAATCTCCATCTTGTACTCGCT[C/T]TTCTCCTTCTCTAGCTTCTGCTTGACACGCTGCAG	omy08	79810050	5.19E-303
2711266422	chrUn_22	21902458	G	A	CDS	synonymous	2.093	GSONMT00073231001	No_lncRNA	CCCTTCAGCCTCGATCATACCCCACGAGTCACTGT[G/A]AGGATGCGTTCCCATCGTGTGCCATACGGTCAGCA	omy22	32094963	2.76E-301
2711267517	chrUn_12	5944190	C	T	CDS	synonymous	2.445	GSONMT00073564001	No_lncRNA	ATGCTGGGAGAGACCAACCCTGCAGACTCCAAGCC[C/T]GGCAGCATCCGCGGTGACCTCTGTATCACGCTTGG	omy12	65085280	2.45E-300
2711270111	chrUn_3	16192218	A	C	3'UTR	N/A	2.545	GSONMT00078591001	No_lncRNA	TGCGACACCACTTGTTTGATACATCGATACGGAGA[A/C]AATTCAACGCAAACCTTTCTTTGGGCTCTTGCTTC	omy20	1603063	5.36E-297
2711242700	chrUn	164937529	C	G	5'UTR	N/A	0.466	GSONMT00016227001	No_lncRNA	CAGCAATTGACGTCCAAGTCGTGGGAGACCTGAGT[C/G]GGGGGAACCAACAATAACCTGGAACAATGAAGTGG	omy21	31769339	2.73E-288
2711236878	chrUn	573087848	G	A	CDS	synonymous	0.443	GSONMT00077952001	No_lncRNA	ATGTCCACCCCTGCTGTGTCCTGTGTGATCCGCAA[G/A]CTCAAAGCTGTGGGAGGAATCATCCTCACGGCCAG	omy04	35422869	1.16E-285
2711203950	chrUn_9	26195460	G	A	Upstream	N/A	2.745	GSONMG00022188001	No_lncRNA	TCATCGTCATCATCATCATCATCATCATCATCGTC[G/A]TCGTCGTCGTCATCATCGTCATCATCATCATCATC	omy09	7590450	1.30E-283
2711240295	chrUn	135647851	G	A	CDS	synonymous	3.064	GSONMT00002223001	No_lncRNA	ACTCCCTTGACTGCGTCTACACCTCTTCTCTGCTC[G/A]GCCTCCACCTCAGTCTCGAGCTCGCGCACCTTTGT			5.53E-283
2711226672	chrUn	850370792	T	G	CDS	synonymous	0.325	GSONMT00050340001	No_lncRNA	TGCGCGTATGTACCTCTGTTTGAAGTCAGCATAGA[T/G]GATTCTGCTGGGGAATCCCTTTCTGCAGATCCTGA			6.25E-279
2711225600	chrUn	850371663	C	T	CDS	non_synonymous	2.582	GSONMT00050340001	No_lncRNA	GATACAGGGCAGCCAGAATTTTGACTGCGGACTTC[C/T]GGTACAGTTGACAAACTGAGTCGTTCAGGGGGTCC			9.18E-270
2711216125	chrUn	766515534	C	T	No_gene_found	N/A	0.432	No_gene_found	No_lncRNA	TCAGAGACGGAGAAGATATGGGGTGGAGCCTCCAT[C/T]CTCTTCTTCCCTCTGTAGGCGTTGACAACCTCTTC			9.84E-269
2711251970	chrUn	850378635	G	T	CDS	non_synonymous	0.193	GSONMT00050340001	No_lncRNA	CCGTCAGGTTTCGTGACTGTCACAGTACACTTCCC[G/T]TCTGCCCTGGCAGTGACCAGACCCTTAAGGTACAG			9.86E-266
2711218533	chrUn	577120951	C	T	CDS	synonymous	0.148	GSONMT00046561001	No_lncRNA	GTGATCAAGGCCAAGTATGGAAAGGATGCCACCAA[C/T]GTAGGAGATGAGGGCGGCTTCGCACCCAACATCCT	omy09	725705	3.45E-262
2711204821	chr_28	261874	A	G	CDS	synonymous	0.196	GSONMT00002572001	No_lncRNA	TCATCATCATCATCATCATCATCATCATCGTCATC[A/G]TCATCATCATCGTCGTCATCATCATCTGGATCAAT	omy28	9917859	4.84E-262
2711247485	chrUn	850371664	C	G	CDS	non_synonymous	2.608	GSONMT00050340001	No_lncRNA	ATACAGGGCAGCCAGAATTTTGACTGCGGACTTCT[C/G]GTACAGTTGACAAACTGAGTCGTTCAGGGGGTCCT			1.16E-258
2711204835	chr_28	261688	T	A	3'UTR	N/A	0.173	GSONMT00002572001	No_lncRNA	TGAGGAAGGTGATGATGTTGATTGGCCAGATTATG[T/A]TATATTGGCCAGATTTATACATTGATGACATCAAC	omy28	9917673	1.02E-256
2711259485	chrUn	1099524764	C	T	CDS	synonymous	0.091	GSONMT00020801001	No_lncRNA	AAATACAGCATCATCTGTGTGGAAGACCTGATCCA[C/T]GAGATCTACACAGTCGGGAAGAACTTCAAGCCTGC	omy15	2534916	1.46E-255
2711269981	chrUn_3	16187981	T	C	CDS	synonymous	0.434	GSONMT00078591001	No_lncRNA	CGTCAGCTGCTCTTCACCGCTGACGAGCGCGCCGG[T/C]CCTTGCATTGGTGGTGTCATCTTCTTCCACGAGAC	omy20	1598826	7.48E-252
2711251614	chrUn	577118710	A	G	CDS	synonymous	0.424	GSONMT00046561001	No_lncRNA	AAGTTCAGCGTTGTTGACCAGGAGAAAATTGACAA[A/G]TTCATGCTGGAGTTGGACGGAACTGAGAACAAATG			2.23E-251
2711201035	chrUn_13	13598129	T	C	3'UTR	N/A	4.181	GSONMT00040586001	No_lncRNA	GGGACCACTATTACCACCACCATCAACACCGAGGA[T/C]ACTTTAGAAGACTCAATGGTTTTACTGGCAAAAAG	omy13	30775116	2.31E-250
2711210157	chrUn	196819525	A	C	No_gene_found	N/A	2.216	No_gene_found	Omy100076762	TACATTATATTCCACCCAGGCTACATTATAATTCC[A/C]CCCAGGCTACATTATAATCCACCCAGGCTACATTA			1.11E-248
2711250691	chrUn	149474676	C	T	No_gene_found	N/A	2.17	No_gene_found	No_lncRNA	AGGGGTATCCTGACTCTGAAGTACCCCATCGAGCA[C/T]GGCATCGTCACCAACTGGGACGACATGGAGAAGAT			1.46E-248
2711232673	chrUn	391516188	A	G	No_gene_found	N/A	0.45	No_gene_found	No_lncRNA	TTGAGCTTCTCTCCGAACATGGTGAGGAAGACGGT[A/G]AAGTTGATGGGGCCGCTGGCCTCCTTGACCATAGC	omy12	79280349	3.20E-246
2711241426	chrUn	422245007	G	A	No_gene_found	N/A	2.382	No_gene_found	No_lncRNA	CTGATCACTGCCAGGGCTGAAGGGAAGTGTACTGT[G/A]ACAGTTACCAAACCTGACGGTAGTAAGGAGGTAAG			1.20E-245
2711263869	chrUn	422245013	T	C	No_gene_found	N/A	2.171	No_gene_found	No_lncRNA	ACTGCCAGGGCTGAAGGGAAGTGTACTGTAACAGT[T/C]ACCAAACCTGACGGTAGTAAGGAGGTAAGCCTGAT			1.15E-244
2711262672	chrUn	843971826	A	T	3'UTR	N/A	3.534	GSONMT00027468001	No_lncRNA	TGGCATGATGCACTCACTGCTGCAGCTCTGTGTCC[A/T]AAACATTAATGTTACACACTTCTGAACAGGTTATC			1.54E-233
2711218936	chrUn	160090115	A	C	5'UTR	N/A	5.976	GSONMT00014739001	No_lncRNA	TCAGGATCTGCAGAAAGGGCTTCCCCAGCAGAATC[A/C]TCTATGCTGACTTCAAGCAAAGGTACACACACACA	omy13	2193174	2.19E-233
2711236535	chrUn	302745196	T	C	CDS	synonymous	2.882	GSONMT00007231001	No_lncRNA	GTGCCCAAGAAGCTGCTCACAATGGCTGGTATCGA[T/C]GATTGCTACACCTCGGCCAGGGGCTGCACTGCCAC			8.77E-232
2711236194	chrUn	135601003	G	A	CDS	synonymous	2.161	GSONMT00002220001	No_lncRNA	AATCTTCCTGTCCACCTCACCCTTGATCTGGTTCA[G/A]CTCCAGCTGCACACGCAGAATCTTGGATTCCTCGT			4.91E-230
2711217554	chrUn	164967335	T	C	CDS	synonymous	4.722	GSONMT00016227001	No_lncRNA	GACGATGACGACGATGATGATGACGACGATGATGA[T/C]GACGATGATGATGATGATGACGATGATGACGACGA	omy21	31799501	3.50E-228
2711250035	chrUn	135612523	G	C	CDS	non_synonymous	2.151	GSONMT00002221001	No_lncRNA	ACTTGAATACTTTTCAGATCAGGCTTACCTCCTTA[G/C]TGCCGTCAGGGTTCGTGACTGTTACAGTACACTTC			1.44E-225
2711207536	chrUn_8	2537765	A	G	CDS	synonymous	0.459	GSONMT00061495001	No_lncRNA	AGATCAACAATTTACTCATCATCATCATCATCATC[A/G]TCATCGTCGTCGTCGTCATCGTCGTCGTCGTCGTC	omy08	70150027	2.47E-224
2711205897	chrUn_20	14645257	C	T	CDS	synonymous	0.373	GSONMT00020174001	No_lncRNA	GCCATTCTGTTGTGCAAAGCTGCTGGAATCCGCGT[C/T]ATCATGATCACTGGTTAGTGTACCACTACCTTCTC	omy16	24753750	1.05E-222
2711205482	chrUn_20	14644356	C	T	CDS	synonymous	0.465	GSONMT00020174001	No_lncRNA	GAGACTGCCATGTGCTGCCTGGTTGAAAAGATGAA[C/T]GTGTTCAACTCCAAAGTTACAGGCCTCTCCAAGCC	omy16	24754651	1.38E-221
2711276462	chrUn_24	1037687	C	T	3'UTR	N/A	2.571	GSONMT00046281001	No_lncRNA	TTGTCGTTACGCGGGCAGGAGACTGCCTCCCTGGA[C/T]ATTTCCTAAAAACACTCCACTCTGATCCAACTTTT	omy24	10313480	1.87E-217
2711194233	chrUn_6	26047094	C	T	CDS	synonymous	2.136	GSONMT00000435001	No_lncRNA	AATGACCTGGTCATTAATATGCTGAGGTCTTCATA[C/T]GGAACCTGCTGCATGGTGTCAGAGGAGAACGAACA			2.89E-217
2711213965	chrUn	422245016	G	C	No_gene_found	N/A	2.168	No_gene_found	No_lncRNA	GCCAGGGCTGAAGGGAAGTGTACTGTAACAGTTAC[G/C]AAACCTGACGGTAGTAAGGAGGTAAGCCTGATCTG			4.31E-217
2711219180	chrUn	1019119192	T	A	No_gene_found	N/A	2.183	No_gene_found	No_lncRNA	TTGACTCTGCGCTCATACTTCCGGACTCCCTTGAC[T/A]GCGTCTACACCTCTTCTCTGCTCAGCCTCCACCTC			6.98E-217
2711260033	chrUn	719294754	C	T	No_gene_found	N/A	0.356	No_gene_found	No_lncRNA	CCCTCTGTGCCGTCTGGCTCGGCCTGCTCCTCACG[C/T]TGCTTCTGCTTGAATTTCAAGTTTCCATGGTGCAC			1.79E-216
2711223238	chrUn	111170169	A	G	CDS	synonymous	2.743	GSONMT00050270001	No_lncRNA	CCGAACTGCAGATCCTGGATGTCCTTCTCAGAGAC[A/G]GCGGGCAGGTCCACAGCAGCACCAGGCAAGTTCAC			3.19E-216
2711205506	chrUn_20	14645885	G	A	CDS	synonymous	0.48	GSONMT00020174001	No_lncRNA	GTGGCCATCTGCCGTCGTATTGGCATCTTCACAGA[G/A]GACGAGGATGTGACTGGAAAGGCCTTCACTGGCCG	omy16	24753122	1.35E-214
2711203619	chrUn_9	13322512	G	A	Upstream	N/A	2.601	GSONMG00001837001	Omy300104515	ACAAGTTTCTATGGAAAGGGAGGGGCATGTCTTCT[G/A]GGATAAGGGGTGCTATAAAGAAGTTGGGGTGTAAG	omy09	8567487	2.27E-211
2711243668	chrUn	608637491	G	A	3'UTR	N/A	0.436	GSONMT00036687001	No_lncRNA	GTCTTCACACCCAGATTCCATCTCACCTTTCACAA[G/A]ACCAGAACAGGGGCTTTACAATACAAAAATAAATT	omy02	6084684	6.17E-210
2711241509	chrUn	737491266	A	G	No_gene_found	N/A	0.373	No_gene_found	No_lncRNA	AAAACAAAAAAAATATACACAACTGGAACGGTGAG[A/G]CAGCGGATTAAAGATTTTTAAGAGTTAAAAAAATA	omyUnm	181061518	2.22E-207
2711221692	chrUn	309248075	C	A	No_gene_found	N/A	0.424	No_gene_found	No_lncRNA	GGTTTTTTTTTTACTCACAGATGCGACTTGGAGTG[C/A]CAGGTCGTTCTTCTCCTGCGTCAAGGCCACCAGCT	omy13	2176787	3.45E-207
2711226783	chrUn	581806376	G	A	No_gene_found	N/A	2.716	No_gene_found	No_lncRNA	TATACTTACGCCTTGATGGACTCTGTGACGGAGCC[G/A]ATCTGGTTGACCTTGAGGAGCAGACAGTTACAGGC			4.51E-205
2711228946	chrUn	574759639	T	G	CDS	synonymous	2.778	GSONMT00057538001	No_lncRNA	AGAAAGCTTTGCCAAGATGTCTACTATTCCTCACC[T/G]CCTCTCCATCATCTTGCTAAACTCTCTCCTCATGA			1.20E-203
2711282760	chrUn_17	6434857	C	T	CDS	synonymous	0.107	GSONMT00075887001	No_lncRNA	TTCAAAGAGAAGTGGGGGCGTCTGAAGGCCGCCTG[C/T]AACTTGGTCAAACTGGGCATCACCAACCTGTGTGT	omy17	47557781	3.57E-202
2711285629	chrUn_Sex	16092099	A	G	3'UTR	N/A	2.242	GSONMT00012775001	No_lncRNA	CCTTACGGCTGTCAATAATGCCAACTGTGGCCAAC[A/G]AAGCCTCATCCTCCTACCCCATCTTTTCAGGATGT	omy29	32496376	2.54E-201
2711223866	chrUn	149474670	C	T	No_gene_found	N/A	2.102	No_gene_found	No_lncRNA	AGCAAGAGGGGTATCCTGACTCTGAAGTACCCCAT[C/T]GAGCACGGCATCGTCACCAACTGGGACGACATGGA			1.25E-200
2711241637	chrUn	485935400	A	T	CDS	synonymous	2.79	GSONMT00018439001	No_lncRNA	CTTCTCTGCTCGGCCTCCACCTCAGTCTCGAGCTC[A/T]CGCACCTTTGTGGAACAAATACATTTAGGCATTTG	omyUnm	73285921	2.38E-200
2711283801	chrUn_17	6438561	C	T	CDS	synonymous	0.129	GSONMT00075887001	No_lncRNA	ATACATGGTATTGTGTGTCTCCTTATCAGGCGTAT[C/T]TGGGTGGTCTGGAGCTGGTAACAGCCAGGGAGAAG	omy17	47561396	2.86E-198
2711204136	chrUn_9	12516633	T	G	Upstream	N/A	2.61	GSONMG00005729001	No_lncRNA	AATAAACGAGAAGGAACCCTCCTTGGGCTTGAAGA[T/G]TCGCTGTCTGTCAGGTGTGCTGGTCAGGAGAAAGA	omy09	9128782	1.46E-196
2711203131	chrUn_9	3769543	T	G	CDS	synonymous	0.475	GSONMT00079263001	No_lncRNA	ATCTCCAGGAACAGTGTGCTGCAGAGCGGCTTGTC[T/G]GATGAGGTAAAAAACACAAGAGACAACAAACAGGA	omy09	45184453	4.69E-187
2711210805	chrUn	396981846	A	C	CDS	synonymous	0.457	GSONMT00034979001	No_lncRNA	GTTGTACTTCCTCTTTAATGCCAGGATGCCATTAC[A/C]ATCCTGGGCTTCACTAATGAGGAGAAGCTTGGAAT			5.59E-185
2711213621	chrUn	574758542	C	T	CDS	synonymous	0.3	GSONMT00057538001	No_lncRNA	TTGGCAGTCAACTCAGCATTGATCTCCTCCTCATC[C/T]TCCAGCCTCTCGGTCGTCTCTTTGAGTTTGGCCTC			1.35E-182
2711207711	chrUn_8	27810885	G	A	CDS	synonymous	3.085	GSONMT00030287001	No_lncRNA	CTCACCTTAGCCTTGGCGACGGCCTCCATGTTGCT[G/A]GAGAGGTCATCAATCTCCATCTTGTACTCGCTCTT			4.16E-181
2711204760	chr_28	261754	A	G	CDS	synonymous	0.27	GSONMT00002572001	No_lncRNA	TCAACAATTTACTCATCATCATCATCATCATCATC[A/G]TCATCATCATCGTCATCGTCGTCATCCTCGTCGTC	omy28	9917739	2.22E-179
2711249557	chrUn	396981502	T	C	CDS	synonymous	2.788	GSONMT00034979001	No_lncRNA	ATGTGCAGCCAGGGACAGATTGCTGTGGCCAGCAT[T/C]AATGACAATGAAGAGTTGGATGCCACAGATGTGAG	omy17	2930655	3.03E-179
2711225797	chrUn	1107706396	G	A	No_gene_found	N/A	0.344	No_gene_found	No_lncRNA	CACACTTCTAAACAACGAGGACTGACCTTTCGACC[G/A]CTCACCCAATTCTTATTTTGGGCTTTAGTAGCAGA			2.03E-176
2711228470	chrUn	160091672	G	T	CDS	non_synonymous	4.65	GSONMT00014739001	No_lncRNA	AGTTGGTGGCCCTGACACAGGAGAAGAACGACCTG[G/T]CGCTCCAAGTCGCATCTGTGGGTGAAAAAACAACA			8.64E-175
2711260593	chrUn	396981505	T	C	CDS	synonymous	2.808	GSONMT00034979001	No_lncRNA	TGCAGCCAGGGACAGATTGCTGTGGCCAGCATTAA[T/C]GACAATGAAGAGTTGGATGCCACAGATGTGAGTCA	omy17	2930658	1.20E-171
2711253369	chrUn	135610859	G	A	CDS	synonymous	0.382	GSONMT00002221001	No_lncRNA	TTGGTGTTGACAGTCTTTCCTGCACCGGATTCTCC[G/A]CTGGTTTATATGACAGAGAAAGAGGGGCTTTAGTT	omy13	2250634	9.32E-166
2711228742	chrUn	141748518	T	C	No_gene_found	N/A	3.745	No_gene_found	No_lncRNA	ACCCCCTGAATGAAGAGGCTATTGGCCACTGTTAC[T/C]TGCAGGTAAACAAGCAGCTACAGCATGTAGACCTG	omy17	13328598	7.48E-165
2711251281	chrUn	850370808	T	G	CDS	synonymous	3.328	GSONMT00050340001	No_lncRNA	TGTTTGAAGTCAGCATAGATGATTCTGCTGGGGAA[T/G]CCCTTTCTGCAGATCCTGATACCCTCCAGTACACC			9.57E-164
2711274440	chrUn_5	5090004	C	A	3'UTR	N/A	5.679	GSONMT00070484001	No_lncRNA	GGGCAAGGCTAAGAAGTAAGCTAGCCTGGACACGT[C/A]AAGAGGGAGAGAAAGTGACTGTCCCCCCCATCCCT	omy05	24880383	8.57E-161
2711256759	chrUn	850378599	A	G	CDS	synonymous	4.209	GSONMT00050340001	No_lncRNA	TTGAATACTTTTCAGATCAGGATTACCTCCTTAGT[A/G]CCGTCAGGTTTCGTGACTGTCACAGTACACTTCCC	omy17	2606194	1.68E-159
2711261210	chrUn	850371655	C	G	CDS	non_synonymous	0.446	GSONMT00050340001	No_lncRNA	GGGAGGGGGATACAGGGCAGCCAGAATTTTGACTG[C/G]GGACTTCTGGTACAGTTGACAAACTGAGTCGTTCA			3.13E-159
2711204803	chr_28	261829	G	A	CDS	synonymous	0.221	GSONMT00002572001	No_lncRNA	TCATCATCATCGTCATCATCGTCGTCGTCATCGTC[G/A]TCGTCATCATCATCATCATCATCATCATCATCATC	omy28	9917814	4.07E-158
2711218693	chrUn	135609995	T	C	CDS	synonymous	0.24	GSONMT00002221001	No_lncRNA	AAGCATTGAGAAACAATCAAAACCAACTCACAGGT[T/C]TCAATATCAGCTTTAGCCAGTTTACCAGCTTGGAA			2.65E-157
2711214029	chrUn	135602279	A	G	CDS	synonymous	0.454	GSONMT00002220001	No_lncRNA	TCATGGCGGGCAGACTGAACACCGTGGGCCAGTGC[A/G]TTTTTAGCCTGTGAGAATGAAAGACAAGGAGAGAT	omyUnm	212092166	7.68E-150
2711223925	chrUn	553552795	T	C	CDS	synonymous	3.29	GSONMT00042274001	No_lncRNA	TCCTCCTCCTCTCTGGAGAAATCCTACGAGTTGCC[T/C]GACGGACAGGTCATCACCATCGGTAACGAGAGGTT	omy02	76576757	3.47E-149
2711237291	chrUn	135602924	G	A	CDS	synonymous	3.342	GSONMT00002220001	No_lncRNA	GTACCATTTTCTGTCAGGAGTCTGGCCCTCTGTCC[G/A]CTGATGTCGTTGACCTGGCGAACATTCTCATCATT			9.30E-149
2711282652	chrUn_17	6442198	A	G	CDS	non_synonymous	0.302	GSONMT00075887001	No_lncRNA	GCATGAAAAGGCGATCCCTGATCTTCCAACCCCTG[A/G]CTTCCCTCAAGGAAGACACTGACTTTGAGTAAGTC	omy17	47565033	1.29E-147
2711197877	chrUn_1	15407344	G	T	CDS	non_synonymous	0.307	GSONMT00077242001	No_lncRNA	CGGATAAGTGGTGCTTCGCAGGCTTGTGCGACAGG[G/T]TGGCTTTGGAGACGATCTGCGACCTCACTGCGACC	omy01	48158607	1.30E-146
2711216943	chrUn	1076453721	C	T	CDS	synonymous	0.312	GSONMT00020688001	No_lncRNA	GCAGGATACAGAGCAGCCAGAATTTTGACTCCAGA[C/T]TTCTGGTACAGCTGACAAACTGAGTCGTTCAGGGG			2.80E-145
2711259504	chrUn	832595911	C	G	No_gene_found	N/A	0.473	No_gene_found	No_lncRNA	CACTACGCCGGAACTGTGGACTACAACATCACTGG[C/G]TGGCTGGAGAAGAACAAGGATCCCCTGAATGACTC			4.59E-143
2711225437	chrUn	135602677	T	C	CDS	synonymous	0.429	GSONMT00002220001	No_lncRNA	TGTTTTCCTCTGGTCAGCTGAGACACCAGTGCTTC[T/C]TTCTCCTCCAGCTGGCGACCAAACTCACCTGCAGG			7.29E-141
2711266244	chrUn_22	25351716	C	A	3'UTR	N/A	2.991	GSONMT00012804001	No_lncRNA	GCGGCTCTTATTATTTGCTCTGCGGGAGAGTGAGA[C/A]TGTGTCCCAAATGGCACTCTAATCCCTATATAGTG	omy22	32457291	6.57E-136
2711266091	chrUn_22	21902283	C	G	CDS	non_synonymous	2.538	GSONMT00073231001	No_lncRNA	AAGAACCCGTCCGCGTTCCCCTAGTCCTCTTGCTA[C/G]TGTCAGATCAGCCTCCAGATCCAAGGTGGAGACTG	omy22	32094788	9.98E-136
2711241809	chrUn	135602647	T	G	CDS	synonymous	2.835	GSONMT00002220001	No_lncRNA	TTTAGCTCCTCCACCTGCTGGGTGAAGGCCTGTTT[T/G]CCTCTGGTCAGCTGAGACACCAGTGCTTCTTTCTC	omyUnm	212092534	1.28E-135
2711222899	chrUn	396981518	T	C	CDS	synonymous	2.693	GSONMT00034979001	No_lncRNA	AGATTGCTGTGGCCAGCATTAATGACAATGAAGAG[T/C]TGGATGCCACAGATGTGAGTCAAACAAAGGGTTAA	omy17	2930671	1.28E-135
2711274355	chrUn_5	5088145	C	T	CDS	synonymous	2.363	GSONMT00070484001	No_lncRNA	GCACCTGAGATCAAGGCCGGCAAGAACGTCATCAT[C/T]GCTGCCCACGGCAACAGCCTCCGCGGAATTGTCAA	omy05	24882242	1.75E-134
2711197002	chrUn_14	12619512	C	A	CDS	synonymous	2.763	GSONMT00056336001	No_lncRNA	CTGGCCGTCAACCTGCTGGACCGCTTCCTCGCTGT[C/A]ATGAAGGTAAGACCTCGACATCAGACGGGGTTTGA	omy14	74217053	3.65E-133
2711225390	chrUn	155171508	T	C	CDS	synonymous	0.413	GSONMT00004463001	No_lncRNA	TTTCAGAGTATTTGACTAAGTTTGTGACTCACCGC[T/C]TCCTCAGAATGCCTCTTGTAGGCCTTCACTTTCAT			3.92E-133
2711269699	chrUn_3	21917081	A	G	CDS	synonymous	0.4	GSONMT00056072001	No_lncRNA	CTGAATGCTAAGTGTGAGTCTGCCTTCCTGGCTAA[A/G]AGGAACCCCAGACAGATCAACTGGACTGTGCTGTA	omy03	76196747	6.39E-132
2711248706	chrUn	553552790	C	T	CDS	synonymous	3.075	GSONMT00042274001	No_lncRNA	CTGCCTCCTCCTCCTCTCTGGAGAAATCCTACGAG[C/T]TGCCCGACGGACAGGTCATCACCATCGGTAACGAG	omy02	76576752	5.70E-131
2711233065	chrUn	843969819	T	C	CDS	synonymous	2.068	GSONMT00027468001	No_lncRNA	TGGGGCAACCATTCGTCCACCCAGTACCCAGACGT[T/C]CACCACTGCAAGGTAATATATAATTTATCACAATG	omy01	83495628	5.23E-130
2711232230	chrUn	303350699	C	A	No_gene_found	N/A	3.393	No_gene_found	Omy300025501	CTAGTTAGAACGGTGGACCACCATCACTTCTAAAC[C/A]TCCTCTGGCAATGGTTCGGCGGGCAGTTTATTCAG			5.51E-129
2711201142	chrUn_13	15314082	G	A	3'UTR	N/A	0.494	GSONMT00049647001	No_lncRNA	GACTGTGCTCACCAAAAAATACCAAATGATGGACG[G/A]TCAATAAATAACATTTATGTACATTTTACATTCAC	omy13	17620745	1.25E-127
2711239042	chrUn	135647815	G	A	CDS	synonymous	0.405	GSONMT00002223001	No_lncRNA	TAAGTGAGCTCCTTGACTCTGCGCTCATACTTGCG[G/A]ACTCCCTTGACTGCGTCTACACCTCTTCTCTGCTC			3.51E-127
2711227370	chrUn	850377712	G	T	CDS	non_synonymous	0.237	GSONMT00050340001	No_lncRNA	TCCTCTTCTTCCCTCTGTAGGCGTTGACAACCTCT[G/T]CGTCGTACACAGGGAGCCACTTGTAGGGGTTCACC			1.28E-121
2711268564	chrUn_12	43994181	A	G	CDS	synonymous	0.492	GSONMT00050693001	No_lncRNA	TTGGGCAGCTTGACGTGCACTCCACCACGCAGGCC[A/G]GTTCCCAGGTTGGATGGGCAGGTCAGCACATAGCC	omy12	40653148	9.08E-120
2711204761	chr_28	261847	A	G	CDS	synonymous	0.339	GSONMT00002572001	No_lncRNA	TCGTCGTCGTCATCGTCGTCGTCATCATCATCATC[A/G]TCATCATCATCATCATCATCGTCATCATCATCATC	omy28	9917832	1.96E-119
2711204816	chr_28	261790	A	G	CDS	synonymous	0.41	GSONMT00002572001	No_lncRNA	TCATCATCATCGTCATCGTCGTCATCCTCGTCGTC[A/G]TCATCATCATCATCGTCATCATCGTCGTCGTCATC	omy28	9917775	2.55E-119
2711232398	chrUn	1074082885	C	G	No_gene_found	N/A	2.355	No_gene_found	Omy100139952	AGGTGATTGTACAGGAAGTCATCTTGCCTTTGTCT[C/G]TGAACATAATGTTTGGACTGAAACAACGAGCACTG			8.36E-118
2711258382	chrUn	737491556	T	A	No_gene_found	N/A	0.469	No_gene_found	No_lncRNA	TTTTTTGTACTTGCAGCCTTAAGTCTTGGTCCTGT[T/A]TAATTTTTTTTTGTTTTTGTTTATGCAAATGAACC			3.42E-117
2711217854	chrUn	644484220	G	A	Upstream	N/A	2.066	GSONMG00032476001	No_lncRNA	AGGTGTGATTACGGTACAATGTACATATAGAAGGG[G/A]GAAAAAAACATATACTTCCTATTGTTCACTGTGAA	omy02	82008824	9.27E-116
2711205125	chrUn_20	14649949	T	A	3'UTR	N/A	2.325	GSONMT00020174001	No_lncRNA	AGAACAGGAAAGTCAACGAGAAAAAAAAAAAACAA[T/A]TTTTAAAATGCACATAAAACAACCTCTGTATATGG			1.42E-111
2711285419	chrUn_Sex	16087717	A	T	CDS	non_synonymous	0.474	GSONMT00012775001	No_lncRNA	CCCCATCATATCCCCCCTTATGTAGGAGAACAAGC[A/T]GAAGTTCGCTGTGCACCTGGAGGAGCACTACAAGG	omy29	32501205	1.30E-109
2711269737	chrUn_3	21917756	G	A	CDS	synonymous	2.984	GSONMT00056072001	No_lncRNA	ATCACCGGCGCCTCCCTGGCCGAGATCATGGCCAA[G/A]AGGAACCAGAAGCCTGAGGTCCGCAAGGCCCAGCG	omy03	76197422	6.23E-109
2711261058	chrUn	958305067	C	A	5'UTR	N/A	0.317	GSONMT00056501001	No_lncRNA	CAAACACACGAGACACGGCCCTACCTTATGGTACA[C/A]ACACACTCTGAGACCAACAGCCCAGAGCGACTCCT	omy29	17732372	1.25E-108
2711215508	chrUn	988559837	G	A	CDS	synonymous	3.97	GSONMT00044844001	No_lncRNA	CAGAACACCAGCCTTCTGAACACCAAGAAGAAGCT[G/A]GAGACTGACCTCGTGCAGGTGCAGGGAGAGGTAGA			9.58E-108
2711237553	chrUn	850374268	G	T	CDS	non_synonymous	0.442	GSONMT00050340001	No_lncRNA	ATACTCATTGCCGACCTTCACTCTGGGGTAGCACA[G/T]AGCCTTCAACATCTCAGCTGAGTTCAGGCCCAGCA			4.99E-106
2711225144	chrUn	113516866	G	T	Downstream	N/A	4.636	GSONMG00033310001	No_lncRNA	CGGCTCTGACCCCGGCTCCCTTCTTACAATAAAAT[G/T]ACACTTCCACCCAGTTCAGACACTACTACAGAAGC	omy10	43245178	1.28E-105
2711204780	chr_28	261760	G	A	CDS	synonymous	0.404	GSONMT00002572001	No_lncRNA	ATTTACTCATCATCATCATCATCATCATCATCATC[G/A]TCATCGTCATCGTCGTCATCCTCGTCGTCGTCATC	omy28	9917745	1.38E-105
2711248748	chrUn	573088595	A	C	CDS	synonymous	4.658	GSONMT00077952001	No_lncRNA	TTCCAGATCAGCAAGAGCCTAACAGAGTACCACAT[A/C]TGCCCTGACCTCAAAGTGGACATCTCCAAGATCGG	omy04	35422122	2.48E-103
2711267975	chrUn_12	7545884	C	T	CDS	synonymous	4.539	GSONMT00019805001	No_lncRNA	ACTGAACACACCTGTCCTATTCCCACCCAGGGACC[C/T]GCTGGAGCTCGTGGAGACAAGGGAGAGTCTGGCGA	omy12	63607416	6.68E-102
2711217002	chrUn	850378101	G	A	CDS	synonymous	4.562	GSONMT00050340001	No_lncRNA	GCTGCATAACGCTCTTTGAGGTTATACAACACAGA[G/A]GCTTCATTCAGGTAGGTCATCATGGCCATGTCCTC			1.69E-100
2711244918	chrUn	135612519	C	T	CDS	synonymous	0.466	GSONMT00002221001	No_lncRNA	ACAAACTTGAATACTTTTCAGATCAGGCTTACCTC[C/T]TTAGTGCCGTCAGGGTTCGTGACTGTTACAGTACA			9.58E-100
2711283634	chrUn_17	6439460	C	T	CDS	synonymous	0.364	GSONMT00075887001	No_lncRNA	CCTCCTCATACTAGCCTTTCTTTCTGTCAGACTTG[C/T]GACAGGATCAAGCAGTCTGCTGCTGGCACCAAGAG	omy17	47562295	2.91E-99
2711265932	chrUn_22	21902164	C	G	CDS	synonymous	3.267	GSONMT00073231001	No_lncRNA	CTGAAACACATGGAGTTTGAAGAAAAAACTAGAAC[C/G]GTGAAGAAAGACCGAACTACAACTTCCCATGTGTC	omy22	32094669	3.00E-98
2711214885	chrUn	113516692	G	C	Downstream	N/A	0.5	GSONMG00033310001	No_lncRNA	TAGTAATCCCGTTTGGATGCCACATTTCTGTCCTT[G/C]ACCAGCGTAAAATGGAGATGCCTGTTGAAAGCAAG	omy10	43245004	3.42E-96
2711282736	chrUn_17	6442736	A	G	3'UTR	N/A	0.46	GSONMT00075887001	No_lncRNA	GGGCAAAATTTAAACAAACCAAATAAACACACACA[A/G]CCTCACATAAACACATACATACACACCCTTAGTCT	omy17	47565571	2.72E-95
2711222803	chrUn	846800185	G	A	CDS	synonymous	3.699	GSONMT00055995001	No_lncRNA	AGCCTCTACTGGAGTCACCCAAGAAAATTCGGTCA[G/A]GGATCCCGATCCTGGTCAGTCTTGTTTAATATATT	omy04	72884663	6.48E-94
2711254269	chrUn	832595789	C	T	No_gene_found	N/A	0.334	No_gene_found	No_lncRNA	TCCCCAAGTCTTCAGACACTACCTTCAAGGACAAG[C/T]TGTACGCCCAGCATCTTGGCAAAACAAAGGCGTTT			1.16E-93
2711202911	chrUn_9	13322043	G	A	Upstream	N/A	0.336	GSONMG00001837001	Omy300104515	TCTCTCCTCTCAAAATGCACAGCAAACAGACAACC[G/A]CAATACGAAGGGAGTGATGATAGAGGGTGACAGAG	omy09	8567956	5.59E-93
2711207111	chrUn_8	27824806	T	A	CDS	non_synonymous	0.445	GSONMT00030288001	No_lncRNA	TCGTACTTAGGGGGGTTCATCTGATAGATGTCTGC[T/A]TCTTTGAACTCTTTTCCTTCCTGAAACAGTCAGAA	omy08	79874828	3.81E-91
2711234824	chrUn	850378620	C	T	CDS	synonymous	0.33	GSONMT00050340001	No_lncRNA	ATTACCTCCTTAGTGCCGTCAGGTTTCGTGACTGT[C/T]ACAGTACACTTCCCGTCTGCCCTGGCAGTGACCAG			1.99E-89
2711236679	chrUn	850374696	T	C	CDS	synonymous	2.53	GSONMT00050340001	No_lncRNA	GTGCAAGACAGCTCCTGTCAGCTTGTAGATGCCAA[T/C]CTTCTCTTCATTAGTGAAGCCCAGGATGGTAATGG			6.81E-89
2711245276	chrUn	604089161	A	C	No_gene_found	N/A	0.401	No_gene_found	No_lncRNA	CCTCTTTAATGCCAGGATGCCATTACCATCCTGGG[A/C]TTCACTAATGAAGAGAAGATTGGCATCTATAAGCT			3.62E-88
2711222698	chrUn	378113842	C	G	No_gene_found	N/A	2.03	No_gene_found	No_lncRNA	TGGCGACGGTTATCGTTCAGGAAACCTGGGAAAAC[C/G]TCCTCTGACTCGCCACCCTCACCATCCGCCCCCTT	omy18	13248081	1.78E-87
2711207137	chrUn_8	9220711	A	T	3'UTR	N/A	3.899	GSONMT00040281001	No_lncRNA	ATAAGGGGGTCCGGAAATGATGCTAAACTCTTCAC[A/T]CCTGCACTGATGTCGGTGATCTTTCACTCCCTCTG	omy08	52466154	6.72E-87
2711238543	chrUn	164967350	T	C	CDS	synonymous	2.996	GSONMT00016227001	No_lncRNA	GATGATGACGACGATGATGATGACGATGATGATGA[T/C]GATGACGATGATGACGACGACGACGATGATGACGA	omy21	31799516	1.55E-86
2711206849	chrUn_8	27824793	G	C	CDS	synonymous	0.468	GSONMT00030288001	No_lncRNA	GTCCTCAATCTTGTCGTACTTAGGGGGGTTCATCT[G/C]ATAGATGTCTGCTTCTTTGAACTCTTTTCCTTCCT	omy08	79874815	2.02E-86
2711233913	chrUn	737491445	T	G	No_gene_found	N/A	0.264	No_gene_found	No_lncRNA	CAGAACAGGTATTTGCCTCTGTGAAGGCTGCCGGC[T/G]TCCGGCTCTCTGCCACAGCGTTCTGTAACATGGGG	omyUnm	181061339	2.32E-86
2711270644	chrUn_16	11047515	G	T	3'UTR	N/A	0.279	GSONMT00074714001	No_lncRNA	TAAATTAACACTGCAAAAAAATGAGGCAAAGCAAT[G/T]AACTTTTTGTCCTGAATACAAAGTATTATGTTTGG	omy16	19832462	2.39E-86
2711222628	chrUn	850371671	T	C	CDS	synonymous	0.439	GSONMT00050340001	No_lncRNA	GCAGCCAGAATTTTGACTGCGGACTTCTGGTACAG[T/C]TGACAAACTGAGTCGTTCAGGGGGTCCTTGTTCTT			1.64E-85
2711227048	chrUn	850375159	T	C	CDS	non_synonymous	3.796	GSONMT00050340001	No_lncRNA	ATCCAGCTCTTCATTGTCGTTGATGCTGGCCACAG[T/C]GATCTGTCCCTGACTGCACATGGGGAAGTCGTAGG			9.76E-84
2711229292	chrUn	850375129	G	A	CDS	synonymous	2.103	GSONMT00050340001	No_lncRNA	TTAACCCTTTGTTTGACTCACATCTGTGGCATCCA[G/A]CTCTTCATTGTCGTTGATGCTGGCCACAGTGATCT			6.12E-83
2711236385	chrUn	1057204901	C	T	CDS	synonymous	2.024	GSONMT00061770001	No_lncRNA	TTTGTGCGTGACATGATCCGTGAGGTGTGCGGCTT[C/T]GCCCCTTACGAGAGGCGCGCCATGGAGTTGCTGAA	omy05	86626608	8.32E-83
2711271462	chrUn_16	11047516	A	C	3'UTR	N/A	0.282	GSONMT00074714001	No_lncRNA	AAATTAACACTGCAAAAAAATGAGGCAAAGCAATG[A/C]ACTTTTTGTCCTGAATACAAAGTATTATGTTTGGG	omy16	19832463	1.63E-82
2711229913	chrUn	193379064	C	T	CDS	synonymous	0.384	GSONMT00023528001	No_lncRNA	TGGGAGTGGATGCACCAACTGGAGTCTGAGAAGTA[C/T]GAACACATTGAGAAACTCAAGAGGCAGAAGTATGA	omy06	80678117	3.23E-81
2711219805	chrUn	201268265	A	T	CDS	synonymous	2.52	GSONMT00015704001	No_lncRNA	GAGGTGGAGGCCGAGCAGAGAAGAGGTGTAGACGC[A/T]GTCAAGGGAGTCCGGAAGTATGAGCGCAGAGTCAA			4.19E-81
2711235305	chrUn	873439747	C	A	3'UTR	N/A	9.366	GSONMT00043755001	No_lncRNA	CATACTGTATATATGTCCTGTTTTGATTTGAAAAC[C/A]TCATGACTGTCTCATTTTAAAAGAAAACCTTTCCT			6.08E-81
2711235984	chrUn	574758927	A	G	CDS	synonymous	6.193	GSONMT00057538001	No_lncRNA	TCCATTTGCTTCTTTGTGGACAGAGCCTTGGCCAG[A/G]TCTATTTTCATCTTCTCATAGTTCTCCTTCATGTT			3.59E-79
2711268001	chrUn_12	9091935	T	C	Intronic	N/A	0.165	GSONMG00031505001	No_lncRNA	ATCATCGTCATCATCATCGTCCTCTTACTGTCCCA[T/C]CATCATCATCATCATCATCATCGTCATCGTCATCA			4.96E-79
2711239550	chrUn	193385461	C	T	3'UTR	N/A	0.226	GSONMT00023528001	No_lncRNA	GAATTATGTTGTCACATTCGCATTCTTCTCATGTC[C/T]TGTCCTCTCACAGCGGACTGTTGTTAGGTTCTCAT			7.69E-79
2711215588	chrUn	843971701	T	A	3'UTR	N/A	4.855	GSONMT00027468001	No_lncRNA	CAGAATTTAGGAAACTCTGGAATATCCAACTTGGA[T/A]GTTCCATATGAACGGTTTAACGTCATGTTTTACAG			2.59E-78
2711228922	chrUn	843972184	A	C	3'UTR	N/A	5.269	GSONMT00027468001	No_lncRNA	TATTTATAATCGTAGCAGGTGGTTATGGCATAGTC[A/C]TGCCACTAGGGGGTAGCACATTCTAATCTGTAAAA			1.14E-77
2711283196	chrUn_17	6443155	G	T	3'UTR	N/A	0.371	GSONMT00075887001	No_lncRNA	AAGATGACGTTATTTGATGGGTGTACATTTTGTGC[G/T]GCGCTGATAACAGTTAGAATTGAATTGAATACATT	omy17	47565990	1.42E-77
2711204782	chr_28	261823	A	G	CDS	synonymous	2.183	GSONMT00002572001	No_lncRNA	TCGTCATCATCATCATCGTCATCATCGTCGTCGTC[A/G]TCGTCGTCGTCATCATCATCATCATCATCATCATC	omy28	9917808	4.52E-77
2711283757	chrUn_17	6435520	G	A	CDS	synonymous	0.342	GSONMT00075887001	No_lncRNA	GAGGAGGCAAAGCGTTCTTCTCACCTCAACATCGT[G/A]GGCATGGTGGGCTCTATAGACAACGACTTCTGTGG	omy17	47558444	7.60E-77
2711268269	chrUn_12	3933250	C	G	Downstream	N/A	2.723	GSONMG00058770001	No_lncRNA	TAGAGTTAGTGAACAGATCATACAGAATGATGTGT[C/G]TCTACTGTCATTGAGGAAAGTGGGGTAAGTTGAGC	omy12	66465445	9.29E-77
2711282941	chrUn_17	30934032	T	C	3'UTR	N/A	2.628	GSONMT00073110001	No_lncRNA	ACCCCAAAACTATGTTTTTGTATTTGTTTCATTCG[T/C]CCATTGTTGACATAGTCCTAAACTATTTTGGTTGT	omy17	66625219	1.08E-76
2711282627	chrUn_17	6442909	A	G	3'UTR	N/A	0.431	GSONMT00075887001	No_lncRNA	ACTTAAATCTGGCTGGATGGATTGCTTTCATTTTA[A/G]TCCTGTGACTCTTTCATACTCTTGCTTGTGTCTGT	omy17	47565744	1.20E-76
2711233925	chrUn	291522187	G	T	CDS	synonymous	0.467	GSONMT00050523001	No_lncRNA	CCATGGTGCACTACAGCTCCTGTCAGCTTGTAGAT[G/T]CCAATCTTCTCTTCATTAGTGAAGCCCAGGATGGT			3.68E-76
2711267557	chrUn_12	3933249	T	A	Downstream	N/A	2.541	GSONMG00058770001	No_lncRNA	GTAGAGTTAGTGAACAGATCATACAGAATGATGTG[T/A]CTCTACTGTCATTGAGGAAAGTGGGGTAAGTTGAG	omy12	66465446	9.50E-76
2711220068	chrUn	309248099	A	G	No_gene_found	N/A	0.321	No_gene_found	No_lncRNA	GACTTGGAGTGCCAGGTCGTTCTTCTCCTGCGTCA[A/G]GGCCACCAGCTTCTCCTCCATTTGCTTCTTCGTGG	omy13	2176763	2.49E-75
2711233878	chrUn	766708465	G	A	CDS	synonymous	2.043	GSONMT00054547001	No_lncRNA	AGGAGGAAGAAGTTCTCAGGGTATTTGATCTTGTA[G/A]GCCAGCAGTAGACAGATGGTTTCCAGGGACTGCTT			7.52E-75
2711283445	chrUn_17	6443235	G	A	3'UTR	N/A	0.336	GSONMT00075887001	No_lncRNA	TACAAAAGAGATGCTCTAAAATGAAAGCAATTTCC[G/A]AAAAGGAACACTCGGATTATAGTAATACTATGTCT	omy17	47566070	2.22E-74
2711283821	chrUn_17	6434304	T	C	CDS	synonymous	0.337	GSONMT00075887001	No_lncRNA	GGAGGTGACAATATCAAACCTGCCACCTGGGAGAG[T/C]GTGTCTATGATGCTGCAGCTGGTGAGCACACATAC	omy17	47557228	3.22E-74
2711270150	chrUn_3	16192380	T	A	3'UTR	N/A	2.213	GSONMT00078591001	No_lncRNA	TATTCCTTAGTCTGTAACACCTAACTAATGTAATG[T/A]TTGTACTGGAGCCTTGGAATAAAGTATTTTACCCA	omy20	1603225	5.48E-74
2711284089	chrUn_11	11035668	C	A	3'UTR	N/A	5.591	GSONMT00066519001	No_lncRNA	CTGAAAACATCCCAAATACATCACCTATTCAGCTA[C/A]AAACAATGCGATGTCAAAACAAATTGACATTTAGG	omy11	33240490	5.61E-74
2711254895	chrUn	637675503	C	A	3'UTR	N/A	2.476	GSONMT00056857001	No_lncRNA	TAAAACACACATAAATTTAATAAAAATAAATTACT[C/A]TTCTTCCTCCTCCTCCTCTTCTTGCTCCTCATCTT	omy09	60344371	5.67E-74
2711232834	chrUn	309248094	C	T	No_gene_found	N/A	0.292	No_gene_found	No_lncRNA	GATGCGACTTGGAGTGCCAGGTCGTTCTTCTCCTG[C/T]GTCAAGGCCACCAGCTTCTCCTCCATTTGCTTCTT	omy13	2176768	1.29E-73
2711211679	chrUn	988559201	T	C	CDS	synonymous	7.058	GSONMT00044844001	No_lncRNA	AGGCAGGCCGCTGAGGCCCAGAAACAGCTGAGGAA[T/C]GTCCAGGGACAGCTCAAGGTAAAGGGACTGGGACA			1.69E-73
2711198911	chrUn_1	15407455	G	T	5'UTR	N/A	0.314	GSONMT00077242001	No_lncRNA	CTCTTTCGTGTGTTTTGTTTTCCAAACCAATAGTC[G/T]TGGTGACTCTTTCTGTCTTGTGCCCAGGAGAATGT	omy01	48158718	2.48E-73
2711276464	chrUn_24	1036841	C	T	CDS	synonymous	2.06	GSONMT00046281001	No_lncRNA	GGAGGCAACATGAAGGAGGTCTTCAGACGCTTCTG[C/T]GTTGGTCTGCAGAAGGTAGGCTAGCCACATAGCCT	omy24	10312634	7.63E-73
2711256813	chrUn	799723359	G	A	3'UTR	N/A	7.288	GSONMT00043152001	No_lncRNA	CTCACACCTCGGTTTGTGTGTGCCTGTGCGCCTTT[G/A]TGTGTAAACTTGTACTTGCACAATGATCGTCGTGT	omy13	51585177	1.70E-72
2711202107	chrUn_10	25765608	T	C	CDS	synonymous	0.042	GSONMT00077589001	No_lncRNA	TACAAGCCCACAGACAAGCACAAGACCGACCTGAA[T/C]TTTGAGAACCTGAAGGTAGTGTCTAATTCTTCTGA	omy10	17171748	2.03E-72
2711271764	chrUn_16	40554789	T	C	CDS	synonymous	2.035	GSONMT00065215001	No_lncRNA	TGCTTCCTCGGCAAATACAGACGTGTTTCACACAC[T/C]GGTAAGCGTTGTTATAAGTCAATTTAGTAATTAAA	omy16	11433435	4.13E-72
2711207951	chrUn_8	9220539	C	A	CDS	synonymous	3.759	GSONMT00040281001	No_lncRNA	AAGAAAGAGGGAGAAAATAAGAAACAGGAGCAGGG[C/A]AAGAAAGCTAAGAAGAATGCGACAAAGCCAGACAA	omy08	52465982	5.47E-72
2711283636	chrUn_17	6442923	T	A	3'UTR	N/A	0.449	GSONMT00075887001	No_lncRNA	GGATGGATTGCTTTCATTTTAATCCTGTGACTCTT[T/A]CATACTCTTGCTTGTGTCTGTCGTTTTTACCCGTT	omy17	47565758	7.70E-72
2711208025	chrUn_8	27825216	C	T	CDS	synonymous	0.447	GSONMT00030288001	No_lncRNA	CTTACCTCCTTACTGCCGTCAGGTTTGGTGACTGT[C/T]ACAGTACACTTGCCATCGGCCCTGGCAGTGACCAA	omy08	79875238	7.95E-71
2711207324	chrUn_8	9220804	C	A	3'UTR	N/A	3.549	GSONMT00040281001	No_lncRNA	CAGGAGAAACACCACCTGTGAGAGGTCTCCAGTGA[C/A]AGACCCCTGCGAATGGGAGTAGGAAACCCCATACT	omy08	52466247	1.67E-70
2711213827	chrUn	850375616	G	A	CDS	synonymous	0.329	GSONMT00050340001	No_lncRNA	ATCATCTGGAAGAAGATGTGGTAGCCTCTCTCATC[G/A]GGCAGCTGGAAGGAGACTCTGGACTTCTCCAGCAG			5.28E-70
2711260560	chrUn	850375144	T	C	CDS	non_synonymous	2.199	GSONMT00050340001	No_lncRNA	ACTCACATCTGTGGCATCCAGCTCTTCATTGTCGT[T/C]GATGCTGGCCACAGTGATCTGTCCCTGACTGCACA			5.04E-69
2711224784	chrUn	1038171030	C	A	No_gene_found	N/A	0.361	No_gene_found	No_lncRNA	CTGCTGCAGAGCGCTGAGACTGAGAAGGAGCTGGC[C/A]AACATGAAGGAGAACTATGACAAGATGACGGCAGA			1.39E-68
2711235114	chrUn	644485063	G	A	CDS	synonymous	2.554	GSONMT00032476001	No_lncRNA	TCGTTGGCAGGCTTGGTGTACAGCACTGGGTAGAT[G/A]CCGCGGTACAGATGGGCCTGACGGGCGGTCTGGCC	omyUnm	166521385	1.36E-67
2711209999	chrUn	135649452	C	T	CDS	non_synonymous	2.148	GSONMT00002223001	No_lncRNA	CTCATCCAGGCGGTGCTGCAGGTCCTTGACTGTGA[C/T]CTCCAGGTTCTTCTTCATCCTCTCCAGGTGAGAAC			1.87E-67
2711199353	chrUn_29	31443991	C	T	CDS	synonymous	0.183	GSONMT00003836001	No_lncRNA	CAGGGCATCATCATCTACAGAGCTTCTTACTTTGG[C/T]GTCTATGACACAGCCAAGGGTGAGTCCATGGGCTG	omy25	25789857	4.41E-65
2711229601	chrUn	135650390	G	A	5'UTR	N/A	3.215	GSONMT00002223001	No_lncRNA	AGGTCTCCCTCCATCTTCTTCTTCACCCTCAGGGC[G/A]TCATTCCTGCTCCTGACCTCAGAGTCCAGGGTGCT			6.30E-65
2711233443	chrUn	850378608	T	G	CDS	non_synonymous	0.43	GSONMT00050340001	No_lncRNA	TTTCAGATCAGGATTACCTCCTTAGTGCCGTCAGG[T/G]TTCGTGACTGTCACAGTACACTTCCCGTCTGCCCT			6.49E-65
2711266398	chrUn_22	21718565	T	A	3'UTR	N/A	0.451	GSONMT00073223001	No_lncRNA	TTCAATGCTTTTTATTTATTAATTTAACAAAAAAT[T/A]ATCTTACTTGATAAAGACCTGGATTTCTGTTATTG	omy22	31905125	1.28E-64
2711209845	chrUn	908790143	C	G	CDS	synonymous	2.652	GSONMT00014917001	No_lncRNA	ATGTGCCGTACTCTTGAGGACCAGCTGAGCGAGCT[C/G]AAGACTAAGAATGATGAGAATGTTCGCCAGGTCAA			1.61E-64
2711262526	chrUn	691074569	T	A	CDS	synonymous	2.034	GSONMT00062896001	No_lncRNA	CTGAAAGGAGTCCACAGCCAGAGGAAGAAGAAGAT[T/A]AGAACCTCCCCAACCTTCCGTCGCCCCAAAACCCT	omy29	42296872	3.98E-64
2711201321	chr_1	3860647	G	A	CDS	synonymous	0.477	GSONMT00023914001	No_lncRNA	TGGGTGGCGATGGCAGAGTCAATGGTGACCTGGTC[G/A]TCAGTCTGGTCACGGTATGGCAAACCCAGGTCATA	omy01	28721330	4.12E-64
2711245297	chrUn	485935180	C	T	CDS	non_synonymous	0.285	GSONMT00018439001	No_lncRNA	CATCTGCAGCTTATCTACCAGATCCTGAAGTCTGC[C/T]AACGTTCTTCTTATCCTCCTCAGTCTGTGGGAAAA	omyUnm	73286141	6.85E-64
2711238943	chrUn	267990480	C	T	No_gene_found	N/A	0.215	No_gene_found	Omy400000328	GTGGGTGGAGAAAAACAATCACAGCAGTAGGGGAA[C/T]GGGCCAGTCTACTTGGACCTCTGCCTCATCTTTCG	omy17	46786348	1.02E-63
2711218511	chrUn	850375613	A	G	CDS	synonymous	0.323	GSONMT00050340001	No_lncRNA	GTCATCATCTGGAAGAAGATGTGGTAGCCTCTCTC[A/G]TCGGGCAGCTGGAAGGAGACTCTGGACTTCTCCAG			1.34E-63
2711241718	chrUn	1094863204	G	A	No_gene_found	N/A	4.987	No_gene_found	No_lncRNA	AGCATCCATCTACTTTCCCCCGCCCGGGGGGGGGG[G/A]GCGAGGCGGGGGAAAGCCCCGGCAGGCTATTAGCC			1.46E-63
2711228054	chrUn	850371670	G	A	CDS	synonymous	0.406	GSONMT00050340001	No_lncRNA	GGCAGCCAGAATTTTGACTGCGGACTTCTGGTACA[G/A]TTGACAAACTGAGTCGTTCAGGGGGTCCTTGTTCT			4.46E-63
2711268011	chrUn_12	9091743	C	T	CDS	synonymous	2.908	GSONMT00031505001	No_lncRNA	GTTATCATCATCGTCGTCGTCGTCGTCGTCATCAT[C/T]GTCGTCGTCATCATCGTCGTCATCGTCGTCATCAT			4.49E-63
2711215422	chrUn	433913939	G	A	Upstream	N/A	0.434	GSONMG00002257001	No_lncRNA	CATGTAAATGGACGCCTCCCTCCTGACCGGAGGGG[G/A]TCATGTGTTCTATGGGAAGGGATAAGCCATAGAAC	omy03	33991025	1.26E-62
2711212594	chrUn	12626522	G	C	No_gene_found	N/A	0.288	No_gene_found	Omy300013526	TTGGTCAATAGTGAGTTCCAGAGATGCATCTGATT[G/C]GGTTATTCGTCCGTCTGTTCCGCCACAGCGGTCTC	omyUnm	117677979	1.93E-62
2711239456	chrUn	108533723	T	C	Upstream	N/A	2.14	GSONMG00000821001	No_lncRNA	GAGGAGGATAAGAAGAACGTTAGCAGACTTCAGGA[T/C]CTGGTAGATAAGCTGCAGTTGAAAGTGAAGGCCTA	omyUnm	73211217	3.95E-61
2711204846	chr_28	591058	T	C	CDS	synonymous	3.222	GSONMT00034361001	No_lncRNA	CACACTAACTACCCTGCTCCGGGCAAACACTTTGA[T/C]CGTCACACCTTCCAGGCCCTGGCCTGGCACAACCC	omy28	28307872	4.40E-61
2711207075	chrUn_8	27810676	A	G	CDS	synonymous	2.039	GSONMT00030287001	No_lncRNA	ATGTCGTTGACCTGGCGAACATTCTCATCATTCTT[A/G]GTCTTGAGCTCACTCAGCTGGTCCTCAAGAGTACG			2.26E-60
2711248059	chrUn	850375175	G	A	CDS	synonymous	4.111	GSONMT00050340001	No_lncRNA	TCGTTGATGCTGGCCACAGTGATCTGTCCCTGACT[G/A]CACATGGGGAAGTCGTAGGGGTTGGTGGTGATGAG			2.82E-60
2711245125	chrUn	108147871	C	T	3'UTR	N/A	0.397	GSONMT00040877001	Omy100070772	TGGATGTGACATGAGAATCTGAAATGTATAAATAC[C/T]ACTGTAGAAGAACATTCATCCTTTTCCAAGACCTT	omy22	36515341	3.79E-60
2711282554	chrUn_17	6440158	C	T	CDS	synonymous	0.457	GSONMT00075887001	No_lncRNA	TCTCTCTTTGCTCACAACCAGGGTGGAACCCCCAC[C/T]CCCTTCGACAGGAATTTTGGCACCAAGATGGGAGC	omy17	47562993	5.66E-60
2711283654	chrUn_17	30933801	T	C	3'UTR	N/A	2.701	GSONMT00073110001	No_lncRNA	CTGCTTTGATTATTGAACACTGTTGTTATGTTACA[T/C]AATGGTCTCGCCTTAATTCAAAGAGTGATGCATTG	omy17	66624988	6.73E-60
2711246692	chrUn	12626523	G	A	No_gene_found	N/A	0.42	No_gene_found	Omy300013526	TGGTCAATAGTGAGTTCCAGAGATGCATCTGATTG[G/A]GTTATTCGTCCGTCTGTTCCGCCACAGCGGTCTCT	omyUnm	117677978	1.17E-59
2711283122	chrUn_17	30933842	T	C	3'UTR	N/A	0.448	GSONMT00073110001	No_lncRNA	TCTCGCCTTAATTCAAAGAGTGATGCATTGTATTG[T/C]ACTCAACCTGAGATCTTCAAACATATGCAGCACCC	omy17	66625029	3.28E-59
2711249523	chrUn	108147866	A	T	3'UTR	N/A	0.398	GSONMT00040877001	No_lncRNA	CCCTGTGGATGTGACATGAGAATCTGAAATGTATA[A/T]ATACCACTGTAGAAGAACATTCATCCTTTTCCAAG	omy22	36515336	3.97E-59
2711255956	chrUn	291522744	G	A	CDS	synonymous	0.391	GSONMT00050523001	No_lncRNA	TCATTAATGCTGGCCACAGTGATCTGACCCTGGCT[G/A]CACATGGGGAAGTCGTAGGGGTTGGTGGTGATGAG			6.44E-59
2711266307	chrUn_22	21718715	T	A	3'UTR	N/A	3.272	GSONMT00073223001	No_lncRNA	TGCCATATTGGATAATTATGACTTAGGATTTTTGA[T/A]CCATTTTTCTGTGACATGTACATAATGTATATAGC	omy22	31905275	8.76E-59
2711195152	chr_2	2151225	G	A	3'UTR	N/A	12.009	GSONMT00077680001	No_lncRNA	AAACTTTTATGTATACAGTGTCAAAACTAGCAATC[G/A]GATTCACTTGTCTTTGTACTATAGATGACTCTTTG			1.22E-58
2711265465	chrUn_22	21718719	T	C	3'UTR	N/A	3.254	GSONMT00073223001	No_lncRNA	ATATTGGATAATTATGACTTAGGATTTTTGATCCA[T/C]TTTTCTGTGACATGTACATAATGTATATAGCCGAA	omy22	31905279	1.69E-58
2711255522	chrUn	606824539	G	A	3'UTR	N/A	0.42	GSONMT00034115001	No_lncRNA	ATCAGCAGGGGGGCAGGACAGGGAGGATGGATGAC[G/A]GTGGTGGGCAGGTTAGGCGTGGTTCTTCTTGATAA	omy06	70454037	2.48E-58
2711192228	chrUn_27	13726303	T	C	CDS	synonymous	3.824	GSONMT00028450001	No_lncRNA	AAGCCCACCGACAAACACAAGACCGACCTGAACTT[T/C]GAGAACTTGAAGGTGAGTGAAGAAAGTGGTCATGG	omy27	13232108	6.43E-58
2711261945	chrUn	108147868	T	G	3'UTR	N/A	0.397	GSONMT00040877001	Omy100070772	CTGTGGATGTGACATGAGAATCTGAAATGTATAAA[T/G]ACCACTGTAGAAGAACATTCATCCTTTTCCAAGAC	omy22	36515338	6.93E-58
2711222235	chrUn	615833480	G	A	CDS	synonymous	2.394	GSONMT00019938001	No_lncRNA	GAGCAGATCGGAGAGACTGGCAAGAGCATCCATGA[G/A]CTGGAGAAGGCCAAGAAGACCGTGGAGACAGAGAA			7.46E-58
2711265222	chr_7	608730	A	C	3'UTR	N/A	2.012	GSONMT00069910001	No_lncRNA	GGAGTCAGTCTAACACTTTTATCTCAAAGCCACAA[A/C]AACACTCTCGGTGTGCTGTTTCCTGTGTCTGGCTC	omy07	50358659	1.13E-57
2711283315	chrUn_17	30937292	A	G	CDS	synonymous	10.292	GSONMT00073110001	No_lncRNA	TTACAGCGGTCCCACTCTGGACTTTCTGCTGGTCT[A/G]ATCTCCACGAAGAATCCCTTGGCTTCATCCTCAAC	omy17	66628481	2.24E-56
2711262056	chrUn	850374302	C	A	CDS	synonymous	0.359	GSONMT00050340001	No_lncRNA	AGAGCCTTCAACATCTCAGCTGAGTTCAGGCCCAG[C/A]AGGTAGGCGATTTTATCAGCCACTGGAGAGAGAAC			4.05E-56
2711247047	chrUn	502976349	A	C	No_gene_found	N/A	2.334	No_gene_found	No_lncRNA	GCAGAGGCCCACTTCTCCCTGGTGCACTACGCCGG[A/C]ACTGTGGACTACAACATCACTGGATGGCTGGAGAA			1.10E-55
2711251923	chrUn	135647785	G	A	CDS	synonymous	0.38	GSONMT00002223001	No_lncRNA	TGTGTGAATTATGCACTTTCTCTTACCTGGTAAGT[G/A]AGCTCCTTGACTCTGCGCTCATACTTGCGGACTCC			2.47E-55
2711204525	chr_6	3389970	C	A	3'UTR	N/A	5.688	GSONMT00066389001	No_lncRNA	TCAAATCCTTTGCTACAGTCAGACATAAGGTCATT[C/A]ATTTACCTCCCCGCTGCAATGTTAGTTTGTCCACT	omy06	36782280	1.03E-54
2711265284	chr_7	608733	C	A	3'UTR	N/A	2.079	GSONMT00069910001	No_lncRNA	GTCAGTCTAACACTTTTATCTCAAAGCCACAAAAA[C/A]ACTCTCGGTGTGCTGTTTCCTGTGTCTGGCTCACT	omy07	50358656	3.58E-54
2711251673	chrUn	302745591	G	T	CDS	synonymous	2.023	GSONMT00007231001	No_lncRNA	TACAGCTACCTGACCCCTGATCTGTGGAAGGAGAC[G/T]GTCTTCACCAAGTCTCCTTACCAGGTCAGTTCTAA			5.10E-54
2711245088	chrUn	149474646	T	C	No_gene_found	N/A	2.097	No_gene_found	No_lncRNA	AGCTACGTGGGAGACGAGGCTCAGAGCAAGAGGGG[T/C]ATCCTGACTCTGAAGTACCCCATCGAGCACGGCAT			1.98E-53
2711207289	chrUn_8	27743532	G	A	CDS	non_synonymous	2.316	GSONMT00030285001	No_lncRNA	TGCGCTCATACTTGCGGACTCCCTTGACTGCGTCT[G/A]CACCTCTTCTCTGCTCGGCCTCCACCTCAGTCTCG			2.19E-53
2711204813	chr_28	261814	G	A	CDS	synonymous	0.445	GSONMT00002572001	No_lncRNA	TCCTCGTCGTCGTCATCATCATCATCGTCATCATC[G/A]TCGTCGTCATCGTCGTCGTCATCATCATCATCATC	omy28	9917799	6.84E-53
2711210405	chrUn	850375207	T	G	CDS	non_synonymous	3.295	GSONMT00050340001	No_lncRNA	ACTGCACATGGGGAAGTCGTAGGGGTTGGTGGTGA[T/G]GAGCGCCATTTCTGTGGACAACAGAGAACAGCTTG			6.94E-53
2711229429	chrUn	819743092	A	G	CDS	synonymous	5.533	GSONMT00029545001	No_lncRNA	TCAGCGTCGCACTGCTCGAAGAAACGAGTGGTGCA[A/G]TGCTCCATGGGGATGAGAGGGGCGCGCAGGGGGGC	omy14	76018422	1.54E-52
2711229922	chrUn	154070457	A	T	No_gene_found	N/A	3.461	No_gene_found	Omy200033926	ATAAGACCTGTCTTTAGGAGAGTTGTCTAGGAGAG[A/T]TGTCTTTAGGGAGATGTTTAGGAGAGTTGTCTTTA			2.13E-52
2711204887	chr_28	261844	A	G	CDS	synonymous	0.462	GSONMT00002572001	No_lncRNA	TCATCGTCGTCGTCATCGTCGTCGTCATCATCATC[A/G]TCATCATCATCATCATCATCATCGTCATCATCATC	omy28	9917829	3.52E-52
2711223763	chrUn	861147520	G	A	CDS	synonymous	5.048	GSONMT00024533001	No_lncRNA	TGAGACACCAGGGCTTCCTTCTCCTCCAGCTGGCG[G/A]CCAAACTCACCTGCAGGGACAGAGTAACATCTTGT			4.59E-52
2711282670	chrUn_17	30933622	T	C	Intronic	N/A	0.478	GSONMG00073109001	No_lncRNA	ATCTCTCTCTCTCTGCTTGTTTTTACTGTTCATTT[T/C]CTAAATCAAATTTACTCAAAAGCCACTGAAAACAA	omy17	66624809	5.43E-52
2711208743	chrUn_7	27103343	A	G	CDS	synonymous	4.276	GSONMT00038343001	No_lncRNA	AGAGAGATCAACATCCCACCAATCAAAGAGCGGCT[A/G]TTCAAGGTACAAATCTGATCGACCTGAGTCATCTA	omy20	32293422	1.04E-51
2711229796	chrUn	379192834	G	A	No_gene_found	N/A	0.437	No_gene_found	No_lncRNA	TTGATCAAAACATCACTACTCACCTTAGCCTTGGC[G/A]ACGGCCTCCATGTTGCTGGAGAGGTCATCAATCTC			3.33E-51
2711260522	chrUn	574765384	A	T	CDS	synonymous	2.926	GSONMT00057539001	No_lncRNA	CATGGGGAAGTCGTAGGGGTTGGTGGTGATGAGCG[A/T]CATTTCTGTGGACAACGGAGAAATGCTTGTCAGGT			2.32E-50
2711278905	chrUn_2	36984643	G	A	CDS	synonymous	0.271	GSONMT00030559001	No_lncRNA	AAGAGCACCGTGGACGATGAGAAGCTCGCGGAAAA[G/A]ATCAGCCCGGAGGACAAGAAGACCATCATGGACAA	omy02	8550871	3.86E-50
2711278783	chrUn_2	23324847	A	C	3'UTR	N/A	0.172	GSONMT00065897001	No_lncRNA	CAGATGCTATACTCTAACTCTCTAACAGTACCACA[A/C]AATAATGACAAAGATAAATGAATCACTCAGTAGCC	omy02	45584157	5.16E-50
2711267399	chrUn_12	9091786	A	G	CDS	synonymous	2.274	GSONMT00031505001	No_lncRNA	TCATCATCGTCGTCATCGTCGTCATCATTGTCATC[A/G]TCATCATCGTCATCATCATCATCATCGTCGTCATC			7.49E-50
2711282725	chrUn_17	30947672	C	T	CDS	synonymous	2.186	GSONMT00073110001	No_lncRNA	TAGAGACCAGCATCTTCCGGGTCTAGATTTTTGAT[C/T]GTGAAAATGAATTTTTTGCCAACTCGTTTCAGTTG	omy17	66638862	2.22E-49
2711228318	chrUn	48082455	G	T	No_gene_found	N/A	0.323	No_gene_found	No_lncRNA	AATACTTTAGTAAATGCAGATCAAACTAACTTCAT[G/T]TCCTATATCAACTGTGCTTATCTAAGTGACTTAGT			4.43E-49
2711265159	chr_7	608732	A	C	3'UTR	N/A	2.139	GSONMT00069910001	No_lncRNA	AGTCAGTCTAACACTTTTATCTCAAAGCCACAAAA[A/C]CACTCTCGGTGTGCTGTTTCCTGTGTCTGGCTCAC	omy07	50358657	5.42E-49
2711227356	chrUn	573093099	T	G	CDS	synonymous	0.476	GSONMT00077952001	No_lncRNA	AAAGCCCTGAAGATGAATCTGTATGAGACTCCTAC[T/G]GGCTGGAAGTTCTTCGGCAACCTGATGGACGCTGG	omy04	35416447	1.74E-48
2711272013	chrUn_16	5478059	C	A	CDS	non_synonymous	3.483	GSONMT00079948001	No_lncRNA	AATACATGAGATATTGAGTGTTTGAATTGCCTTAC[C/A]TGCTCAAATTCTACTACTTCTGTAACTTCACTTGG	omy16	38897103	2.69E-48
2711246550	chrUn	48083456	T	G	No_gene_found	N/A	3.015	No_gene_found	No_lncRNA	GCAAAAGTAGAGTACAGGAAGTAGTTTTTTGGGGG[T/G]GTTTTTTGTGCCATTTTTCCATGAAACTGAAAAAC	omy14	74267866	3.58E-48
2711196136	chrUn_14	14266033	C	T	CDS	synonymous	2.46	GSONMT00049490001	No_lncRNA	TACATCAAGAAGATTGGCTACAACCCTGCCACTGT[C/T]GCCTTTGTGCCCATCTCTGGATGGCATGGGGACAA	omy14	30892269	5.35E-48
2711204755	chr_28	261808	A	G	CDS	synonymous	0.447	GSONMT00002572001	No_lncRNA	TCGTCATCCTCGTCGTCGTCATCATCATCATCGTC[A/G]TCATCGTCGTCGTCATCGTCGTCGTCATCATCATC	omy28	9917793	7.55E-48
2711263110	chrUn	850375216	T	A	CDS	non_synonymous	3.515	GSONMT00050340001	No_lncRNA	GGGGAAGTCGTAGGGGTTGGTGGTGATGAGCGCCA[T/A]TTCTGTGGACAACAGAGAACAGCTTGTCAGGTAAA			1.41E-47
2711204797	chr_28	261805	G	A	CDS	synonymous	2.024	GSONMT00002572001	No_lncRNA	TCGTCGTCATCCTCGTCGTCGTCATCATCATCATC[G/A]TCATCATCGTCGTCGTCATCGTCGTCGTCATCATC	omy28	9917790	3.98E-47
2711199980	chrUn_29	15186476	A	T	Upstream	N/A	2.229	GSONMG00074356001	Omy400008550	GCAATCCAAAGGTTGTAAGTTTGAATCTCAACACG[A/T]ACAATTTTACCTAATTAGCAACTTTGCAACTACTC	omy25	56744586	5.76E-47
2711244740	chrUn	573093084	G	A	CDS	synonymous	0.485	GSONMT00077952001	No_lncRNA	TCCCTCAGTGTGGCTAAAGCCCTGAAGATGAATCT[G/A]TATGAGACTCCTACTGGCTGGAAGTTCTTCGGCAA	omy04	35416462	5.89E-47
2711250047	chrUn	108148166	C	A	3'UTR	N/A	0.389	GSONMT00040877001	Omy200066731	AGTAACCTTGAGGTATCATCCATCGAACCTAAAAA[C/A]CAGGGCTCTGTTCCTGAGGATGTAACATTACGGAA	omy22	36515636	1.20E-46
2711267536	chrUn_12	9092007	C	T	CDS	synonymous	2.712	GSONMT00031505001	No_lncRNA	CGTCATCTCCCCCTACCTCCGCTGCATGCTCCCCT[C/T]CGTCATCAGCTACTACATCCTGTTGGGGGGCCAGT			1.53E-46
2711285336	chrUn_Sex	16079877	C	T	CDS	synonymous	5.233	GSONMT00012775001	No_lncRNA	ACTACTTTGCTCTCGCCAACACCGTGCGCGACCAC[C/T]TGGTGGGCAGGTGGATCAGAACCCAGCAGTACTAC	omy29	32508781	5.66E-45
2711231909	chrUn	843971609	G	A	3'UTR	N/A	3.175	GSONMT00027468001	No_lncRNA	TCCCAGCCACGGCAACCAACCCGGCAACAGCACTT[G/A]GACGCAGAACCCACACCTCCAGACTCACGTCTGTG			7.51E-45
2711217322	chrUn	573091964	C	T	CDS	synonymous	0.457	GSONMT00077952001	No_lncRNA	GATCGTAACATGGTCCTGGGAAAGCATGGCTTCTT[C/T]GTCAACCCATCGGACTCTGTGGCCGTCATCGCAGC	omy04	35417582	1.28E-44
2711257797	chrUn	881956484	C	T	Downstream	N/A	2.465	GSONMG00057658001	No_lncRNA	TCTGTATGCAAACGTTGAATATCTGGGTAGCTGTG[C/T]AATAGCTCTACACTATATCTATTTTATTTTGCTGT	omy08	74721664	4.99E-44
2711283433	chrUn_17	14508877	T	C	Upstream	N/A	0.162	GSONMG00081765001	No_lncRNA	TGGGGTATTGTCATGAACAATATCTATATGAATAT[T/C]CATGCATAGAATATCATTCTAGTCCTCTGGATGAC	omy17	35602608	7.41E-44
2711279138	chrUn_2	16592814	T	C	5'UTR	N/A	6.515	GSONMT00057978001	No_lncRNA	CCACGTTGTCTTTATCTGTTACCCACAGCCATCCC[T/C]TTAATAAGGAACAATGTACCCCAACGCGTTAATGA	omy02	78455033	3.10E-43
2711268120	chrUn_12	7548975	A	G	Downstream	N/A	0.433	GSONMG00019804001	No_lncRNA	TTTCAAGTGTTGGCTAAGATCTCTGCAACAGAGGC[A/G]TAGCAAGAGGTATACTGTAGTTGAGATGCACACGG	omy12	63604325	5.82E-43
2711222592	chrUn	108148201	A	G	3'UTR	N/A	0.467	GSONMT00040877001	Omy200066731	CCAGGGCTCTGTTCCTGAGGATGTAACATTACGGA[A/G]CGTACAGATATGATTGGCTATCAGAATGAATAGAG	omy22	36515671	7.66E-43
2711232214	chrUn	737491234	A	C	No_gene_found	N/A	2.762	No_gene_found	No_lncRNA	TTGGCGCTTTTTTTTGACTCAGGATCTGTGGAAAA[A/C]CAAAAAAAATATACACAACTGGAACGGTGAGACAG	omyUnm	181061550	8.81E-43
2711282532	chrUn_17	30937242	T	G	CDS	non_synonymous	7.915	GSONMT00073110001	No_lncRNA	TTGACTTCATGCCTTTCACTGTGAAGGAGGTCATG[T/G]TGATGGGGTTATTGTTACAGCGGTCCCACTCTGGA	omy17	66628431	1.20E-42
2711265487	chrUn_22	21716190	A	G	CDS	non_synonymous	0.289	GSONMT00073223001	No_lncRNA	CTGAGGGGAGACAAGAGACTCGGTTTAGCCTGACC[A/G]TTTTCAGAGCAATTGTTGAAGAGGAGTTTGTTGTC	omy22	31902750	1.43E-42
2711205519	chrUn_20	3900948	A	T	3'UTR	N/A	0.089	GSONMT00069826001	No_lncRNA	AATCATTTTCTTGTGTCCAGTGGAAACAAAATATT[A/T]TTTTTTAAGTGTCCTTGCTTGTTGTAGGTTTCGGT	omy20	23733917	1.43E-42
2711229447	chrUn	160090093	G	A	5'UTR	N/A	3.16	GSONMT00014739001	No_lncRNA	NNNNNNNNNNNNNNNNAGGGTATCAGGATCTGCAG[G/A]AAGGGCTTCCCCAGCAGAATCATCTATGCTGACTT			2.12E-42
2711218084	chrUn	988559212	A	T	CDS	non_synonymous	9.664	GSONMT00044844001	No_lncRNA	TGAGGCCCAGAAACAGCTGAGGAATGTCCAGGGAC[A/T]GCTCAAGGTAAAGGGACTGGGACATCAGGTTCAAA			2.45E-42
2711241477	chrUn	739997463	A	G	CDS	synonymous	0.146	GSONMT00041092001	No_lncRNA	TAGGTGATATCAGTGCGGACTTTGCCGTCGATCTT[A/G]ATGAACCTTTGCATGCAGATCTTCTTGACCTCATC	omy09	4267414	3.18E-42
2711207663	chrUn_8	27759665	T	C	CDS	synonymous	0.385	GSONMT00030285001	No_lncRNA	AAGCATTGAGAAACAATCAAATACAACTCACAGGT[T/C]TCAATATCAGCTTTAGCCAGTTTGCCTGCTTGGAA	omy08	79820845	3.53E-42
2711236414	chrUn	1065448997	C	T	CDS	synonymous	0.324	GSONMT00031317001	No_lncRNA	ACCGCCGGACCTTCGGTTCTGGTATTGGATCCACC[C/T]CAGGCATGTCCTCCATGTTCTCCCACGGTGGACGC	omyUnm	164370675	3.64E-42
2711238430	chrUn	1094863198	C	G	No_gene_found	N/A	0.331	No_gene_found	No_lncRNA	CCAGCGAGCATCCATCTACTTTCCCCCGCCCGGGG[C/G]GGGGGGGCGAGGCGGGGGAAAGCCCCGGCAGGCTA			6.54E-42
2711275742	chrUn_5	17307398	T	C	3'UTR	N/A	0.16	GSONMT00015979001	No_lncRNA	GTCACGAGTGGATGGATCGGGCCTCCTCACTGGCG[T/C]CTCACTTCCTGCTCTCCCTAACCGCAGAGCAGGTC	omy05	37456209	9.77E-42
2711255541	chrUn	839103414	A	C	No_gene_found	N/A	2.199	No_gene_found	No_lncRNA	CTGGTCAGCTGAGACACCAGGGCTTCCTTCTCCTC[A/C]AGCTGGCGACCAAACTCACCTGCAGGGACAGAGGG			2.38E-41
2711265723	chrUn_22	25351693	A	C	3'UTR	N/A	3.832	GSONMT00012804001	No_lncRNA	CTTTTCAAAAACCCTCCGGTGTCGCGGCTCTTATT[A/C]TTTGCTCTGCGGGAGAGTGAGACTGTGTCCCAAAT	omy22	32457314	2.58E-41
2711248972	chrUn	267019893	G	A	No_gene_found	N/A	0.428	No_gene_found	No_lncRNA	GGAAAACAGGCCTTCACCCAGCAGGTGGAGGAGCT[G/A]AAGAGGGCAATTGAGGAGGAGGTCAAGGTAAGGGA	omy17	3159722	2.64E-41
2711231205	chrUn	48083458	T	G	No_gene_found	N/A	0.279	No_gene_found	No_lncRNA	AAAAGTAGAGTACAGGAAGTAGTTTTTTGGGGGGG[T/G]TTTTTGTGCCATTTTTCCATGAAACTGAAAAACAA	omy14	74267864	3.67E-41
2711248551	chrUn	739997544	A	G	CDS	synonymous	0.179	GSONMT00041092001	No_lncRNA	GCGTACTTCAGACGGTTCCTGAGGAAGATTATGAG[A/G]GGCAGGCACTCCCTCAGCTTGTGGGGACCAGTGGA	omy09	4267495	6.08E-41
2711200120	chrUn_29	6744992	C	T	Intronic	N/A	2.201	GSONMG00060396001	No_lncRNA	TTCACAGTGTATATGTTATTAATCAACTGCTGTGT[C/T]CAAAGTGTGCAGGTTATTAATCAACTGCTATGTGT			1.02E-40
2711229661	chrUn	38109096	T	C	CDS	synonymous	0.425	GSONMT00007169001	No_lncRNA	AGCCATTTACAAACCTTCTTGATGTCGTTCCAGGC[T/C]TTGAGTTTCTTCAGCAGCAGCACGGCCTCTTTAGT			4.06E-40
2711265308	chr_7	6300	C	T	Downstream	N/A	0.347	GSONMG00000413001	No_lncRNA	TTATCCCCAGCTACCTTCTCCTTCTTCTCTGGGAG[C/T]TTCCCCTGGAATGCGTCTTTGATCATCTGGACCTT	omy07	11399262	4.40E-40
2711229438	chrUn	267019902	A	G	No_gene_found	N/A	0.421	No_gene_found	No_lncRNA	GCCTTCACCCAGCAGGTGGAGGAGCTGAAGAGGGC[A/G]ATTGAGGAGGAGGTCAAGGTAAGGGACCCAAGATG			5.73E-40
2711227972	chrUn	873439603	A	G	3'UTR	N/A	4.622	GSONMT00043755001	No_lncRNA	AGGCTACTTCACACTACTCCGCACCACGCAGGCCC[A/G]GTCTCTCTAACCAGAAACAGTACCAGAGACGTCCA			7.53E-40
2711279579	chrUn_2	23325315	G	A	CDS	synonymous	0.193	GSONMT00065897001	No_lncRNA	TTCAGAGCTGGCTTCTTAATGCCCTGAACCTCAAT[G/A]ACTTTCATCTTCAAGTCCTCAATCTGGGAAGTGAG	omy02	45583689	8.31E-40
2711197024	chrUn_14	4558853	A	G	CDS	synonymous	2.887	GSONMT00031154001	No_lncRNA	TGTAGCTCCATCTTCTCCTCATCCTTCAGGGCCCT[A/G]TTCTCAATCACCTTCATGCCCCTGGAACAAACGCG	omy14	24041720	8.43E-40
2711201895	chrUn_10	31918252	T	C	CDS	synonymous	3.869	GSONMT00027836001	No_lncRNA	CCTCTCAGCATGTGCGTGTAGGCTGGGAGCAGCTC[T/C]TGACCACCATTGCCCGCACCATCAACGAGGTGGAG	omy10	43820710	1.26E-39
2711204384	chrUn_9	13322837	A	G	3'UTR	N/A	3.109	GSONMT00001837001	Omy300104515	CCTTTTGGAACCCTTTTTCCTAAGAGTGTAGGGCC[A/G]GGGGCTGTGCTCCAATACTCTGCTACTGTTCAACT	omy09	8567162	1.44E-39
2711204824	chr_28	261841	A	G	CDS	synonymous	0.389	GSONMT00002572001	No_lncRNA	TCATCATCGTCGTCGTCATCGTCGTCGTCATCATC[A/G]TCATCATCATCATCATCATCATCATCGTCATCATC	omy28	9917826	1.65E-39
2711271593	chrUn_16	11057191	A	G	CDS	synonymous	0.127	GSONMT00074714001	No_lncRNA	ACGTCCAGGCGCAGCTTGTTGCCAGCCACCACAAT[A/G]ATGGTGTTCTGGGAAACCATGTTGCCGGTGGTGTC	omy16	19837028	2.10E-39
2711210851	chrUn	649096409	G	A	No_gene_found	N/A	0.151	No_gene_found	No_lncRNA	TGAGTTGAAATAATTCCCTTTGGGCCTACTTTCTC[G/A]AATCATGTTTGATCTACCATTTGGCTGGCGATGGT			3.18E-39
2711203603	chrUn_9	26195457	G	A	Upstream	N/A	3.268	GSONMG00022188001	No_lncRNA	TCGTCATCGTCATCATCATCATCATCATCATCATC[G/A]TCGTCGTCGTCGTCATCATCGTCATCATCATCATC	omy09	7590453	1.15E-38
2711242941	chrUn	153002601	T	C	CDS	synonymous	0.318	GSONMT00013276001	No_lncRNA	GTGTTGACCTTGGCCACGTCGATGTCGTAGAGCTT[T/C]TTGACTGCATGTTTGATCTGATGCTTGTTGGCCTT	omy10	164837	1.69E-38
2711198159	chrUn_1	23884595	C	T	CDS	synonymous	2.599	GSONMT00064576001	No_lncRNA	CTGTCTGCTCAAATCCTAAACCTGCCAGAAAAAGC[C/T]GTGGTTTAAAATATGTGTCAGACCGAACGTAACTG	omy01	63910302	2.83E-38
2711232564	chrUn	267019890	G	A	No_gene_found	N/A	0.422	No_gene_found	No_lncRNA	AGAGGAAAACAGGCCTTCACCCAGCAGGTGGAGGA[G/A]CTGAAGAGGGCAATTGAGGAGGAGGTCAAGGTAAG	omy17	3159719	5.91E-38
2711203480	chrUn_9	8821285	G	A	CDS	synonymous	2.448	GSONMT00067234001	No_lncRNA	GTTGGTATTGACATCTTCAACGGAAAGAAGTATGA[G/A]GATATCTGTCCCTCCACCCACAACATGGACGTACC	omy09	18756149	6.59E-38
2711267413	chrUn_12	43995342	G	A	CDS	synonymous	0.463	GSONMT00050693001	No_lncRNA	CATGTCCAACAAATGTATACAAAGCCCTACCTTCA[G/A]GTTCTCGAAGTTCAGGTCGGTCTTGTGCTTGTCTG	omy12	40651987	9.64E-38
2711252882	chrUn	205787868	T	C	No_gene_found	N/A	2.299	No_gene_found	No_lncRNA	GAGTCAGTGTTGATAACCTTGTGTTTGTAGCAGAC[T/C]TGGGAGCCACCACATACGTCAAATACATTGATTGA			1.42E-37
2711220219	chrUn	849614546	C	A	CDS	synonymous	7.466	GSONMT00030696001	No_lncRNA	AATGTCTTGCCCGTGGGCACCATGCCTGAGGGAAC[C/A]ATCATCTGCTGTCTGGAGGAGAAGCCTGGTGACAG	omy03	76423821	4.23E-37
2711203523	chrUn_9	13322778	A	G	Upstream	N/A	0.362	GSONMG00001837001	Omy300104515	TATTCAGCTGTCCCTATAGGAGAGCCATTTGAAGA[A/G]CCCTTTTTAGTTCCAGGTAGAACCCTTTTGGAACC	omy09	8567221	6.63E-37
2711226547	chrUn	48083457	T	G	No_gene_found	N/A	0.434	No_gene_found	No_lncRNA	CAAAAGTAGAGTACAGGAAGTAGTTTTTTGGGGGG[T/G]TTTTTTGTGCCATTTTTCCATGAAACTGAAAAACA	omy14	74267865	8.23E-37
2711270844	chrUn_16	11057203	G	T	CDS	synonymous	0.401	GSONMT00074714001	No_lncRNA	AGCTTGTTGCCAGCCACCACAATAATGGTGTTCTG[G/T]GAAACCATGTTGCCGGTGGTGTCTAGATGGATCTT	omy16	19837040	7.01E-36
2711272704	chrUn_4	44367800	A	G	CDS	synonymous	2.59	GSONMT00002830001	No_lncRNA	GTTGAGCCTGGTCTGCTCGCTCACCAGCGTCCACA[A/G]CTTGTCGAGGTTGACAGTGGGGCAGTGCACCGTGT	omy04	6577758	8.92E-36
2711264561	chrUn	577124805	T	C	3'UTR	N/A	5.517	GSONMT00046561001	No_lncRNA	AAACCCTGACCTCTGACCTGAACTACGCCTTTCTT[T/C]TTCCTTCCATCACAGCTGACTGTCTACCCTCTTGG	omy09	730077	1.05E-35
2711195932	chrUn_14	12616780	A	C	5'UTR	N/A	0.095	GSONMT00056336001	No_lncRNA	TCTGATTGAAAGTACATACTGTCATCTTAACCTTT[A/C]TTTTCCTGAAACTATATATTTAATCTGCTTGTGTT	omy14	74214011	1.31E-35
2711236424	chrUn	1056912039	C	T	CDS	synonymous	0.099	GSONMT00055646001	No_lncRNA	ACTCTGACTGCCGTGCACGATGCCATCCTTGAAGA[C/T]CTGGTCTTCCCCAGTGAGATTGTTGGCAAGAGGAT	omy04	74696214	1.62E-35
2711270672	chrUn_16	20532248	C	G	3'UTR	N/A	0.26	GSONMT00080535001	Omy400006756	TGTGCCCACTGCTCAAGTTGTTCCTCTAGCTATAG[C/G]CTTCTACCATCATGGTTTTTACTGTATTTCTCTGT	omy23	8567646	1.73E-35
2711213653	chrUn	309247837	C	T	No_gene_found	N/A	0.471	No_gene_found	No_lncRNA	TGGATCTTGCTCTTGATGAGCCCCTCACACCTTTC[C/T]TCAGCATCGTTCAGACTCTCTCCTTCCTGGTTTCA			1.89E-35
2711233278	chrUn	1095177398	T	G	CDS	non_synonymous	2.519	GSONMT00016489001	No_lncRNA	ACTTCCCTCCAAACACAAGACACTAGCATCCCGAC[T/G]TCCCTCCAAAACAAAACATACAGTGTCAAACATTT			3.60E-35
2711268631	chrUn_12	9091770	C	T	CDS	synonymous	0.398	GSONMT00031505001	No_lncRNA	GTCATCATCGTCGTCGTCATCATCGTCGTCATCGT[C/T]GTCATCATTGTCATCATCATCATCGTCATCATCAT			4.16E-35
2711276964	chr_18	592725	A	G	CDS	synonymous	14.611	GSONMT00001334001	No_lncRNA	TTCCTCAACAGACAGAAGGATGTAAAGGATGGCAA[A/G]TACAGTCAGGTATGTGACTGCAGCAGAGTTGCGAT	omy18	33465666	8.45E-35
2711202836	chrUn_10	31918067	T	C	CDS	synonymous	3.429	GSONMT00027836001	No_lncRNA	GGAGACCACCAGCTCAGCCAGGAGTCCCTCATCTT[T/C]GACAATAAGCACACCAACTACACCATGGAGGTATT	omy10	43820895	2.32E-34
2711282562	chrUn_17	32812327	G	A	CDS	synonymous	3.049	GSONMT00075463001	No_lncRNA	GTGCTGGGGGCCAGGGCAGTGATCTCCTTCTGCAT[G/A]CGGTCAGCAATACCAGGGTACATCGTGGTACCGCC			2.34E-34
2711273318	chrUn_4	627928	A	G	CDS	synonymous	2.401	GSONMT00023682001	No_lncRNA	TTAGAGAAAGTTAAAGAGAGGGAGAGATACATGGA[A/G]GAGAACTGCCCTCCTCTGGAGATGTCCCACTCCAA	omy04	10372396	3.09E-34
2711257925	chrUn	135647654	T	C	CDS	synonymous	0.298	GSONMT00002223001	No_lncRNA	TCATCTGCAGCTTATCTACCAGATCCTGAAGTCTG[T/C]TAACGTTCTTCTTATCCTCCTCAGTCTGTGGGAGA			3.25E-34
2711218655	chrUn	404715000	G	T	3'UTR	N/A	2.087	GSONMT00009227001	No_lncRNA	AACCAGCCTCAGAGTTTGTTCTTTGGAACACAGGG[G/T]CAGAGGTCAATCTATCTCCTCTATTTTCCATCCCC	omy26	25352614	4.20E-34
2711265213	chr_7	608734	A	C	3'UTR	N/A	2.087	GSONMT00069910001	No_lncRNA	TCAGTCTAACACTTTTATCTCAAAGCCACAAAAAC[A/C]CTCTCGGTGTGCTGTTTCCTGTGTCTGGCTCACTG	omy07	50358655	4.77E-34
2711267404	chrUn_12	9091615	G	A	CDS	synonymous	0.5	GSONMT00031505001	No_lncRNA	TCATCATCATCATCATCGTCATCTTTGTCATCGTC[G/A]TCATCATCATCATCATCATCATCTTTGTCATCGTC			5.12E-34
2711278646	chrUn_2	27299571	A	G	CDS	synonymous	3.455	GSONMT00068796001	No_lncRNA	ATGAACTGCAAAAAAGTCATACCTTCCAAGTCGTC[A/G]ATGGTCTTCTCAAGTTTGGCTACTGATCTCTCAGC	omy02	57496041	1.23E-33
2711242881	chrUn	507764266	G	A	No_gene_found	N/A	5.631	No_gene_found	No_lncRNA	AACCCTGCCACCACGCTGTCCTTGATCTCGTTGAG[G/A]TACTGCACTCCCTTGGTAACGTCCGTCAGGATGTT			1.66E-33
2711267353	chrUn_12	9091780	G	A	CDS	synonymous	2.183	GSONMT00031505001	No_lncRNA	TCGTCGTCATCATCGTCGTCATCGTCGTCATCATT[G/A]TCATCATCATCATCGTCATCATCATCATCATCGTC			1.70E-33
2711234442	chrUn	164966941	C	T	CDS	synonymous	6.627	GSONMT00016227001	No_lncRNA	TTCGGCATTGACCTTGGTTCTCCTCAGATCGGTGT[C/T]GTGGATGTAGAAGATGTAAGTCTAATATTCTCATC	omy21	31799107	1.77E-33
2711248613	chrUn	499262574	C	A	CDS	non_synonymous	5.479	GSONMT00018483001	No_lncRNA	GCTGGCCAACATGAAGGAGAACTATGAGAAGATGA[C/A]GACAGACCTGGCCAAGGCTCTGGCCACAAAGAAGC			2.18E-33
2711206153	chrUn_8	27760408	C	T	CDS	synonymous	3.544	GSONMT00030285001	No_lncRNA	TGTCATGTATTTTATAAAAACTTACGTAATCAGGA[C/T]AGACTGGTTCTCCTTATCTGTAACCAAAAAAAAAC	omy08	79821588	2.25E-33
2711204762	chr_28	261868	G	A	CDS	synonymous	5.519	GSONMT00002572001	No_lncRNA	TCATCATCATCATCATCATCATCATCATCATCATC[G/A]TCATCATCATCATCATCGTCGTCATCATCATCTGG	omy28	9917853	2.34E-33
2711224894	chrUn	134763080	C	T	No_gene_found	N/A	2.159	No_gene_found	No_lncRNA	ATAACAGAGGAAGAGGGTTACACACGTCTGGGAGG[C/T]GTGTCTTCTCAACGAAAGGAGGAGGAGGAGGAGGA	omy25	78855726	2.42E-33
2711216400	chrUn	1009071838	C	T	3'UTR	N/A	0.478	GSONMT00039917001	No_lncRNA	TGTAATATGCCACTACAATATCATCAAAAATACCC[C/T]TTGTTCCGACTGATTCTTAAGTTGTTATTGGTCTT	omy17	71249530	7.15E-33
2711217125	chrUn	413521844	A	G	No_gene_found	N/A	2.813	No_gene_found	No_lncRNA	TCTGCAGCCCAGAAGGATGAGTTGATTCTGGAGGG[A/G]AACGATATTGAGCTGGTGTCTAACTCTGGTGAGGC			7.25E-33
2711278725	chrUn_2	36983255	T	C	CDS	synonymous	6.342	GSONMT00030559001	No_lncRNA	TCTTTGAGGTCAAGTCCACTGCTGGCGACACTCAC[T/C]TGGGAGGTGAGGACTTCGACAACCGCATGGTCAAC	omy02	8549483	8.83E-33
2711265250	chr_7	1226828	A	G	3'UTR	N/A	4.226	GSONMT00069957001	No_lncRNA	GGCTTGAAAGCGAATGAGATGCCTCAAAACAATGC[A/G]TGAAAATAAAAAAAAGCTAAACATTCTCTTTTTTG	omy07	49727108	1.10E-32
2711260803	chrUn	908792976	C	T	CDS	synonymous	5.729	GSONMT00014917001	No_lncRNA	AGAGGCCGCAAAGTGGCTGAGACTGAGCTGGTAGA[C/T]GCCAGCGAGCGCGTCGGACTGTTGCACTCCCAGGT	omy06	4421771	1.85E-32
2711233325	chrUn	44437679	G	A	CDS	synonymous	5.405	GSONMT00009032001	No_lncRNA	GTGTGTGTGTGTGTGGACCTACCCGTGTCAGGAAC[G/A]TCTGTGGGTCTCATGATGCGACGGATCTGCTCCAT	omy09	19016708	2.08E-32
2711197468	chrUn_1	15406582	C	T	CDS	synonymous	0.393	GSONMT00077242001	No_lncRNA	TAACCAGAGGGCCCCAGGATGGTGACGAAAAAGGC[C/T]GTCATAGCAATGGCTTGCTCCTGGATGAAAACAAC	omy01	48157845	2.25E-32
2711223956	chrUn	164967272	T	C	CDS	synonymous	3.053	GSONMT00016227001	No_lncRNA	GACTGGATCGAGGACGTGCTGTCTGGAAAGATCGA[T/C]CCAGACGATGATGATGACGATGATGACGACGATGA	omy21	31799438	2.59E-32
2711198163	chrUn_1	23599367	A	C	3'UTR	N/A	3.779	GSONMT00064572001	Omy100146065	ATAGTGGTCTCGGTGTGTAAAAATACAAAAAAATA[A/C]AAAAATGCATTTCTCCTGGATAGACCTATATAAAA	omy01	64210150	2.74E-32
2711255370	chrUn	1074082716	G	C	No_gene_found	N/A	4.72	No_gene_found	Omy100139952	AACGTAGTGCAACAGAAAACGAAAACAACCGTTTT[G/C]TTATTGGACAAAATCAGGTAGTTCACTCCCCGTTC			3.51E-32
2711263875	chrUn	1009071837	C	G	3'UTR	N/A	0.479	GSONMT00039917001	No_lncRNA	CTGTAATATGCCACTACAATATCATCAAAAATACC[C/G]CTTGTTCCGACTGATTCTTAAGTTGTTATTGGTCT	omy17	71249531	3.95E-32
2711229114	chrUn	111170094	G	A	CDS	synonymous	0.168	GSONMT00050270001	No_lncRNA	ACCTTCCTGACGGCGTGTACATCAGCTGCCTTACG[G/A]ATAAAGGAGGCGAAGACCATGTCCACTCCCTGTTC			4.02E-32
2711225322	chrUn	791254353	C	T	CDS	synonymous	2.641	GSONMT00023650001	No_lncRNA	ATCTCCAGCTCATTCCAAAGCTCATAGCCCTCCTC[C/T]GCAGGTTTCTTCTCCTTCTTTGCCTTCGTCTTCAA			6.66E-32
2711240717	chrUn	154070473	C	G	No_gene_found	N/A	2.84	No_gene_found	Omy200033926	GGAGAGTTGTCTAGGAGAGTTGTCTTTAGGGAGAT[C/G]TTTAGGAGAGTTGTCTTTAGGAGAGTTGTCTTTAG			7.45E-32
2711198193	chrUn_1	23598995	A	C	3'UTR	N/A	4.737	GSONMT00064572001	Omy100146065	CCTAGTAAGGGAGGAGGGTAGAGAGAGAACGTAAC[A/C]GACTCCACCGGTGCCTCTCTGAGACATGGAGGTGA	omy01	64210522	1.36E-31
2711230729	chrUn	309248130	C	T	No_gene_found	N/A	0.404	No_gene_found	No_lncRNA	GTCAAGGCCACCAGCTTCTCCTCCATTTGCTTCTT[C/T]GTGGACAGAGCCTTGGCCAGGTCTGCCGTCATCTT	omy13	2176732	2.02E-31
2711267488	chrUn_12	31744025	C	G	3'UTR	N/A	0.147	GSONMT00068339001	No_lncRNA	AGACCGACTCCGGGGAATAGAACACTAAAGAGTGG[C/G]GTTAGCTTCTTTTCCACCGGAACATCGCCAGGCCA	omy12	17632155	2.88E-31
2711237654	chrUn	656905714	A	T	No_gene_found	N/A	4.81	No_gene_found	Omy200106254	GAAAAACCTTTTGTTTAAGCACGTTACATTTTTTT[A/T]AAAACATTTTGCTGCGGGAGTAGTTGCCAGATTTA	omyUnm	130273394	4.34E-31
2711282985	chrUn_17	30937893	T	A	CDS	non_synonymous	5.893	GSONMT00073110001	No_lncRNA	GTTGGTTCCTCCAGTGTTGGAAGGGGGATTCCATG[T/A]CAGAGTGATACAGTCCTTGAAGGCACTGACCACTT	omy17	66629082	5.00E-31
2711218066	chrUn	135602969	G	C	CDS	synonymous	3.32	GSONMT00002220001	No_lncRNA	TTGACCTGGCGAACATTCTCATCATTCTTAGTCTT[G/C]AGCTCGCTCAGCTGGTCCTCAAGAGTACGGCACAT			5.12E-31
2711212169	chrUn	154070467	A	G	No_gene_found	N/A	2.469	No_gene_found	Omy200033926	TCTTTAGGAGAGTTGTCTAGGAGAGTTGTCTTTAG[A/G]GAGATGTTTAGGAGAGTTGTCTTTAGGAGAGTTGT			5.72E-31
2711200775	chrUn_13	13598721	A	G	3'UTR	N/A	0.218	GSONMT00040586001	No_lncRNA	TGCAACAGAGGCGTAGCAAGAGGTATACTGTAGTT[A/G]GGATGCACACGGTCCTGTCTAGTGTAGAATGAGCA	omy13	30774524	6.21E-31
2711223020	chrUn	719294405	G	A	No_gene_found	N/A	0.46	No_gene_found	No_lncRNA	GCCACAGTCTGTCCCTTGGTCACATACTCGTTGCC[G/A]ACCTTCACTCTGGGGTAGCACAGAGCCTTCAACAT			6.70E-31
2711227826	chrUn	1095191198	G	A	CDS	non_synonymous	9.375	GSONMT00016489001	No_lncRNA	CGCGCTTTATGGTCTTCACCTCCGCCTGAGGCGGC[G/A]CGTTGGACGGAGCGAGGGACAGAGGAAGGACGGGG	omy25	78902999	8.44E-31
2711215209	chrUn	843972152	T	G	3'UTR	N/A	3.273	GSONMT00027468001	No_lncRNA	AATCTGAATGTGATCACCACCTGTAATCCTACTAT[T/G]TATAATCGTAGCAGGTGGTTATGGCATAGTCATGC			8.61E-31
2711263652	chrUn	843972149	T	G	3'UTR	N/A	3.264	GSONMT00027468001	No_lncRNA	GACAATCTGAATGTGATCACCACCTGTAATCCTAC[T/G]ATTTATAATCGTAGCAGGTGGTTATGGCATAGTCA			1.28E-30
2711251329	chrUn	1019845828	C	G	No_gene_found	N/A	0.286	No_gene_found	Omy300054375	CCTTCTGATTATGGTAACATTGCCTTCTGATTACG[C/G]TAATATTGTCTTCTTCTGTCTTCTTCTCCTTTGGT	omy03	83394492	1.28E-30
2711228157	chrUn	874411429	G	A	CDS	synonymous	2.955	GSONMT00054429001	No_lncRNA	TCTCTTCATTGTATTTCTCTGTGTTCAGATTGGAC[G/A]GGTCTGGATGAGGATGAAGATGCCCACGTGTGGGA	omy14	12096577	1.42E-30
2711200555	chrUn_13	13598722	G	A	3'UTR	N/A	0.215	GSONMT00040586001	No_lncRNA	GCAACAGAGGCGTAGCAAGAGGTATACTGTAGTTA[G/A]GATGCACACGGTCCTGTCTAGTGTAGAATGAGCAG	omy13	30774523	1.53E-30
2711203147	chrUn_9	13323180	T	A	3'UTR	N/A	4.953	GSONMT00001837001	Omy300104515	ACATGGAGGAAGGTTTAAAATGAGGGAAACTTCAG[T/A]TGACTGAGAGGAGGAGGATAGAGGGAGGACAAGTA	omy09	8566819	1.67E-30
2711283331	chrUn_17	30936397	A	G	CDS	synonymous	6.188	GSONMT00073110001	No_lncRNA	GACCAGGAGATGGTAACTGTGCCCGGTACGTTCTC[A/G]TCTACCTCCACAGGACCTGGAGGTTTGGGCTCGTC	omy17	66627586	1.72E-30
2711247180	chrUn	1074082799	T	G	No_gene_found	N/A	4.283	No_gene_found	Omy100139952	ATCCTAATGAACACACCCCTGGCCTTATTTCCCCC[T/G]GCCACAATGTTTGACTGTTTGGACTGAAACAACGA	omy13	65716625	2.03E-30
2711195047	chr_2	2151307	C	T	3'UTR	N/A	0.236	GSONMT00077680001	No_lncRNA	TTTTGGGTCTTATCCCTTTCCATAGAACACATGAT[C/T]CACTCTCTCATTGGCTACTCGGTCAAGAGGGAGGC			2.21E-30
2711210948	chrUn	134895079	T	C	No_gene_found	N/A	0.497	No_gene_found	No_lncRNA	TTCTGTTTGAACTTCTCAGCCAGGTGGTCCAGTCT[T/C]TCCAGACGTCTGATCTCAGTAAGAAGCCACTCCTC	omy09	8558803	3.52E-30
2711279763	chrUn_2	43258909	A	C	3'UTR	N/A	3.174	GSONMT00025898001	No_lncRNA	AAGTATATCCAGATGGCACAGGGGGCTCTTTACAA[A/C]GTTTTTTTTGTTGTAATTTCGTCCTGATAAGTAAC	omy02	30273613	4.43E-30
2711225554	chrUn	873439224	C	A	CDS	synonymous	0.193	GSONMT00043755001	No_lncRNA	AGTTTCGCTGAGGACGGCAGAGACCTGACCGACGC[C/A]GAGACCAAAGCCTTCCTTAACGCCGCCGACAAGGA			4.62E-30
2711260860	chrUn	433913517	T	G	Upstream	N/A	2.085	GSONMG00002257001	No_lncRNA	ACAGATCTCCCTGGCATATTACATCATTTGACAGC[T/G]TCAGAGTTCAAGGTAAGGTGAGAAGAAGCCGCTAG	omy03	33990603	9.90E-30
2711275773	chr_12	867898	A	G	CDS	synonymous	0.444	GSONMT00053898001	No_lncRNA	TGTGACTGTTTCCTCACCTTCCTCAAACAAGGCCA[A/G]CACCTGAAAGCGAGAGAGAGACAGAGGGAGAGAAA			1.47E-29
2711266544	chrUn_22	21904538	A	G	CDS	synonymous	3.77	GSONMT00073231001	No_lncRNA	GAAGCCAAAACCGAACATGGCCTTGTCAAGTGCCA[A/G]TTCAACACTACTGTCACTGAAGCACGATCAGATGC	omy22	32097043	1.56E-29
2711231483	chrUn	220467725	C	T	CDS	synonymous	21.319	GSONMT00015821001	No_lncRNA	AAGTGGCAGAACAACCTCCTGCCATCAAGACAGTT[C/T]GGGTGAGAATCAGTCAGCAGCACCCTAATGGTGGC	omy13	12124625	1.96E-29
2711201914	chrUn_10	29759322	C	T	CDS	synonymous	0.325	GSONMT00013935001	No_lncRNA	GTGGGGGAAGAGGCAGCCAGCCTCACATCTTCAGC[C/T]GGGGACACACTGGTGGGCTTGGTGCAGGCGAACTC	omy10	21717081	2.03E-29
2711259554	chrUn	737491144	T	C	No_gene_found	N/A	0.48	No_gene_found	No_lncRNA	GACACACCGCCCAGAGGGAGAGAGAGAAGGGGGCC[T/C]GCGGAGTGAGCCCAAACCTAGCTTCTCAGTCTCAT			2.15E-29
2711282879	chrUn_17	6442870	C	T	3'UTR	N/A	2.091	GSONMT00075887001	No_lncRNA	TCTATTTCCTGTGTTTGAGGGGTGCAAAATCCACT[C/T]GTCACTTAAATCTGGCTGGATGGATTGCTTTCATT	omy17	47565705	2.33E-29
2711204878	chr_28	276235	A	G	5'UTR	N/A	0.444	GSONMT00002572001	No_lncRNA	CCAATTCATGTTTCCTTACTTATTTGGGAATTAAT[A/G]TAGTTTCAATGAGTTAAAAAAAAGAATAAATAAAT	omy28	9927131	2.98E-29
2711278619	chrUn_2	23244962	C	A	CDS	non_synonymous	2.129	GSONMT00065893001	No_lncRNA	AGACTCCAACAAAAAAAACACTAGAGCCTACAGAA[C/A]CCTCATATGGGTACCAAAGACCCAAGACTCCAACC	omy02	45692328	3.35E-29
2711235806	chrUn	1078315984	C	T	No_gene_found	N/A	0.418	No_gene_found	No_lncRNA	GCGTGTCTGCTTGTTACCATAGCTACCACCGCCCC[C/T]GATCATGGACAGACTGACCCTGCCCTGCCTGCTTG			5.29E-29
2711227437	chrUn	353036977	G	C	No_gene_found	N/A	2.049	No_gene_found	Omy100087699	TTATTGAAAACAAGTCACGGAATCTGTGGACTTAA[G/C]AGTCAACAAAACAAAAATAGAAAACAACTAATTTG	omy04	67285292	5.52E-29
2711228058	chrUn	873439922	T	G	3'UTR	N/A	0.299	GSONMT00043755001	No_lncRNA	CCAGAGGGTGCCGAAAGGGAATAGGGAGCTATTTT[T/G]AATAGAGTGCCATTTTTTGGGGACTGAACCCATAC	omyUnm	110127920	5.60E-29
2711270613	chrUn_16	5475326	C	A	Upstream	N/A	3.521	GSONMG00079948001	No_lncRNA	GTCATGTTTTTATTCAAATCAAACCATTCAATAGG[C/A]TGCTTTACGTTTCTTTTGATCAGACAACCAGAAAA	omy16	38894370	5.88E-29
2711285578	chrUn_Sex	16086870	C	A	CDS	non_synonymous	3.85	GSONMT00012775001	No_lncRNA	ACGTTGCCTCTAAGTTCCCTGGAGACCACGACCGT[C/A]TGCGCCGCATGTCCCTGATTGAGGAGGGAGGATGC	omy29	32502052	7.56E-29
2711225677	chrUn	129591179	T	C	No_gene_found	N/A	0.42	No_gene_found	Omy300018387	TGCCTTAGAAACGGCAGCTAGAGAACCCCTCGTAT[T/C]TTTGTATGTAAACATCCATTTCTTTTTTCCTAATT			1.09E-28
2711263442	chrUn	653294728	C	T	Upstream	N/A	2.32	GSONMG00021333001	No_lncRNA	AAAGATGTGCCCTAAAGATGTGCCCTAAAGATGTG[C/T]CCTTAAAATGTGTCCTTAAAATGTGTCCTAAAGAT			1.41E-28
2711257809	chrUn	850373807	A	G	CDS	synonymous	0.402	GSONMT00050340001	No_lncRNA	TTGGTGAAGTTGATGCACAGCTGCTCCATGCTGTT[A/G]TACTGTTGATGGAATTTCAAAAGGGATCATTTCAT			1.54E-28
2711264753	chrUn	129591086	A	G	No_gene_found	N/A	0.472	No_gene_found	Omy300018387	GGATATAACCCTTCATAAATTGGTTATAACACTTC[A/G]TAAAGTGTTCATAACTCACTCCCTCTCAAAAAAGA	omyUnm	164350937	1.68E-28
2711233109	chrUn	92245690	C	A	Upstream	N/A	0.166	GSONMG00048755001	No_lncRNA	ACACCGAGTCCAAAATGGCACCCTATAACCTATGT[C/A]GTGCACTACTTTTGACTAGAGCCTATGGGGAATAG	omy21	33262556	2.04E-28
2711195094	chr_2	2149062	C	T	CDS	synonymous	2.809	GSONMT00077680001	No_lncRNA	GTGCACTGGGTGATCCTGGGCCACTCTGAGAGGCG[C/T]TGGGTGTTTGGAGAGACTGATGAGGTAAATGGCTT	omy02	23928168	3.00E-28
2711252878	chrUn	1095177412	A	C	CDS	non_synonymous	0.163	GSONMT00016489001	No_lncRNA	ACAAGACACTAGCATCCCGACTTCCCTCCAAAACA[A/C]AACATACAGTGTCAAACATTTGTCTTTATAAAAGT	omyUnm	137157298	3.03E-28
2711255899	chrUn	154070470	T	G	No_gene_found	N/A	2.955	No_gene_found	Omy200033926	TTAGGAGAGTTGTCTAGGAGAGTTGTCTTTAGGGA[T/G]ATGTTTAGGAGAGTTGTCTTTAGGAGAGTTGTCTT			3.21E-28
2711250207	chrUn	164967311	C	T	CDS	synonymous	2.35	GSONMT00016227001	No_lncRNA	GACGATGATGATGACGATGATGACGACGATGACGA[C/T]GATGATGATGACGACGATGATGATGACGATGATGA	omy21	31799477	3.93E-28
2711223529	chrUn	402769681	C	T	3'UTR	N/A	3.574	GSONMT00043181001	No_lncRNA	AGCCTTTGCCACATGGACATGGCCTCTGATGTTAT[C/T]GCAGTTTGCATTTGGTCCTGTAGATGGCAGCAGAT	omy20	6110795	4.47E-28
2711237213	chrUn	606832124	G	A	CDS	non_synonymous	0.493	GSONMT00034115001	No_lncRNA	CCAGGAGCATGGGAGCGTTCTTCTCCACAGGGGCT[G/A]TTTTGAAATGGTTGTCCTACAGGAACAAGAGGGGG	omy06	70446451	5.34E-28
2711205903	chrUn_20	3904854	A	G	CDS	synonymous	0.132	GSONMT00069826001	No_lncRNA	CTAAATTGACGAGAAGAGGTACTTACAGACTCTCC[A/G]CGGCTACCAGTCTTGCCAGAAGCACCAGAGGGACC	omy20	23737532	5.52E-28
2711262851	chrUn	1078316148	T	A	No_gene_found	N/A	0.356	No_gene_found	No_lncRNA	AGTTTTTATTTTTTTGTGGCCCCAACCTTCTCTCT[T/A]CGTCCCCCCACATCTGGCCTCCCGGGGGAGACGCC			5.54E-28
2711236715	chrUn	436958862	C	T	Intronic	N/A	0.293	GSONMG00041910001	Omy300030817	GACCTGGGATCAGCCTGCCTAAAGTGCCAGGTGGG[C/T]GGAATTTTCCATTTCAACAGGCAAGCTCAATCAAG	omy17	13339710	8.79E-28
2711238809	chrUn	574758932	T	C	CDS	non_synonymous	11.059	GSONMT00057538001	No_lncRNA	TTGCTTCTTTGTGGACAGAGCCTTGGCCAGGTCTA[T/C]TTTCATCTTCTCATAGTTCTCCTTCATGTTGGCCA			1.59E-27
2711216960	chrUn	992540845	G	T	3'UTR	N/A	0.378	GSONMT00004885001	No_lncRNA	CATCTGAGGGCTTTGTGGTATACTGTTTATATTGG[G/T]TTGGGTTCCAAAACGAGTTTATACAGGGTGGTAAA			1.63E-27
2711284662	chrUn_11	32250221	C	T	CDS	synonymous	0.299	GSONMT00021700001	No_lncRNA	GTGACAATGTTTCCGTGCTCGTCTGTGAACTGCTC[C/T]TCGCTCACTTGTTCCCCTGGGAGATCCTTGGCCTC	omy11	56383039	4.03E-27
2711258556	chrUn	1009071633	G	A	3'UTR	N/A	0.395	GSONMT00039917001	No_lncRNA	TGCAGAACCACCCTGAACACATGTGACTGACTGAA[G/A]GATGCTGGGACGCTTTAAATGTTGGAACCAGCCGA	omy17	71249735	4.28E-27
2711198998	chrUn_1	23884617	A	G	3'UTR	N/A	3.007	GSONMT00064576001	No_lncRNA	TGCCAGAAAAAGCCGTGGTTTAAAATATGTGTCAG[A/G]CCGAACGTAACTGTAGCAACCAGAGAAGTGCAGAG	omy01	63910280	5.24E-27
2711232625	chrUn	196819546	A	C	No_gene_found	N/A	0.43	No_gene_found	Omy100076762	TACATTATAATTCCACCCAGGCTACATTATAATCC[A/C]CCCAGGCTACATTATAATCCACCCAGGCTACATTA			5.67E-27
2711226742	chrUn	129591069	A	G	No_gene_found	N/A	0.434	No_gene_found	Omy300018387	ATAAACATTCCTATGAAGGATATAACCCTTCATAA[A/G]TTGGTTATAACACTTCATAAAGTGTTCATAACTCA	omyUnm	164350920	7.43E-27
2711203947	chrUn_9	13322219	C	A	Upstream	N/A	2.173	GSONMG00001837001	Omy300104515	TGCTCTCTCTTGTTGGGTCTATTGGGGGGGGGGTT[C/A]ATCAGATCTACTGCATTCATTTAGGGTGTGTCCAA	omy09	8567780	7.53E-27
2711268609	chrUn_12	43994470	G	A	CDS	synonymous	0.213	GSONMT00050693001	No_lncRNA	CATGTTGCCACCCTTCTCCATGGAGATGACACGCA[G/A]GTGATCCTCCTCATTCACCCAGACCAAGAAGCTTT	omy12	40652859	8.21E-27
2711217116	chrUn	737491308	G	A	No_gene_found	N/A	2.995	No_gene_found	No_lncRNA	ATTAAAGATTTTTAAGAGTTAAAAAAATAAATAAT[G/A]TAAGGACCCCTGAGATTCTATCATGCAGCTGAGGA			9.85E-27
2711242453	chrUn	843972069	C	T	3'UTR	N/A	0.284	GSONMT00027468001	No_lncRNA	AAACAACTCTTGGTTAAATTAATATTTACCCTCAT[C/T]TTTTTGTTTTGTTTACTATTTGGCATTTTCCCATT			1.03E-26
2711225448	chrUn	129591070	T	G	No_gene_found	N/A	0.439	No_gene_found	Omy300018387	TAAACATTCCTATGAAGGATATAACCCTTCATAAA[T/G]TGGTTATAACACTTCATAAAGTGTTCATAACTCAC	omyUnm	164350921	1.05E-26
2711246674	chrUn	136760736	C	T	CDS	synonymous	7.242	GSONMT00062820001	No_lncRNA	GGACGTGAGAACAGAACCGCAGTTGTCGTGGGAAC[C/T]GTCACTGATGATGTCAGAATTCAGGATATCCCCAA	omy02	4769256	1.22E-26
2711226893	chrUn	574758934	T	G	CDS	non_synonymous	10.469	GSONMT00057538001	No_lncRNA	GCTTCTTTGTGGACAGAGCCTTGGCCAGGTCTATT[T/G]TCATCTTCTCATAGTTCTCCTTCATGTTGGCCAGC			1.49E-26
2711274106	chrUn_5	5087372	A	G	CDS	synonymous	2.576	GSONMT00070484001	No_lncRNA	CCTCCCCCAATGGAACACAACCACGCCTACCACAA[A/G]ATCATCAGTGAGGTAGGAGGAGTGGTGTTGGAGTA	omy05	24883015	1.69E-26
2711203051	chrUn_9	13323116	T	C	3'UTR	N/A	4.136	GSONMT00001837001	Omy300104515	AGTCTCTGAGTTTTGATTTGAGTAAAGCCTCCCAC[T/C]GTCTCTTCCTCTCTGGGAAGTGTGGACAACATGGA	omy09	8566883	1.87E-26
2711213366	chrUn	1086859660	A	G	3'UTR	N/A	0.492	GSONMT00025051001	No_lncRNA	GAAAGTTGTGGAAGGGGATATTTCCATTATTAAAC[A/G]TGAAAAAAAAACATTCAGTACTTCAGGTTAACATA	omy05	4548337	2.01E-26
2711253787	chrUn	771897283	C	T	CDS	synonymous	2.523	GSONMT00039901001	No_lncRNA	GGGCAGATCATCCCCACGGCACGCCGAGTCATCTA[C/T]GCCTCTCAGCTCACAGCTCAGCCACGGCTCATGGA	omy11	79371884	2.09E-26
2711224158	chrUn	577124735	C	T	CDS	synonymous	3.341	GSONMT00046561001	No_lncRNA	AGGATTGAGGAGGAGCTTGGAGACAAGGCAAAGTT[C/T]GCCGGCAAGGACTACCGCCACCCCAAGATCAACTA	omy09	730007	2.42E-26
2711233790	chrUn	72080508	T	C	CDS	synonymous	2.943	GSONMT00023281001	No_lncRNA	TACCGTCGCGAGATCCGCATGGGGCGGACAGCCCG[T/C]AAGGTCGGGAACTTCTACGTCCCAGCTGAGCCCAA			2.77E-26
2711227954	chrUn	38108816	C	T	CDS	synonymous	0.204	GSONMT00007169001	No_lncRNA	CTCATCTTACCTTTGCCAGCTCGCATGCGCTGTGA[C/T]GCGTACACCTGCACGCACACACACAGAGAGGACAC	omy04	990576	2.93E-26
2711265720	chrUn_22	24252263	C	A	3'UTR	N/A	2.778	GSONMT00016982001	No_lncRNA	ACAATCACTAATTGGGATTCTTGATGGTGCAATTT[C/A]TGCTTACATAGTTTCAAGTTTTATTAGTTGTATGT	omy22	30327623	3.00E-26
2711204192	chrUn_9	26195454	A	G	Upstream	N/A	2.099	GSONMG00022188001	No_lncRNA	TCATCGTCATCGTCATCATCATCATCATCATCATC[A/G]TCGTCGTCGTCGTCGTCATCATCGTCATCATCATC	omy09	7590456	4.16E-26
2711243757	chrUn	104826500	G	A	CDS	synonymous	0.351	GSONMT00054816001	No_lncRNA	GCTCTTACCTCAGCAGTGGACTGGAGGCTGCGGGC[G/A]AACTTGATCTGGTTGACACCATGGTGGACGGGCTT	omy14	20420444	4.97E-26
2711285485	chrUn_Sex	16086992	C	T	CDS	synonymous	2.345	GSONMT00012775001	No_lncRNA	GGCGTGGCCCGCATCCACTCTGAGATCCTCATCGC[C/T]ACTCTGTACGTGTCCTACACAAACACAAATACATT	omy29	32501930	7.96E-26
2711208308	chrUn_8	27809478	C	T	CDS	synonymous	2.004	GSONMT00030287001	No_lncRNA	CTCATAGAGCGAGCCTCCTTCTGAGCTCCTTCCAG[C/T]TCAGCCTGACCCTCCTCATACTTCTGCTTCCACTC	omy08	79863121	8.64E-26
2711266417	chrUn_22	21905567	A	G	CDS	synonymous	3.337	GSONMT00073231001	No_lncRNA	GTATCCATGAGCTCCAGCAGTATGATGAAAATGTC[A/G]AGTGAAATAACGTCAAGTCATGCTAGTTCAATGTC	omy22	32098072	9.31E-26
2711285402	chrUn_Sex	16091619	C	A	3'UTR	N/A	2.378	GSONMT00012775001	No_lncRNA	AGGGTTGCTGAGGGGAGGACGGCTCAAAATAATGA[C/A]TGGAAGGGAGTGACTGGAATGGAGTGACTGGAATG	omy29	32496856	9.91E-26
2711215529	chrUn	485935343	T	G	CDS	synonymous	5.129	GSONMT00018439001	No_lncRNA	GTGAGCTCCTTGACTCTGCGCTCATACTTGCGGAC[T/G]CCCTTGACAGCGTCTACACCTCTTCTCTGCTCGGC	omyUnm	73285978	9.92E-26
2711247670	chrUn	774456721	G	A	Downstream	N/A	11.412	GSONMG00023146001	No_lncRNA	TGGCCTCTCTCTCCACCCTCTCCAGCCTCTCCCTT[G/A]TCTCCACGAGCACCAGCAGGGCCCTACAGACACAG	omy23	42341480	1.13E-25
2711283674	chrUn_17	14508918	T	C	Upstream	N/A	0.176	GSONMG00081765001	No_lncRNA	ATAGAATATCATTCTAGTCCTCTGGATGACAGAGG[T/C]AACATTGGTGCAGTTATGAAACGTCCTTTCAGGAC	omy17	35602567	1.14E-25
2711205724	chrUn_20	14647446	C	T	CDS	synonymous	0.407	GSONMT00020174001	No_lncRNA	CACTTCATGCAGTGCCACGACGAGAACGAAGACTT[C/T]GTCGGCATTACATGCAAGGTGTTCGAGGCCTCTCC	omy16	24751561	1.23E-25
2711207268	chrUn_8	41057849	C	A	CDS	synonymous	3.345	GSONMT00002868001	No_lncRNA	GTCTCCTGGTGGTTCTGTGCCCTCCCCTACAGTCT[C/A]CTCATCTTCATCTACGATGAGGTCCGCAAGCTCAT	omy08	76597283	1.23E-25
2711231556	chrUn	544455422	T	A	CDS	synonymous	2.25	GSONMT00025057001	No_lncRNA	GAGGAGACCAGGAACTATGTGACTCAGAGGAAGGC[T/A]TTCGGCAAGACCATCGCTCACCTTCAGGTTGGATA			1.41E-25
2711215491	chrUn	112684200	C	T	No_gene_found	N/A	2.419	No_gene_found	No_lncRNA	CAGCAAGCTGCATGTCAACTCACACATACTGTGTA[C/T]ACACACACACACACACACACACACACACACACACA	omyUnm	29032241	3.93E-25
2711212251	chrUn	235734171	C	A	CDS	synonymous	0.288	GSONMT00033050001	No_lncRNA	TACAACCACATCAAGTCATTCCAGAACCAGAAGGG[C/A]AGGTGAGTTGTGCACTATAATTGCCAGTTAATTAC	omy12	87249028	4.44E-25
2711196374	chrUn_14	11023393	A	T	3'UTR	N/A	2.111	GSONMT00071536001	No_lncRNA	TTGGGTATGTAATTTTAGGCGAAAATGTTTTTTTT[A/T]AAAAGGGCGGGATCCTATACAAAAATGCACAGTAC	omy14	27126823	4.72E-25
2711236647	chrUn	281343918	G	A	No_gene_found	N/A	3.326	No_gene_found	No_lncRNA	TCAGCTTCATCCAGGCGGTGCTGCAGGTCCTTGAT[G/A]GTCTGCTCCATGTTCTTTTTCATGCGCTCCAGATG			7.76E-25
2711230252	chrUn	1095177417	T	C	CDS	non_synonymous	0.171	GSONMT00016489001	No_lncRNA	ACACTAGCATCCCGACTTCCCTCCAAAACAAAACA[T/C]ACAGTGTCAAACATTTGTCTTTATAAAAGTGAGGG	omyUnm	137157293	8.15E-25
2711203484	chrUn_9	26195430	G	A	Upstream	N/A	0.361	GSONMG00022188001	No_lncRNA	TCATCATCATCGTCGTCATCATCATCATCGTCATC[G/A]TCATCATCATCATCATCATCATCATCGTCGTCGTC	omy09	7590480	8.77E-25
2711222132	chrUn	129591090	A	G	No_gene_found	N/A	4.017	No_gene_found	Omy300018387	ATAACCCTTCATAAATTGGTTATAACACTTCATAA[A/G]GTGTTCATAACTCACTCCCTCTCAAAAAAGAGACC	omyUnm	164350941	9.29E-25
2711253061	chrUn	836671546	T	A	3'UTR	N/A	0.464	GSONMT00052807001	No_lncRNA	GGCTGAGTTGATTGTGCTCTCAAGACGTGAGCCTA[T/A]CTTGTTGCTCCACTCTCGTCTCATCTTACTCTCTG	omy03	26898984	9.87E-25
2711221491	chrUn	799723420	T	A	3'UTR	N/A	0.373	GSONMT00043152001	No_lncRNA	ATCGTCGTGTTTTTTTTATTATCAGCAAAATAGAC[T/A]ATGTGTCATGAATTATTATGTATAATTATTAGCGA	omy13	51585238	1.01E-24
2711283186	chrUn_17	6435583	C	T	CDS	synonymous	0.269	GSONMT00075887001	No_lncRNA	TTCTGTGGCACTGACATGACCATTGGCACTGACTC[C/T]GCCCTGCACCGCATCATAGAGGTGGTGGACGCCAT	omy17	47558507	1.18E-24
2711225605	chrUn	324995381	T	C	No_gene_found	N/A	2.201	No_gene_found	Omy100085720	CTTCTTGGGTACGCTCAGATTTTTAAAACGTTTTT[T/C]TTGTTTTGTAAGTTTGAAAAAAAACAAAGGATAAG			1.56E-24
2711204739	chr_28	261865	A	G	CDS	synonymous	0.439	GSONMT00002572001	No_lncRNA	TCGTCATCATCATCATCATCATCATCATCATCATC[A/G]TCGTCATCATCATCATCATCGTCGTCATCATCATC	omy28	9917850	1.91E-24
2711270803	chrUn_16	11047671	C	A	3'UTR	N/A	0.238	GSONMT00074714001	No_lncRNA	GTAATCGTTAAAGACTGGGGAGTTTTTCAGGATAA[C/A]AAATAAACAGAATGGAGGTAAGTACAGGCAAAATC	omy16	19832618	2.27E-24
2711239606	chrUn	653295549	T	C	Upstream	N/A	0.198	GSONMG00021333001	No_lncRNA	TACATTCATTAGGTGAGACTCCTGTGCCCAGTTGG[T/C]ACATTCATTAGGTGAGACGCCTGTGCCCAGTTGGT	omy12	5347663	2.85E-24
2711278386	chrUn_2	36983359	T	C	CDS	synonymous	5.55	GSONMT00030559001	No_lncRNA	AAGGACATCAGCGGCAACAAGCGGGCGGTGCGGCG[T/C]CTGCGCACTGCCTGTGAGCGGGCCAAGCGCACCCT	omy02	8549587	3.66E-24
2711270478	chrUn_16	766534	C	A	3'UTR	N/A	7.452	GSONMT00046947001	No_lncRNA	TAAATGCCATTACATTTTGGAAGAATTTAAAGAAT[C/A]TTCTGTTCTTTTATAAAAAGAAATCTGTTTACAAT	omy16	54839182	3.68E-24
2711253212	chrUn	228801464	C	T	CDS	synonymous	0.22	GSONMT00050074001	No_lncRNA	GAGCCAGTCATCGCCTTCTACTCCAGCCGCGGCAT[C/T]GTCAGGAAGGTGAGGCTGGAACTAATAGCTATAGG	omy05	28914408	3.88E-24
2711267224	chrUn_12	18282194	C	A	3'UTR	N/A	0.258	GSONMT00071424001	No_lncRNA	ATGTCAAATCACCTGCTTTCTAGTCTACTACTGTA[C/A]ACACGGCTGGCACAAATGGGAATGAGCTCTCTCTC	omy12	33187008	4.01E-24
2711242899	chrUn	406952792	C	T	3'UTR	N/A	2.728	GSONMT00059916001	No_lncRNA	ACCCATAAAGTAGCCTACCCTGTCCTCTTTACAAA[C/T]GACTCGTTTTTTTGATGTGATTCGGAGTCGTTCAG			4.26E-24
2711265205	chr_7	47690	T	C	CDS	synonymous	2.462	GSONMT00000416001	No_lncRNA	CAGGAGGGTCAGGATGTGCTGCTCTTCATCGACAA[T/C]ATCTTCCGCTTCACCCAGGCTGGCTCCGAGGTGTC			4.54E-24
2711262142	chrUn	644483997	A	G	Upstream	N/A	2.786	GSONMG00032476001	No_lncRNA	TCAGGTGTTCATCTTTTTAATGGAAACCCAGTCAT[A/G]CCCAGATCCCCCATAACCCTCAGCAACAACATGAT	omy02	82009047	7.56E-24
2711267652	chrUn_12	3931941	C	T	CDS	non_synonymous	4.721	GSONMT00058770001	No_lncRNA	GAGCACCACACACCCAGGAGGACCTCCGTCCCTTC[C/T]CCGTCCCCGACGGTGCCTGCCCTGGCAAGAGGGCC	omy12	66466754	8.58E-24
2711220131	chrUn	799818618	C	T	No_gene_found	N/A	2.12	No_gene_found	No_lncRNA	GACGACCTCTACCAGTGAGAAGACTATCACCTCTA[C/T]CACACCTGCCTGCATATGATGTGGAACTCTGGATC	omy13	3071222	1.59E-23
2711208867	chrUn_7	10396490	G	A	CDS	synonymous	5.512	GSONMT00080145001	No_lncRNA	AAATGGTGCCATACCTTGTCTAGGCGCTGCGCTTC[G/A]GCCTCGATTCCAACACTCCCCAGGATGGTCTTGAT	omy07	31917792	1.68E-23
2711208173	chrUn_8	27748166	G	A	CDS	synonymous	0.394	GSONMT00030285001	No_lncRNA	ATCAAAATATCACTACTCACCTTAGCCTTGGCGAC[G/A]GCCTCCATGTTGCTGGAGAGGTCATCAATCTCCAT			1.92E-23
2711256184	chrUn	849613462	T	A	CDS	synonymous	0.219	GSONMT00030696001	No_lncRNA	AAAGGTGCTGCTAAACTCCGACACATTGACTTTGC[T/A]GAACGTCATGGTTACATCAAGGGAATTGTGAAGGT	omy03	76424905	2.02E-23
2711251062	chrUn	247561568	A	G	Upstream	N/A	2.723	GSONMG00019050001	No_lncRNA	AGCAGGTCCTGGACATTCTCAGACTTGTCACCTGA[A/G]AGTATGGCTGCCTGGACAGCTGAAAATGAGAACGA	omy12	40133580	2.26E-23
2711195140	chr_2	1667580	G	A	CDS	synonymous	0.48	GSONMT00063148001	No_lncRNA	GCTGTTTTCTCTAAGTGATCCAGCAGGGCGTCACG[G/A]TCAAACGCCCCCGTTGGGCTCTTCTTGGTTTGGTC	omy02	17239233	2.74E-23
2711285092	chrUn_11	11035443	C	A	3'UTR	N/A	7.708	GSONMT00066519001	No_lncRNA	AGCATTTTATCTTTCAGAATTACAAAAAAAAAAAA[C/A]TACTATACTAACGGTCCAATCGTCCTTTATCTTGA	omy11	33240715	3.37E-23
2711268043	chrUn_12	1835484	T	C	CDS	synonymous	2.111	GSONMT00024798001	No_lncRNA	CGGTTGTATTTGCGGATGTAATGCAGGTAGTCACG[T/C]CTGATGACGATGGTCCTCTGCATCTTCATCTTGGT			3.43E-23
2711202000	chrUn_10	9204224	C	T	CDS	synonymous	0.264	GSONMT00007574001	No_lncRNA	GTGTGTGTCCGTACCTGTGCCTACACAAACCACAC[C/T]GTGCTGCCTGAGGCCCTGGAGCGCTGGCCCATTGA	omy10	43235651	3.53E-23
2711211285	chrUn	799723438	A	G	3'UTR	N/A	0.424	GSONMT00043152001	No_lncRNA	TTATCAGCAAAATAGACTATGTGTCATGAATTATT[A/G]TGTATAATTATTAGCGAATAAAATGGCAGGCGTTT			3.61E-23
2711265310	chr_7	48086	T	C	CDS	synonymous	3.581	GSONMT00000416001	No_lncRNA	GTGCTGTCCCGTGCCATCGCTGAGCTGGGTATCTA[T/C]CCCGCTGTGGATCCCCTGGATTCCACCTCCCGTAT	omy07	11442455	3.84E-23
2711253430	chrUn	136761118	C	T	CDS	synonymous	6.348	GSONMT00062820001	No_lncRNA	CCCTTCCCTCAGGTGTGCGCTCTGAAGGTGACTGA[C/T]GGCGCTCGCCGCAGGATCCTGAAGGCCGGAGGCCA	omy02	4769638	4.14E-23
2711250256	chrUn	873439580	A	C	3'UTR	N/A	2.881	GSONMT00043755001	No_lncRNA	CAACTGACCCAAGATCAGCGTCAAGGCTACTTCAC[A/C]CTACTCCGCACCACGCAGGCCCAGTCTCTCTAACC			4.58E-23
2711283748	chrUn_17	6426523	G	A	5'UTR	N/A	2.288	GSONMT00075887001	No_lncRNA	TCACTTTCCCAGTCAGCCAAGCAGGGAGAGTGAGG[G/A]GAGAGGAGAGAGAGTGACATTCTACTGCACTATAC	omy17	47548960	4.68E-23
2711239635	chrUn	81048849	T	G	3'UTR	N/A	3.562	GSONMT00020817001	No_lncRNA	TCTGATTCACCCAAAATATGTTGACATACATGTGA[T/G]TTAGCATGTTTGGGACAATAGCACCACCCGAATAA	omyUnm	104126603	4.86E-23
2711205427	chrUn_20	3915018	A	G	CDS	synonymous	3.39	GSONMT00069825001	No_lncRNA	TTGTCATATAAACGGGATACTCACCATAGCACCGG[A/G]GTTGCCACTGGATCCAGGGGAACCACCCTCTCCCT	omy20	23748304	5.09E-23
2711222579	chrUn	38110544	G	A	CDS	synonymous	0.186	GSONMT00007169001	No_lncRNA	CTGCGGTGCCAGCGGCGCCACGTCTTGGTGGGGGC[G/A]AACATGCGACCTCCACGACACATCTACAGTCACAG			5.16E-23
2711242050	chrUn	1054410294	A	G	5'UTR	N/A	0.27	GSONMT00072640001	No_lncRNA	AAGGGGTTCGAAGAGGACAGATTGACAGACACGGT[A/G]TGTAGGTGGGTTGGTTTGTTTCAGTGAGACAGCAC	omy18	31046409	5.69E-23
2711204690	chr_6	1904435	G	A	3'UTR	N/A	3.57	GSONMT00067686001	Omy400010612	TGCCCAGAGCCATACATTTAGAAAGTTAGGCCAAC[G/A]TTCTGTTACATAGCATTGTTTAAATATTCCCCATG	omy06	30019519	6.11E-23
2711272356	chrUn_4	4485712	A	G	3'UTR	N/A	2.85	GSONMT00072118001	No_lncRNA	TCACATTGTTATCAGTATACTGGGCTCCGTTCAGC[A/G]GGGTACAACCCTGCTGGAGTACAGAGCGTTGCAGA	omy04	25934104	7.12E-23
2711237305	chrUn	766515025	A	G	No_gene_found	N/A	0.444	No_gene_found	No_lncRNA	NNNNNNNTCAAAGTGAAATTTTAGTAAACAACTCA[A/G]GTAATCAGGATGGACTGGTTCTCCTTATCTGGAAC			7.58E-23
2711235203	chrUn	154070471	G	A	No_gene_found	N/A	3.024	No_gene_found	Omy200033926	TAGGAGAGTTGTCTAGGAGAGTTGTCTTTAGGGAG[G/A]TGTTTAGGAGAGTTGTCTTTAGGAGAGTTGTCTTT			8.70E-23
2711237147	chrUn	873439251	C	T	CDS	synonymous	0.242	GSONMT00043755001	No_lncRNA	ACCGACGCCGAGACCAAAGCCTTCCTTAACGCCGC[C/T]GACAAGGACGGAGATGGAAAGATCGGCATCGACGG			1.26E-22
2711228348	chrUn	516484	T	G	3'UTR	N/A	4.029	GSONMT00057793001	No_lncRNA	TGTATAACTATTTTTTTTATTTTTTTATAAAAATG[T/G]AATTTCCATAGATATTTGATATAATGCACATTAGT	omy11	9937615	1.43E-22
2711285160	chrUn_Sex	16084613	C	T	CDS	synonymous	2.493	GSONMT00012775001	No_lncRNA	CTTAGGGTGTGTTTTTCCCCTTTCTCAACAGTCAA[C/T]GTCGGTGGCTACATTCAGGCTGTGTTGGACAGAAA			2.19E-22
2711213820	chrUn	984700948	G	C	CDS	synonymous	4.164	GSONMT00000505001	No_lncRNA	CCAAACACTCTCATAGCGGACACCTTGGTCACCTC[G/C]GACACCTCAACCACAATATTCCCGGCTACCTTGTC	omy02	14806228	2.35E-22
2711251160	chrUn	183163201	T	G	CDS	synonymous	0.138	GSONMT00030198001	No_lncRNA	ATGCTGAGTGCAGCCAGCGAGGTGCTGTCCTACCT[T/G]AAGTTCTTCTCTGAGGCTGCAGAATACTCACGCAG	omy05	29405869	2.74E-22
2711207707	chrUn_8	36172501	C	T	CDS	non_synonymous	3.75	GSONMT00069084001	No_lncRNA	CTCCTGTGTCTCGTCCTTGGGTGTCCCCTCGGTGG[C/T]GTCAGGCGTTTGGCGAATGCCTTTGATCTTGGAGT	omy08	19534002	3.11E-22
2711285797	chrUn_Sex	16087274	C	T	CDS	synonymous	2.32	GSONMT00012775001	No_lncRNA	CTGGTTATGTGCAACCCCGGCTTGGCGGAGGTCAT[C/T]GCAGAGGTGCGGGGTTGTTGCAAAAGAGTTAGCAT	omy29	32501648	3.21E-22
2711202171	chrUn_10	9208107	G	T	3'UTR	N/A	2.678	GSONMT00007574001	No_lncRNA	CCTTCTTCACCACTGACCCCACCACCCCACAATAA[G/T]CACCATTAGATATGCCTGAGGGAAACGGACAATCA	omy10	43231767	3.69E-22
2711237463	chrUn	659051195	T	G	CDS	synonymous	0.474	GSONMT00033840001	No_lncRNA	GCTGAGGTGTCCTCAATCTTGGAGGAGAAGATCCT[T/G]GGGGCTGACACAAGTGCTGATCTGGAGGAGACTGG	omy11	66575830	3.84E-22
2711263289	chrUn	719294774	A	T	No_gene_found	N/A	2.159	No_gene_found	No_lncRNA	GGCCTGCTCCTCACGCTGCTTCTGCTTGAATTTCA[A/T]GTTTCCATGGTGCACTACAGCTCCTGTCAGCTTGT			5.61E-22
2711278966	chrUn_2	27296771	T	C	Intronic	N/A	4.136	GSONMG00068795001	No_lncRNA	AATCCAACATGTGCCAACTCCCTATCAAAACATTA[T/C]ATTAACTATACTGTATTGAGCCAAATGACAGTCGC	omy02	57498841	6.12E-22
2711245906	chrUn	968426179	A	T	Downstream	N/A	2.032	GSONMG00028237001	No_lncRNA	AGGAAGAGGTGCATGAAAGGGAAGAGTACTTTAAA[A/T]AAAAAATGTTACATGAATGTCTGTTTTGCATGTAT	omy16	35452726	6.94E-22
2711259518	chrUn	469989525	G	T	CDS	synonymous	0.388	GSONMT00050634001	No_lncRNA	CTGGAGTCTGAGAAGTTTGATAACATGGAGAGGCT[G/T]AAGAGGCAGAAGTATGAGGTATGTATCCGATGTCC	omy04	10506684	7.25E-22
2711244865	chrUn	1054410189	A	G	5'UTR	N/A	0.474	GSONMT00072640001	No_lncRNA	AAGGTGGACTTTCTTTACTGATGAACACAACCACT[A/G]AAACACTGAAGAACAGTCAGACAGATTAGACTGGC	omy18	31046304	8.14E-22
2711229906	chrUn	1099524776	A	G	CDS	synonymous	4.48	GSONMT00020801001	No_lncRNA	ATCTGTGTGGAAGACCTGATCCACGAGATCTACAC[A/G]GTCGGGAAGAACTTCAAGCCTGCCAACAACTTCCT	omy15	2534928	9.22E-22
2711244277	chrUn	1054407061	C	T	CDS	synonymous	0.439	GSONMT00072640001	No_lncRNA	TTCTAAATCTCTCAGGCAGTGATGGGCTGTGGGAC[C/T]ACATGGCTCTTTCTCTGTGGCTGCTCCTCCTTGGT	omy18	31042805	9.59E-22
2711209577	chrUn_7	26957225	C	T	CDS	synonymous	0.095	GSONMT00038332001	No_lncRNA	TTTTTGCCAATGAGGTCCACATGCTCATAGGTTGG[C/T]CTCATGTACCTCTTTGCCACATCATACACCCATGA	omy20	32446979	1.04E-21
2711226878	chrUn	214270080	T	C	CDS	synonymous	5.901	GSONMT00060133001	No_lncRNA	GCTGTGCTGGCTGAGCTGAGGGCGATGCAAAAGCG[T/C]TTGGAGGCCAGCGAACGCGGGGCAGAAGGTCTGAG	omy07	54590944	1.04E-21
2711232837	chrUn	803978929	C	T	No_gene_found	N/A	2.342	No_gene_found	No_lncRNA	CCCCCTGGACCCTCTGGCGAGGAGGGAAAGAGAGG[C/T]GCCCGTGGTGAGCCCGGTGGAGCTGGTGGTGTTGG	omy20	23744935	1.15E-21
2711267453	chrUn_12	18282196	C	G	3'UTR	N/A	0.5	GSONMT00071424001	No_lncRNA	GTCAAATCACCTGCTTTCTAGTCTACTACTGTACA[C/G]ACGGCTGGCACAAATGGGAATGAGCTCTCTCTCAC	omy12	33187010	1.18E-21
2711218409	chrUn	480537142	A	G	CDS	synonymous	2.578	GSONMT00012335001	No_lncRNA	TTCCCCACCTCGTTCAGTTTGTCAGCGAAAGCCGC[A/G]ACGTCGGGGCCGAACTTCCTGACACCGTAGATGAT	omy09	64104657	1.19E-21
2711237528	chrUn	968426178	A	T	Downstream	N/A	2.063	GSONMG00028237001	No_lncRNA	AAGGAAGAGGTGCATGAAAGGGAAGAGTACTTTAA[A/T]AAAAAAATGTTACATGAATGTCTGTTTTGCATGTA	omy16	35452725	1.21E-21
2711257810	chrUn	606836175	G	C	CDS	synonymous	3.272	GSONMT00034115001	No_lncRNA	CCCACATCTTTAGCGTGCTCAATGAACCATTCCTT[G/C]GCAGACTCTGCGTTGGTGATGGTCTCTTGGGTGGT	omy06	70441640	1.24E-21
2711286082	chrUn_18	17497503	C	T	CDS	synonymous	0.239	GSONMT00024074001	No_lncRNA	TTGGGACACAAGGTTGTAAATGGGGAAATATTTAC[C/T]TGGTCTTCTGTGTATCCCAGAATTCCCTTCATGGG	omy18	32235626	1.25E-21
2711203946	chrUn_9	13322769	A	C	Upstream	N/A	5.354	GSONMG00001837001	Omy300104515	TAAAAGGGTTATTCAGCTGTCCCTATAGGAGAGCC[A/C]TTTGAAGAACCCTTTTTAGTTCCAGGTAGAACCCT	omy09	8567230	1.44E-21
2711283828	chrUn_17	14508813	A	G	Upstream	N/A	0.196	GSONMG00081765001	No_lncRNA	AATGTTGAATTACTCCTAATAACAATAACAAACAT[A/G]TCTGTTAATTCTCTAGAACTTAACAGTTTGGGGTA	omy17	35602672	1.47E-21
2711265370	chr_7	47723	G	A	CDS	synonymous	2.256	GSONMT00000416001	No_lncRNA	AATATCTTCCGCTTCACCCAGGCTGGCTCCGAGGT[G/A]TCTGCCCTGCTGGGTCGTATCCCCTCCGCTGTGGG	omy07	11442092	1.55E-21
2711195814	chrUn_23	13019269	C	T	CDS	synonymous	2.863	GSONMT00054047001	No_lncRNA	AGCAAGAGAGGTATCCTCACTCTGAAGTACCCCAT[C/T]GAGCACGGTATCATTACTAACTGGGACGATATGGA	omy23	43275400	1.78E-21
2711272494	chrUn_4	29576411	G	A	5'UTR	N/A	6.513	GSONMT00072190001	Omy300093615	GGTTCAGTTAATGTCCAGGAAGAGAGCAAAAAGTC[G/A]AGGGGAAAAGTTCCAGGGCCGGCCAGTGGAGAGTT	omy04	59076020	2.08E-21
2711233982	chrUn	893285952	C	T	CDS	synonymous	2.046	GSONMT00021894001	No_lncRNA	AGCAAGAGGGGCATCCTGACTCTGAAGTACCCCAT[C/T]GAGCACGGCATCGTCACCAACTGGGACGACATGGA			2.11E-21
2711225254	chrUn	433913656	G	T	Upstream	N/A	0.167	GSONMG00002257001	No_lncRNA	TTTAGTTGATGATATTGGTGATTTGGTGTCGCTTA[G/T]TGGACATGTGAATTGCACCATTATCTACATGAACG	omy03	33990742	2.15E-21
2711211305	chrUn	992540777	T	G	3'UTR	N/A	2.053	GSONMT00004885001	No_lncRNA	TTAATTGAGCGTTTGACACAATTACGCAATATTTT[T/G]TGGGGGGTTTCCAAGACTACCTAATAAAGTCTCAT			2.51E-21
2711202545	chrUn_10	31915992	G	A	CDS	synonymous	0.265	GSONMT00027836001	No_lncRNA	CCTCAGGACATTGCCAATGCCTGGAAGGGTCTGGA[G/A]CAGGTAGAGAAGGGCTATGAGGAGTGGCTGCTCAC	omy10	43823477	2.79E-21
2711260650	chrUn	873438624	C	A	CDS	synonymous	0.201	GSONMT00043755001	No_lncRNA	CATAAGAAGTTCTTTGCTCTAGTGGGCCTGAAGGC[C/A]ATGACTCCTGACAATGTCAAGAAGGTGTTCCAGGC			3.10E-21
2711203770	chrUn_9	26195421	A	G	Upstream	N/A	2.134	GSONMG00022188001	No_lncRNA	TCGTCATCATCATCATCATCGTCGTCATCATCATC[A/G]TCGTCATCGTCATCATCATCATCATCATCATCATC	omy09	7590489	4.03E-21
2711245898	chrUn	92246689	T	A	Upstream	N/A	0.244	GSONMG00048755001	No_lncRNA	GAGGAGTTTTACACGTCGCTCTCTCCATAGAGGAG[T/A]GGGGGAAAATGAAGCGAAGACGAGAGGAGGGGGAA	omy21	33263555	4.96E-21
2711222541	chrUn	154070522	G	A	No_gene_found	N/A	0.375	No_gene_found	No_lncRNA	TCTTTAGGAGAGTTGTCTTTAGGAGAGTTGTCTAG[G/A]AGAGATGTCTATAGGAGAGATGTCTATAGGAGAGA	omyUnm	71416455	5.11E-21
2711239480	chrUn	574758906	T	C	CDS	synonymous	0.397	GSONMT00057538001	No_lncRNA	GTCAGGGACACCAACTTCTCCTCCATTTGCTTCTT[T/C]GTGGACAGAGCCTTGGCCAGGTCTATTTTCATCTT			5.15E-21
2711282138	chrUn_21	5374057	C	T	CDS	synonymous	3.588	GSONMT00062185001	No_lncRNA	CACAAGCTGAGGGAGTGCCTGCCCCTCATCATCTT[C/T]CTCAGGAACCGTCTGAAGTACGCCCTGACCGGAGA	omy21	27389588	5.54E-21
2711253220	chrUn	40379367	A	G	No_gene_found	N/A	0.265	No_gene_found	No_lncRNA	CTCAGAGAAATATTGTAGCTACTCATTCTTCCAAA[A/G]GCTTTGATTGCTTGTGTGGTTTAATCTTCCTGCAA	omy01	63953091	5.59E-21
2711210812	chrUn	37575739	C	T	CDS	synonymous	2.164	GSONMT00045747001	No_lncRNA	TCTGCAGAGGGCGGCGATGAGGGCAGTGAAGCGTC[C/T]ACAGTCAGTGGAGTCGACATTGTGCTCAACAGCAA			6.24E-21
2711207418	chrUn_8	36172165	T	C	CDS	synonymous	0.233	GSONMT00069084001	No_lncRNA	TGGAGCCTGCGCTGGTGCCTCTACTTGTGCTGGAG[T/C]CTGTGCTGGTGTATCTGCATATGTTGGTTCTGGTT	omy08	19533666	6.73E-21
2711208348	chrUn_7	27100097	T	C	CDS	synonymous	2.136	GSONMT00038343001	No_lncRNA	CCCAAGGAGCCTAATAATCTTATTGGCTACTACAT[T/C]GATGTGTGTGTAAAAGGCTCCAAGGACTGGGGTTC	omy20	32296668	6.78E-21
2711277824	chrUn_15	1555953	A	G	CDS	synonymous	0.313	GSONMT00017975001	No_lncRNA	GCTGCATATCTGATGTGCCTGAACTCTGCTGACCT[A/G]GTCAAGGGGCTGTGTAACCCAAGGGTCAAAGTTGG	omy15	17570282	6.94E-21
2711232937	chrUn	469511932	G	A	No_gene_found	N/A	3.507	No_gene_found	Omy100096014	ATTACGTGGCGTTATTACGCGTTGCTACCTACAAC[G/A]GTTGTTTTTAAATAGTTTACAAAGCATTGTATACA	omy04	81820853	7.17E-21
2711266358	chrUn_22	21713648	C	T	CDS	synonymous	2.954	GSONMT00073223001	No_lncRNA	TATCAATTGATGATCCACAATCTTGAACTTGATGA[C/T]GATGCTGAATATACTGTTATGGCCCACAACAAGTT	omy22	31900208	7.29E-21
2711266351	chrUn_22	21903174	C	T	CDS	non_synonymous	3.344	GSONMT00073231001	No_lncRNA	CCAAGAGGCGCACTTCAGTCTAACCATCCGCCGAT[C/T]GGAAGCCAAAGAGGAGGTCTCTTCTACAGTGACAT	omy22	32095679	7.48E-21
2711243005	chrUn	739995336	C	T	CDS	synonymous	4.257	GSONMT00041092001	No_lncRNA	GCCTCCTCAGCAGTGATGCGGTGAACCGTGAAACG[C/T]CCCTTCACATCGTAGATCAGACGGAAGTGCTCTCC			7.82E-21
2711205005	chrUn_20	14650252	A	G	3'UTR	N/A	0.416	GSONMT00020173001	No_lncRNA	AGTGTAGGAGAGAAGTACTGTGCTGAAGGTTGTCC[A/G]TGACATTAAACAAAGGACAAGTTCCCTCACAACAC	omy16	24748877	8.66E-21
2711253533	chrUn	81059057	T	G	CDS	synonymous	5.266	GSONMT00020818001	No_lncRNA	TCAGCAGTGCTGCCCAGTAGAAACAGAGACTCACC[T/G]AGGAGTTTCCCCTGCATGAACTGTTCTTCCAGGAG	omy08	83316755	9.04E-21
2711242698	chrUn	1009071783	T	G	3'UTR	N/A	0.362	GSONMT00039917001	No_lncRNA	AAAACACCTCAGAAAGAGAACTTCTCAGTCAAACC[T/G]ACCTCTGGTTCTGGGCTGCTGTAATATGCCACTAC	omy17	71249585	9.25E-21
2711282876	chrUn_17	980884	G	T	CDS	non_synonymous	0.155	GSONMT00011146001	No_lncRNA	TTAAAAAATGCTATTGCTTGATTCCAGGACCACAT[G/T]GTTTGAAAACGACTCCTCGAGAAAGGAGACCTACA	omy02	9903944	1.16E-20
2711232013	chrUn	499388763	A	G	No_gene_found	N/A	2.31	No_gene_found	No_lncRNA	GATTTGGAGAATTGGGAAGCAGTTAATGTTTTTTA[A/G]GATGTTTTGCGGTACATTTAAAAGTGGATCGAGAT			1.20E-20
2711243874	chrUn	654298667	C	T	CDS	synonymous	3.609	GSONMT00000838001	No_lncRNA	TGGGGCTTTGCTGCCTGGATGGCCTACTATATTAA[C/T]CACCCTCTATATACACCACCTAGTGAGTACGCTAC	omy13	3060898	1.21E-20
2711197140	chrUn_14	21288536	T	G	CDS	synonymous	0.451	GSONMT00017180001	No_lncRNA	AAGTGCTTGCATCTCTTGATGGGCACCATTCTCTT[T/G]GCCCTGCAGTTGGGCTCCACACACTCCAGCCTCAA	omy14	64142816	1.25E-20
2711201901	chrUn_10	9204620	G	A	CDS	synonymous	3.016	GSONMT00007574001	No_lncRNA	TCCCATGCTGTCAACGGCGTAGCCCGCATCCACTC[G/A]GAGATCCTCATCGCCACTCTGTACGTGTCCTACAC	omy10	43235255	1.47E-20
2711195016	chr_2	2150966	A	T	3'UTR	N/A	0.285	GSONMT00077680001	No_lncRNA	TCGGCACTTAGAACTCCCTTCCCTTAGCCTTTTTT[A/T]AAAATTATATATATTTGTGTGATGTCTTTACCTCT			1.72E-20
2711249604	chrUn	573094437	A	G	CDS	synonymous	0.313	GSONMT00077952001	No_lncRNA	CTCTACATAGACAGCTATGAGAAAGACCCCGCCAA[A/G]ATCTACGGCGACGCACAGGTGAGACTTGAGGGCTG	omy04	35415109	2.52E-20
2711267940	chrUn_12	32200796	A	C	3'UTR	N/A	0.146	GSONMT00068354001	No_lncRNA	TGCAGGACAAGGGTGTCCAGGACTACGAGAGAGAG[A/C]GTCCTCCCTTAGTTGCTGGCTTTGACAGCCTCAAT	omy12	18098980	2.53E-20
2711257842	chrUn	200393529	T	C	3'UTR	N/A	2.53	GSONMT00001159001	No_lncRNA	CGTTCGCATGCAATGCAGTCGCAAACATACCTGGG[T/C]CCAACACATATGTAAAATACATGAGGTGGGCTTGA	omy22	27408398	2.92E-20
2711275457	chrUn_5	5087144	C	T	CDS	synonymous	3.182	GSONMT00070484001	No_lncRNA	GAGGCTGGCATGAAGTTTGACATCTGCCACACCTC[C/T]GTGCTGAAGCGGGCCGTCAAGACTCTGTGGACCAT	omy05	24883243	2.94E-20
2711257988	chrUn	38107482	G	A	CDS	synonymous	0.202	GSONMT00007169001	No_lncRNA	GGGTTCAGCTTCATCATTATTCTCAGGTTCTTCAG[G/A]GGGTTCTTCTTCAGGACTCTGCGCCTGATCTTCTT			3.12E-20
2711258635	chrUn	508804684	C	A	3'UTR	N/A	5.517	GSONMT00062661001	No_lncRNA	AATCATGATAGCACTTTCATTTCTACCTGATCAGT[C/A]AACTATGTGAGACATTTTGTTTTCCATTGTGTGTG	omy07	40656782	3.60E-20
2711195548	chrUn_23	13019359	C	T	CDS	synonymous	3.029	GSONMT00054047001	No_lncRNA	TTTTACAACGAGCTGCGTGTGGCCCCCGAGGAGCA[C/T]CCCACCCTGCTCACTGAGGCCCCCCTGAACCCCAA	omy23	43275310	3.66E-20
2711209320	chrUn_7	27104214	A	G	CDS	synonymous	0.278	GSONMT00038343001	No_lncRNA	ACTTTCTGCGAGATCCGTGATGACTCTGTGTTGGT[A/G]GAGTGGAAGGCTCCCGTCTACACCGGCGCCAGCCC	omy20	32292551	3.72E-20
2711225638	chrUn	92246704	C	G	Upstream	N/A	0.233	GSONMG00048755001	No_lncRNA	TCGCTCTCTCCATAGAGGAGTGGGGGAAAATGAAG[C/G]GAAGACGAGAGGAGGGGGAAAGGGGGTTTACAAGT	omy21	33263570	4.04E-20
2711229212	chrUn	594797290	T	C	5'UTR	N/A	0.304	GSONMT00030465001	No_lncRNA	CATCGTGGTCTGCGTAAGGTGGCCTGTATCGGTGC[T/C]TGGCATCCCTCCCGTGTGGCCTTCTCTGTGGCCCG			4.15E-20
2711198123	chrUn_1	23624679	G	T	3'UTR	N/A	4.815	GSONMT00064574001	No_lncRNA	TGCTTACACTTATTTTTTCATGATGATTCATTTAA[G/T]GAGCATAGTATATTGTGCAATCACACTACAAGTGT	omy01	64186752	4.80E-20
2711268467	chrUn_12	19333795	C	G	5'UTR	N/A	4.172	GSONMT00016374001	No_lncRNA	CTGATCCTCTCAGTGACTCAAACGTCCTCTACCTC[C/G]GTGCCCGGTCGAGACAGAAAGCGTTCAAAAGCGAG	omy12	33984141	4.84E-20
2711249573	chrUn	893285958	C	T	CDS	synonymous	0.395	GSONMT00021894001	No_lncRNA	AGGGGCATCCTGACTCTGAAGTACCCCATCGAGCA[C/T]GGCATCGTCACCAACTGGGACGACATGGAGAAGAT			5.11E-20
2711197291	chrUn_1	23860832	A	G	CDS	non_synonymous	3.679	GSONMT00064576001	No_lncRNA	ACAAGATCAAGTCTGCCAGCTTCAACCTGGCCCTC[A/G]CCATGCAGAAGTACGTCACACACCCACACACACAC	omy01	63934010	6.02E-20
2711247750	chrUn	72080535	T	G	CDS	synonymous	0.309	GSONMT00023281001	No_lncRNA	ACAGCCCGTAAGGTCGGGAACTTCTACGTCCCAGC[T/G]GAGCCCAAGCTGGCCTTCGTCATCAGGATCAGGGG	omy11	2661441	6.12E-20
2711270293	chrUn_16	5772588	G	A	CDS	synonymous	0.257	GSONMT00079925001	No_lncRNA	GCCAGGGTAGAACCCAGCAGGTACACCTTCATCAT[G/A]CCTCGACTGGGCCTCTGGCTCAGCATCTCCTTAGC	omy16	39184754	6.75E-20
2711214389	chrUn	85970677	T	C	CDS	non_synonymous	0.151	GSONMT00059992001	No_lncRNA	GACGGTGAAAATGATGAAGGAGGGTGTGGAGAAGG[T/C]GGGGCTGAAGGCCCATTACATGGTCCAGCCTCTGG	omy29	12117138	7.12E-20
2711246937	chrUn	881954302	T	C	Downstream	N/A	0.072	GSONMG00057658001	No_lncRNA	AACGTCCCTCCTCAGATCACTCCATGCTTCTTTCT[T/C]TCCTATCTCTCCTCCACTTCTCTCCTGCCAGCAAT	omy08	74719482	7.77E-20
2711226354	chrUn	998786822	C	A	No_gene_found	N/A	3.372	No_gene_found	Omy100134475	ACTGTGGAATAGACACACCCTATTTTTAAAATAAA[C/A]AACAACAACACCCATATACTGTAGGAGTTCCACAA			7.89E-20
2711222737	chrUn	351595769	T	A	No_gene_found	N/A	0.22	No_gene_found	No_lncRNA	ATCCAAGGACATTTTTAGCCTATAAAGGAAAAAAA[T/A]AAAAAATCAGATTTCAGCCTTAATTTAAAGAATGT			8.24E-20
2711244695	chrUn	279964747	G	A	CDS	synonymous	5.091	GSONMT00000976001	No_lncRNA	AGATGTCCAGGGGAACCACGGTGTCCAACAGGTCC[G/A]ATAGCACCATGACCTCCAGCTCTACCATCCTTACC			9.23E-20
2711238366	chrUn	737491235	C	A	No_gene_found	N/A	2.631	No_gene_found	No_lncRNA	TGGCGCTTTTTTTTGACTCAGGATCTGTGGAAAAA[C/A]AAAAAAAATATACACAACTGGAACGGTGAGACAGC	omyUnm	181061549	9.88E-20
2711235230	chrUn	70852338	A	G	No_gene_found	N/A	0.464	No_gene_found	No_lncRNA	ACACCCCACGGCTTTGAGACCCACACCTTACAAGA[A/G]CACAACCTGGCCAACTACCTGTGAGTACATAACTG	omy08	5468357	1.20E-19
2711278533	chrUn_2	36983488	T	C	CDS	synonymous	4.428	GSONMT00030559001	No_lncRNA	TACACCTCCATTACCAGGGCTCGCTTTGAGGAGCT[T/C]AACGCTGACCTGTTCCGCGGTACCCTGGAACCTGT	omy02	8549716	1.21E-19
2711233854	chrUn	134763325	G	A	No_gene_found	N/A	0.355	No_gene_found	No_lncRNA	TGTTTATAATAATATATAAGAAAAAAACCTGTTGG[G/A]AAAAAAAATAAAAGAGGCATGATGGATCAACGTAT			1.58E-19
2711204227	chrUn_9	13321757	A	G	Upstream	N/A	2.011	GSONMG00001837001	Omy300104515	ATGAGGAAAATAAAGAATTCATACACATGGGAGTT[A/G]CAGATGCTGTCTCTGTCCCAAATGACACCCTCTTC	omy09	8568242	1.69E-19
2711282779	chrUn_17	14508732	C	T	Upstream	N/A	0.287	GSONMG00081765001	No_lncRNA	GAACACCAAGTAACATTCATGTTTTTTTTTTTTGC[C/T]TCATTAAAATGTGTAAAAGATATTGAACGTATCTC	omy17	35602753	1.70E-19
2711258625	chrUn	968426177	A	T	Downstream	N/A	2.045	GSONMG00028237001	No_lncRNA	GAAGGAAGAGGTGCATGAAAGGGAAGAGTACTTTA[A/T]AAAAAAAATGTTACATGAATGTCTGTTTTGCATGT	omy16	35452724	1.76E-19
2711218479	chrUn	1095177358	T	C	CDS	non_synonymous	2.042	GSONMT00016489001	No_lncRNA	NNNNNNNACTTCCCTCCAAACACAAGACACTAGCA[T/C]CCCGACTTCCCTCCAAACACAAGACACTAGCATCC			2.03E-19
2711200474	chr_4	3326455	C	A	3'UTR	N/A	2.485	GSONMT00009802001	No_lncRNA	AAGATCTGAATTATATTATGATCCGATGACTGATT[C/A]TATCAAGTCTCTGTGTTACTTAAAAAAACAACTAA	omy04	41516888	2.38E-19
2711236708	chrUn	1102020659	G	C	No_gene_found	N/A	0.227	No_gene_found	No_lncRNA	ACTGCAATGTTACCCGACGAGAGTCTCACGGAAGA[G/C]CGGGGGAGCTGGCGGACACACTGCGCTAGGACACG	omyUnm	134164794	2.39E-19
2711280251	chrUn_2	16733332	C	T	CDS	synonymous	2.186	GSONMT00055554001	No_lncRNA	AGGGTGGAGGATGAGGCAGGGGCTGACCCAGCCAC[C/T]GTGGCTGAGCTGCAGAGAGAGGTGGAGGATGAGGC			2.44E-19
2711264947	chrUn	47794202	C	T	CDS	synonymous	2.317	GSONMT00056531001	No_lncRNA	AGCTCCTCTGCCATCATGGCAGCATCAGTAATGGC[C/T]TTCTTGGCCTTCTCCTCAGCGTTTCTGCACTCCTG	omy20	40005457	2.60E-19
2711204815	chr_28	620625	T	A	3'UTR	N/A	0.401	GSONMT00034361001	No_lncRNA	CACTTCCTGTGGGCGGAGACTCGCCCCATGATCTA[T/A]TGTCCTCCTGTAGTCCGGCACTGTTTTAATTCACC	omy28	28339230	2.70E-19
2711208095	chrUn_8	28490967	A	G	CDS	synonymous	2.72	GSONMT00028101001	No_lncRNA	AAGGAGGGCCTGGAGCTGCCGGAGGACGAGGAGGA[A/G]AAGAAGAAGATGGATGAGGACAAGACAAAGTTTGA	omy08	10668459	2.78E-19
2711263548	chrUn	436957235	C	T	CDS	synonymous	2.479	GSONMT00041910001	No_lncRNA	ATCGCCGGCACAGCTGAGATGGCCTGGATGCAGAT[C/T]AGGGAGCCTTCAGAGAAGGAGAAGGGACACTACTC	omy17	13338073	2.83E-19
2711233101	chrUn	774455549	A	G	CDS	synonymous	6.73	GSONMT00023146001	No_lncRNA	TTGTAGATCGGTGCGACATGGAAGCCGCCGCCAGC[A/G]GGACCTGGAGGTCCGGGCAGACCAGGAGAACCAGG	omy23	42340035	2.99E-19
2711200478	chr_4	3327090	G	A	CDS	synonymous	3.171	GSONMT00009802001	No_lncRNA	TCGTCTTCATCATCGTCGTCGTCATCATCGTCGTC[G/A]TCATCATCGTTGTCGTCATCGTCATCATCATCGTC	omy04	41517523	3.37E-19
2711203218	chrUn_9	8842915	A	G	3'UTR	N/A	2.102	GSONMT00067230001	No_lncRNA	GGCTTACGGGACCATTCAAATGAAATCCCTCTCTC[A/G]AAGACCTGGAGGCAAATAAAATTCTCACTGTTGGA	omy09	18731544	3.84E-19
2711228958	chrUn	1091763575	T	C	CDS	synonymous	0.225	GSONMT00016130001	No_lncRNA	GATCCCTTCGACCAGGATGACTGGGCGGCATGGTC[T/C]AAGTTCACAGCGGAGACCAGCATCCAGGTGGTAGG	omy09	64350142	4.04E-19
2711199536	chrUn_29	15192455	C	T	CDS	synonymous	0.13	GSONMT00074357001	No_lncRNA	CTGGGGAGAAGGTGGAAGTCATACTCTGTGCCTTC[C/T]ACTACCACTGTGTGGCCTGCATTGTTACCACCCTG	omy25	56750567	4.80E-19
2711201105	chrUn_13	13598627	T	C	3'UTR	N/A	0.187	GSONMT00040586001	No_lncRNA	TTGTCATTCTTGCTTGCAGGACCTTAGGTGCTAAA[T/C]TAGCAGATTATCTTGATGTCTGTCGTAAAAAGAGG	omy13	30774618	4.84E-19
2711235657	chrUn	539064228	C	T	No_gene_found	N/A	0.301	No_gene_found	Omy200014297	CAGAACACGCATGGCTAGAGGGGATCTCCAGAATG[C/T]CAAGAGATTAATCTCTGTAGTCCACGTTTCTTTAT			4.87E-19
2711273019	chrUn_4	7107302	A	G	CDS	non_synonymous	0.093	GSONMT00065314001	No_lncRNA	GTCCATATCATCATCATCATCTTCATCCTCCACTG[A/G]GGGGCTGGTCTTCTGCTGCTGGACAGAGGTTCCCT	omy04	31478566	4.97E-19
2711200796	chrUn_13	15210129	G	T	Downstream	N/A	0.473	GSONMG00049635001	No_lncRNA	GTACAGTATAGTGGAAGGTGCAGCTTTTTTTAAAT[G/T]ATTAACACTTATGATTAACATCTACTCTGTTCATT	omy13	17723706	5.31E-19
2711232426	chrUn	1058306153	G	T	CDS	synonymous	0.112	GSONMT00002736001	No_lncRNA	ATATAGACCTCCTTCCCTCCTCCGGCCCAGCGGAT[G/T]ACTGTAGGTCTGGATTGAGGCCCCGTCTTCACCAA	omy28	3790754	5.81E-19
2711255160	chrUn	882376903	C	T	CDS	synonymous	0.391	GSONMT00021534001	No_lncRNA	TTGTGTGCATGTGTGTTTGCATGAGTGTACCTCTG[C/T]TTGAAGTCAGCATAGATGATTCTGCTGGGGAAGCC	omy28	36871108	5.97E-19
2711247210	chrUn	108148251	T	C	3'UTR	N/A	0.306	GSONMT00040877001	Omy200066731	TGGCTATCAGAATGAATAGAGCGGACAAGATTCCC[T/C]ATTCTTATTTCTATCAGCAGCTTTGAGTTTCACCA	omy22	36515721	6.75E-19
2711225955	chrUn	48083568	A	T	No_gene_found	N/A	0.114	No_gene_found	No_lncRNA	CCTTTTGCATCGGTGTACTCCTACTTTTGTATCGG[A/T]GGTCACCCAGCCCCAGGGTTCAGTAGGCAGACTCG	omy14	74267754	7.41E-19
2711210825	chrUn	1004765185	G	A	No_gene_found	N/A	4.708	No_gene_found	No_lncRNA	CCCATCCCGGCGTACGAGCGCATCGCGCCGCCGGA[G/A]GAGGAACGAATGCTGCCGGAGGAGTAGCTGGGGCG	omy03	83357880	7.55E-19
2711225531	chrUn	771880324	G	T	CDS	synonymous	8.237	GSONMT00039898001	No_lncRNA	TCCGAGGTGACGGCTGCTCTCCGCGTCACTGACGG[G/T]GCACTAGTTGTAGTAGACTGCGTCTCAGGTATGAC	omy11	79384609	8.00E-19
2711283857	chrUn_17	6443300	A	G	3'UTR	N/A	0.422	GSONMT00075887001	No_lncRNA	ATGTCTGATCTCGCAAACGATGTAAAGTATGTATC[A/G]TCAGGTGTCATCTACTCTAAGACATATTGACATTT	omy17	47566135	9.04E-19
2711244028	chrUn	1054404755	C	A	3'UTR	N/A	2.456	GSONMT00072640001	No_lncRNA	TGACCCAAACCAAATCTCTAAAGAGAAACCCATTT[C/A]ATTTCCAAATCGGACTACTGAAGTCTGCCGAATAT	omy18	31040499	9.07E-19
2711199764	chrUn_29	15187688	A	G	3'UTR	N/A	2.777	GSONMT00074356001	No_lncRNA	ATTACTCTCCCCCATTTTCTCCAGGTACACATTAT[A/G]TAGATTTTGATCCATCCCTAAAGAAGACCAAAAAC	omy25	56745798	9.25E-19
2711283637	chrUn_17	6443301	T	A	3'UTR	N/A	0.427	GSONMT00075887001	No_lncRNA	TGTCTGATCTCGCAAACGATGTAAAGTATGTATCA[T/A]CAGGTGTCATCTACTCTAAGACATATTGACATTTG	omy17	47566136	1.15E-18
2711236597	chrUn	861148023	T	C	CDS	synonymous	0.208	GSONMT00024533001	No_lncRNA	ATGTTGCTAGAGAGGTCATCAATCTCCATCTTGTA[T/C]TCGCTCTTCTCCTTCTCCAGCTTCTGCTTGACGCG			1.15E-18
2711236718	chrUn	454438001	C	A	CDS	synonymous	2.785	GSONMT00006398001	No_lncRNA	ATTCTTAATAGTTCTCCTTCTGTATCCCAGTGTAC[C/A]GGCTGAAGTTCAACCACACCTATCCTGAGATGAAG	omy09	41224680	1.18E-18
2711235077	chrUn	1072069042	C	T	3'UTR	N/A	0.424	GSONMT00052397001	No_lncRNA	GCTGATATCAGCGTGGCCTGTAGCACGATCTGGCT[C/T]TTTAAACAGGTCCTTGAGCCTTCCTTCCGCCAACC	omy25	57995777	1.22E-18
2711247067	chrUn	149474655	T	C	No_gene_found	N/A	3.169	No_gene_found	No_lncRNA	GGAGACGAGGCTCAGAGCAAGAGGGGTATCCTGAC[T/C]CTGAAGTACCCCATCGAGCACGGCATCGTCACCAA			1.27E-18
2711246083	chrUn	873439413	C	T	3'UTR	N/A	3.044	GSONMT00043755001	No_lncRNA	TCTTGGTCCATGAGGTGTAAAGAGCACCTCTAGTC[C/T]CCCCCCCCCCCCCACCCCCCCCAATCACCCAAAAA			1.29E-18
2711283087	chrUn_17	14990041	T	C	CDS	synonymous	4.145	GSONMT00081736001	No_lncRNA	CCCCCATCAGCAAAGAAATACGATGCCTTCCTGGC[T/C]TCCGAGTCTCTGATCAAACAGATCCCTCGTATCCT	omy17	35112245	1.57E-18
2711217526	chrUn	108095875	C	T	CDS	synonymous	0.328	GSONMT00040876001	No_lncRNA	GCACAATGGGATGTTGATAAGATCAAAATCCACGT[C/T]GGCAATGAGCTTCCAGAACTTGTGCTGGCCAAGGC	omy22	36467872	1.63E-18
2711213879	chrUn	201505949	A	G	CDS	synonymous	8.833	GSONMT00010959001	No_lncRNA	TTGCGGAAGGCCACCTCATCGTTCTGCAGGTCAGC[A/G]AGGCTCACCTCGAACACACGTCCCTTCAGACCATC			1.64E-18
2711251238	chrUn	48083455	G	T	No_gene_found	N/A	0.341	No_gene_found	No_lncRNA	AGCAAAAGTAGAGTACAGGAAGTAGTTTTTTGGGG[G/T]GGTTTTTTGTGCCATTTTTCCATGAAACTGAAAAA	omy14	74267867	1.83E-18
2711206450	chrUn_8	42047388	C	T	CDS	synonymous	2.341	GSONMT00063312001	No_lncRNA	TCAGCGACCTCCAGGGCCTTCCAGGCTCTCTCCAC[C/T]GTGAACAACTCAGGAGCCTCAGGGACAAAATAGAG	omy08	51075601	1.88E-18
2711222474	chrUn	1093314290	T	G	No_gene_found	N/A	2.43	No_gene_found	Omy100141557	TGGATGGTGGACAGGGTTGACAATGGTGAGTTGGA[T/G]GGTAGACAGGGTTGACCATGGTGAGTTGGATGGTG	omyUnm	180986532	1.92E-18
2711283561	chrUn_17	6443302	C	T	3'UTR	N/A	0.423	GSONMT00075887001	No_lncRNA	GTCTGATCTCGCAAACGATGTAAAGTATGTATCAT[C/T]AGGTGTCATCTACTCTAAGACATATTGACATTTGA	omy17	47566137	1.99E-18
2711228680	chrUn	108147875	G	A	3'UTR	N/A	4.9	GSONMT00040877001	Omy100070772	TGTGACATGAGAATCTGAAATGTATAAATACCACT[G/A]TAGAAGAACATTCATCCTTTTCCAAGACCTTGTCT	omy22	36515345	2.08E-18
2711267347	chrUn_12	9091932	T	C	Intronic	N/A	2.404	GSONMG00031505001	No_lncRNA	ATCATCATCGTCATCATCATCGTCCTCTTACTGTC[T/C]CATCATCATCATCATCATCATCATCGTCATCGTCA			2.11E-18
2711209754	chrUn_7	28398759	A	G	CDS	synonymous	4.273	GSONMT00068765001	No_lncRNA	TTCCAGGCCCTGGGCATCACCACCAAGATCTCCAG[A/G]GGAACCATTGAAATCCTGGTAAGTGAGGCGACCGC	omy07	57238917	2.12E-18
2711278509	chrUn_2	36985030	A	T	CDS	synonymous	0.283	GSONMT00030559001	No_lncRNA	GGAGGTATGCCAGGCGGTATGCCAGGCGGTATGCC[A/T]GGCGGTATGCCTGGAGGCGCTGGAGCTGGCTCTTC	omy02	8551258	2.30E-18
2711254217	chrUn	108099137	C	G	CDS	synonymous	4.458	GSONMT00040876001	No_lncRNA	GAAGACCCTCTGATCATGTTGGCTATGAACTCAGC[C/G]AAGATTGCCAGTGATGCTCTGTACAAGAAGGACTT	omy22	36471134	3.19E-18
2711194170	chrUn_6	28788910	T	G	CDS	synonymous	0.263	GSONMT00066996001	No_lncRNA	GCCTGCAGGGACTCCGAAGATCTGTTGCGACGGCG[T/G]GAGTCAACCGAGATGCCAATGGTGCGGGCTGTCTT	omy06	61847413	3.69E-18
2711279045	chrUn_2	36985033	C	A	CDS	synonymous	0.27	GSONMT00030559001	No_lncRNA	GGTATGCCAGGCGGTATGCCAGGCGGTATGCCAGG[C/A]GGTATGCCTGGAGGCGCTGGAGCTGGCTCTTCCTC	omy02	8551261	4.08E-18
2711282687	chrUn_17	6443299	C	A	3'UTR	N/A	0.433	GSONMT00075887001	No_lncRNA	TATGTCTGATCTCGCAAACGATGTAAAGTATGTAT[C/A]ATCAGGTGTCATCTACTCTAAGACATATTGACATT	omy17	47566134	4.44E-18
2711278135	chrUn_15	1589566	A	G	CDS	synonymous	0.473	GSONMT00017980001	No_lncRNA	AAAGGAGTCCGTAAATATGAGAGACGCATCAAAGA[A/G]CTCACCTACCAGGTACATCACAAAGTTCAAGTTGA	omy15	17604134	4.71E-18
2711204341	chrUn_9	26195433	A	G	Upstream	N/A	2.237	GSONMG00022188001	No_lncRNA	TCATCATCGTCGTCATCATCATCATCGTCATCGTC[A/G]TCATCATCATCATCATCATCATCGTCGTCGTCGTC	omy09	7590477	4.98E-18
2711229707	chrUn	539064237	G	T	No_gene_found	N/A	0.324	No_gene_found	Omy200014297	CATGGCTAGAGGGGATCTCCAGAATGTCAAGAGAT[G/T]AATCTCTGTAGTCCACGTTTCTTTATGTGTGTGTG			5.01E-18
2711209899	chrUn	48083672	G	T	No_gene_found	N/A	2.496	No_gene_found	No_lncRNA	CTGTGTTTCAACGTGCGTTGCGTTCTGCCAGAGAG[G/T]ATCCAACGAAGCCTCTGGCTGTTGGGCCTGGACAC	omy14	74267650	5.10E-18
2711244571	chrUn	816045224	C	T	No_gene_found	N/A	0.189	No_gene_found	No_lncRNA	AGGGCGGCGCCCTTCAACAACTGGATGGATGGAGC[C/T]ATGGAGGATCTGCAGGACATGTTCATCGTCCACAG			5.34E-18
2711270993	chrUn_16	20820481	C	T	Downstream	N/A	0.334	GSONMG00080527001	No_lncRNA	CAAGGTTTATATCCAATGTGCAAAAGGGATTGCTT[C/T]TTCTTCCATGTTCTGTGTTTTGGTTCGGGGAAAGT	omy23	8272755	5.54E-18
2711225382	chrUn	228199414	C	T	Upstream	N/A	2.4	GSONMG00048998001	No_lncRNA	ACAGCTCCTGTCAGCTTGTAGATTCCAAGCTTCTC[C/T]TCATTAGTGAAGCCCAGGATGGTAATGGCATCCTG			6.69E-18
2711274621	chrUn_5	24500241	G	A	Upstream	N/A	0.152	GSONMG00059276001	No_lncRNA	GTTGCAGATAGAAATGCCACAAGTAGAGCTGACAT[G/A]ACTCCTTACTCTACATTTCAGAAGAGCACATCTGT	omy05	71149308	7.30E-18
2711249048	chrUn	1095177471	T	C	CDS	non_synonymous	3.52	GSONMT00016489001	No_lncRNA	CTTTATAAAAGTGAGGGTTGGATTCATTTTTAAAA[T/C]GTATTCGCAGCCATTTGAATAGAAAACATAACAAT	omyUnm	137157239	7.36E-18
2711214795	chrUn	876235926	A	C	Downstream	N/A	3.132	GSONMG00060946001	No_lncRNA	CACAAACCCTACATCCTATCTGAGGCAGCCTTCTT[A/C]CATCACTTCAACAACATTTAATGGATAGAGGACAC	omy04	79384361	8.00E-18
2711203899	chrUn_9	26195436	A	G	Upstream	N/A	2.001	GSONMG00022188001	No_lncRNA	TCATCGTCGTCATCATCATCATCGTCATCGTCATC[A/G]TCATCATCATCATCATCATCGTCGTCGTCGTCGTC	omy09	7590474	1.02E-17
2711262250	chrUn	809147555	C	T	CDS	synonymous	2.896	GSONMT00061847001	No_lncRNA	GCCTGGCATCCCTCCCGTGTGGCCTTCTCCGTGGC[C/T]CGCGCTGGTCAGAAGGGCTACCACCACCGCACAGA	omy12	78449928	1.02E-17
2711281443	chrUn_21	1263839	T	C	CDS	synonymous	2.264	GSONMT00071258001	No_lncRNA	ATTTGCTCCCTGTGTGTGCTAGTCCCTGTGTGGAG[T/C]GGTGTCAATGTGGCTGGAGTCAACTTGCAGAAGCT	omy15	44093872	1.12E-17
2711274650	chrUn_5	5087063	T	C	CDS	synonymous	0.488	GSONMT00070484001	No_lncRNA	AACAAATTCTGTGGATGGTTTGATGCCGAGCTCAG[T/C]GAGAAGGGCCTGGAGGAGGCCAAGAGTGGTGCTAA	omy05	24883324	1.15E-17
2711207272	chrUn_8	27748163	G	A	CDS	synonymous	0.412	GSONMT00030285001	No_lncRNA	TTGATCAAAATATCACTACTCACCTTAGCCTTGGC[G/A]ACGGCCTCCATGTTGCTGGAGAGGTCATCAATCTC			1.18E-17
2711208281	chrUn_8	45576085	A	C	3'UTR	N/A	6.835	GSONMT00017776001	No_lncRNA	TCAGTGGAAATGCTTTTATGAGAAAATATTGATAA[A/C]ATTACAATCTAATTGAAGTCAACTGAGTCACAGAA			1.19E-17
2711207852	chrUn_8	2537798	G	A	CDS	synonymous	0.363	GSONMT00061495001	No_lncRNA	TCATCATCGTCGTCGTCGTCATCGTCGTCGTCGTC[G/A]TCATCATCATCGTCGTCATCATCATCATCGTCATC	omy08	70149994	1.25E-17
2711192210	chrUn_27	13727062	T	C	CDS	synonymous	0.282	GSONMT00028450001	No_lncRNA	AGAGCTTCTTGGTCTGGGTGAACGAGGAGGATCAC[T/C]TGCGTGTCATCTCCATGGAGAAGGGAGGCAACATG			1.25E-17
2711201589	chrUn_10	31915652	G	A	CDS	synonymous	0.299	GSONMT00027836001	No_lncRNA	CTGGAGTGGATCCGTCGCACCATCCCCTGGCTGGA[G/A]AACCGTGTGGCCGAGCAAACCATGCGCGCCATGCA	omy10	43823817	1.26E-17
2711263764	chrUn	539064238	T	A	No_gene_found	N/A	0.327	No_gene_found	Omy200014297	ATGGCTAGAGGGGATCTCCAGAATGTCAAGAGATT[T/A]ATCTCTGTAGTCCACGTTTCTTTATGTGTGTGTGT			1.27E-17
2711283630	chrUn_17	14508733	T	A	Upstream	N/A	0.28	GSONMG00081765001	No_lncRNA	AACACCAAGTAACATTCATGTTTTTTTTTTTTGCC[T/A]CATTAAAATGTGTAAAAGATATTGAACGTATCTCA	omy17	35602752	1.47E-17
2711221096	chrUn	992995842	T	C	No_gene_found	N/A	2.425	No_gene_found	No_lncRNA	TTCCTCGGACTTCAAAAGTAATAATAAGTGACTGG[T/C]ATCTTAAACACCTCCTTATAGGATCTAGAGACAGA	omy13	66018340	1.53E-17
2711261931	chrUn	1038472086	G	T	No_gene_found	N/A	2.262	No_gene_found	No_lncRNA	AAGAATGATGAGAATGTTCGCCAGGTCAACGACAT[G/T]AGCGGACAGAGGGCCAGACTCCTGACAGAAAATGG			1.58E-17
2711224020	chrUn	1095191016	T	A	CDS	non_synonymous	3.917	GSONMT00016489001	No_lncRNA	GGACGTGGAGGAGGATGTGATGACCTGGGGCCGGC[T/A]TCCGCCGTTGGGTTTCCTGCGGGTTCCGAGGAGTC	omy25	78902817	1.64E-17
2711272225	chrUn_4	29432125	A	G	CDS	synonymous	0.081	GSONMT00072179001	No_lncRNA	GTGTACAAAGTTACAATGGAAGACTGCAGCAACCC[A/G]GACCTTGGCTGGGACTCCTGTTGAGAAAAGGGGTG	omy04	59222044	1.80E-17
2711224110	chrUn	81050714	G	A	CDS	synonymous	2.461	GSONMT00020817001	No_lncRNA	AGGAAACCATGACTCACTGGTGGTCTGGTCTTGTC[G/A]AAGGCTCCCATGGCAATCTTGAAGCCAGCTCCTTC	omy08	83325287	1.94E-17
2711204677	chr_6	1904243	T	G	3'UTR	N/A	2.414	GSONMT00067686001	Omy400010612	TGACACGAGCATACTGCAATAAAATGGGTGGCTAA[T/G]AACTTGAAAATGAGACGGGTTGAGTTTCTGTTTCC	omy06	30019327	1.97E-17
2711217030	chrUn	1054406689	C	T	Intronic	N/A	0.333	GSONMG00072640001	No_lncRNA	TGTGCCAAGCTTGTTGCGTCATACCCAAGAAGACT[C/T]GAGGCTGTAATCGCTGCCAAAGGTGCTTCAACAAA			2.08E-17
2711242263	chrUn	968424616	A	G	3'UTR	N/A	2.767	GSONMT00028237001	No_lncRNA	AAACCACATGTTTGACTCCATTCCCTTTTTTCCCA[A/G]CCACTACAATCCTATAGCTCCTCCCACCAGCCACC	omy16	35451163	2.10E-17
2711261991	chrUn	247562206	T	C	Upstream	N/A	8.354	GSONMG00019050001	No_lncRNA	TCGCTGATGTCTTTCTTGTACTTGCGTTTGAACTC[T/C]GCGATGAAGTGGTTGACCATGCGGTTGTCAAAGTC			2.27E-17
2711218601	chrUn	351595629	A	G	No_gene_found	N/A	0.196	No_gene_found	No_lncRNA	GCAGCCCCTTCAACGTTGCTGTGCCTTGAACGAAC[A/G]TCAAGAAACACCGACCCCTGATCCCCACCACACCT			2.33E-17
2711279317	chrUn_2	23328876	G	T	CDS	non_synonymous	0.449	GSONMT00065897001	No_lncRNA	ACAAATCCAGGGCGGAGATCTTAGCCATGAAATTG[G/T]CTTTCTCCTCCTTAATCTGCTTTTTCTCCTCTTCA	omy02	45579680	2.38E-17
2711217524	chrUn	207832879	T	A	CDS	synonymous	3.533	GSONMT00014997001	No_lncRNA	ATGTCTTGAACTGAGCTGGTGAACTTGAAGTTGCT[T/A]GGATGCTGACGATACAGCTTCTCACTCAGGACATC			2.43E-17
2711286138	chrUn_18	12554945	A	G	CDS	synonymous	2.742	GSONMT00055011001	No_lncRNA	CAGTTTGATGAGGGCCTCCCACCCATCCTCAATGC[A/G]TTGGAAGTTGCTGGTCGTGAGTCCAGGCTAGTGCT	omy18	13297743	2.50E-17
2711227384	chrUn	958304907	G	A	CDS	synonymous	2.734	GSONMT00056501001	No_lncRNA	TTAGCACCACGTTTGGCCTCTTCCAGGCCCTTCTC[G/A]CTGAGGTCGGCATCAAACCAGCCGCAAAATTTGTT	omy29	17732212	2.52E-17
2711206405	chrUn_8	13666771	G	A	Upstream	N/A	3.252	GSONMG00068637001	No_lncRNA	AAATATTAGGTTGCTTTAGTGTTACCTTTTCTGTC[G/A]AAGTCCTCATAGTGTTGCACAGAATTACATCAGTG	omy08	41617664	3.02E-17
2711200953	chrUn_13	15232908	G	T	CDS	non_synonymous	2.544	GSONMT00049637001	No_lncRNA	TGGGGCCTCAGAGCCACCAGGAAGTCAGGGGCCTT[G/T]TCCGTCTCCGTAATCGGCGTCACCTTCTTGTGCAT	omy13	17701339	3.14E-17
2711243036	chrUn	553552865	C	A	CDS	non_synonymous	0.355	GSONMT00042274001	No_lncRNA	TCCGTTGCCCAGAGACCCTCTTCCAGCCCTCCTTC[C/A]TCGGTCAGTACAAATTCTTACAACTTCACAATGTT	omy02	76576827	3.17E-17
2711265810	chrUn_22	25351793	C	T	3'UTR	N/A	0.44	GSONMT00012804001	No_lncRNA	TTTTGACTAGAGCCCAATAGGGTGCCATTTGGGAC[C/T]CATCCTTAGTGTAGCTATAGGGGAGAGGTTAAAAC	omy22	32457214	3.65E-17
2711244389	chrUn	843965613	G	A	CDS	synonymous	0.477	GSONMT00027468001	No_lncRNA	GCTGCTATCCTGGTGGGCTCCATGCCCAGGAGAGA[G/A]GGTATGGAGAGGAAGGATCTGCTCAAGGCTAACGT			3.69E-17
2711225256	chrUn	994873467	T	G	No_gene_found	N/A	3.737	No_gene_found	No_lncRNA	GGAGAAGGAGGAGTAATGAAACAGACAGAAGAAAA[T/G]AAAACAGCCTCCCTTGTCATTCTACCTTCCTGCTC			3.76E-17
2711199761	chrUn_29	6742959	T	G	Intronic	N/A	2.354	GSONMG00060396001	No_lncRNA	TAATAAAACATTGGATTGGTTTAGAACCGAAAAAT[T/G]TATGGATATAACAACCAGATGAATTAGTCGCATCA	omy25	21520025	3.80E-17
2711212040	chrUn	631101170	C	G	CDS	synonymous	6.201	GSONMT00027609001	No_lncRNA	ACCGTCTCCAGAGATGCACCCTCACCTTCAGAGGA[C/G]AGCTGCTCGTACTCGTCAGAGACCATGTGACCACA	omy09	67773267	4.12E-17
2711215200	chrUn	843962990	C	G	CDS	synonymous	4.653	GSONMT00027468001	No_lncRNA	CGTGTTCTGGTGACCGGCGCTGCTGGGCAGATTGC[C/G]TACTCCTTGTTGTTTGGCATCGCCAAGGGAGATGT	omy01	83485167	4.13E-17
2711211434	chrUn	1055516167	G	A	No_gene_found	N/A	0.372	No_gene_found	No_lncRNA	AAGTCCAAACCCTGCTCACCCCATGACAGTCCCCC[G/A]CAAGACAGAAGGACTGCCATAAGCACCCAGCTCCA	omyUnm	241676199	4.29E-17
2711284772	chrUn_11	19373350	G	T	CDS	synonymous	0.284	GSONMT00063408001	No_lncRNA	GACCTGGCCCGGATTAAACAGGAGTACAAGAAGAC[G/T]TTTGGGAAAACCCTCTCCCAGGAAATTCTGGTGAG	omy11	44942938	4.40E-17
2711205437	chrUn_20	3905359	C	A	CDS	synonymous	2.837	GSONMT00069826001	No_lncRNA	TGACCAGTGGAACCCTCACGACCAGCTTCACCGGG[C/A]GCACCAGACAAGCCAGGGGGTCCCATGGGGCCAGG			4.40E-17
2711274172	chrUn_5	18476176	G	A	Downstream	N/A	2.217	GSONMG00069342001	Omy300094285	TGACGACCCTCATTGTAGCGTGCCTTATGACAGCT[G/A]CTGGACACCATTCACTGAATATTACTGTTTGCTGA	omy24	20536737	4.42E-17
2711268635	chrUn_12	18282472	A	C	3'UTR	N/A	3.139	GSONMT00071424001	No_lncRNA	CTTGTTTAGCCAGCCAGCCCTGGGAGTATTACAAC[A/C]CTTCTAGTGTAAAATTGTGTGTTGTAACTCTATCT	omy12	33187286	4.66E-17
2711196992	chrUn_14	14267854	G	A	3'UTR	N/A	0.466	GSONMT00049490001	No_lncRNA	CGGGGAAATTATGATAAAACCAAAAATAAAAAAAC[G/A]TGAACATTAACTGCCAAAACGCTGCTGTTTCTTGT	omy14	30890448	4.92E-17
2711203027	chrUn_9	1410994	G	A	CDS	synonymous	0.497	GSONMT00057053001	No_lncRNA	GTGACTTGTATTGCCAGGGAGATGGTGTTGAAGAG[G/A]CAGCTCAGTGAAAGCAGCGACTCTGGGAAGATGGA	omy09	51755983	5.21E-17
2711202147	chrUn_10	31913446	C	T	CDS	synonymous	0.315	GSONMT00027836001	No_lncRNA	TAGGATGACCCCATGGGCAATCTCAACACTGCCTT[C/T]GAGGTAGCAGAGAAGTACCTGGACATCCCCAAGAT	omy10	43826023	5.78E-17
2711275900	chr_12	850017	A	G	CDS	synonymous	0.28	GSONMT00053897001	No_lncRNA	ACCAACACAGACAGGGCCATTGTCATGGGCGGAGC[A/G]GCCTCAAACACCTCACAGTGGACGCCGACAAAGTC	omy12	58426382	5.91E-17
2711285110	chrUn_Sex	21479861	C	G	CDS	synonymous	2.25	GSONMT00014810001	No_lncRNA	ACAGTGAAAGACTGCAGTCCAGTGATGGCTCTGCC[C/G]AGAATCAGGGCATGGATGTCATGGGTACCTGGAAG	omy12	70615903	5.97E-17
2711194741	chr_23	870228	G	A	CDS	synonymous	0.331	GSONMT00070095001	No_lncRNA	GACTGTGCACTGTGGTAGTCATGGCTGACGTGCAC[G/A]TGCTTGTGTCTGGCAACTGTCGCAGCCATAGTTGA	omy23	29195425	6.02E-17
2711233074	chrUn	1072069096	T	C	3'UTR	N/A	0.417	GSONMT00052397001	No_lncRNA	CCTTCCTTCCGCCAACCTTTCCCCAACGTGACCCG[T/C]TGGTTCCAGGCCTGCGTCAACCAGCCCCAGTTCAA	omy25	57995723	6.18E-17
2711284528	chrUn_11	11029870	C	T	CDS	synonymous	4.147	GSONMT00066519001	No_lncRNA	CCTAGCCTTCTCTTATAGATCTCAAAGAAGGATGC[C/T]GGTGTCTATGAGATTGTTATGAAGGATGACAGAGG	omy11	33246288	6.21E-17
2711214119	chrUn	564550697	A	G	CDS	synonymous	0.45	GSONMT00038354001	No_lncRNA	ATCTTCTGGGACTGCTTGTATCCCAGAACGTATTT[A/G]CCGCTCTTCATCACCAGCTGGAGACGGGAGTTTAT	omy18	61275409	6.60E-17
2711267309	chrUn_12	9091779	T	C	CDS	synonymous	2.234	GSONMT00031505001	No_lncRNA	GTCGTCGTCATCATCGTCGTCATCGTCGTCATCAT[T/C]GTCATCATCATCATCGTCATCATCATCATCATCGT			7.13E-17
2711224108	chrUn	1095177424	T	G	CDS	non_synonymous	2.835	GSONMT00016489001	No_lncRNA	CATCCCGACTTCCCTCCAAAACAAAACATACAGTG[T/G]CAAACATTTGTCTTTATAAAAGTGAGGGTTGGATT	omyUnm	137157286	7.15E-17
2711204522	chr_6	3390243	C	T	3'UTR	N/A	3.968	GSONMT00066389001	No_lncRNA	GTCAATGAAGGCATGTCTGGGTCAAAAGTCTCTTT[C/T]GTAGCCTGGTGAGAGTGGCTAGGATCAGAACAAGC	omy06	36782007	8.03E-17
2711268320	chrUn_12	43240449	T	C	CDS	synonymous	0.361	GSONMT00003101001	No_lncRNA	CTCTCAGCGTTCTTCAGCATGTGGAGAAGGAACTC[T/C]GCACTCTTCTTGGGCCAGCGTCCCTGTGTCCAGTC	omy12	15694202	8.10E-17
2711239272	chrUn	357715614	A	G	CDS	non_synonymous	2.927	GSONMT00012271001	No_lncRNA	CAGTGGTTTCCTCTTTATAGTCTCCTGTTTTTTTT[A/G]AAAAGTATATTCCTTACCTAATTCTATAAAATAAT	omy29	10802809	9.43E-17
2711207995	chrUn_8	36192665	T	C	CDS	non_synonymous	4.044	GSONMT00069084001	No_lncRNA	TTTCAGCAACTTCTTTGCATCCTTGCCCGTGCTGG[T/C]GTTCTTGGCGGCTGTGACTTCATCAGCTTCCTCTC	omy08	19554172	9.62E-17
2711228789	chrUn	843970702	G	C	CDS	synonymous	0.361	GSONMT00027468001	No_lncRNA	GTGATCACATGAGGGACATCTGGTCAGGCACTCCT[G/C]AGGTCAGCTAAGTGGGACAATTCTGTGGCTTTAAG			1.04E-16
2711204295	chrUn_9	1411030	A	C	CDS	non_synonymous	2.132	GSONMT00057053001	No_lncRNA	CAGCTCAGTGAAAGCAGCGACTCTGGGAAGATGGA[A/C]CATGGGAGCCCACCACCCTCCTAACTCCTTCTCCT	omy09	51756019	1.05E-16
2711283797	chrUn_17	33254442	G	A	No_gene_found	N/A	0.46	No_gene_found	No_lncRNA	GACAAGAGTGACTCTTCAGTGACCATCACCTGGAG[G/A]CCTCCAAAGACCATTCCGGCCAACTCTGGCCTGGA	omy17	66394075	1.12E-16
2711248211	chrUn	414558096	T	C	No_gene_found	N/A	3.577	No_gene_found	No_lncRNA	GCCTGTCTCAGAGCATCGTTGTTCTTGTTCACAGC[T/C]TGGTTCAGGTCTGACACCTGGAGAGGAGGTGGAGA			1.15E-16
2711199539	chrUn_29	6745062	C	T	Intronic	N/A	2.019	GSONMG00060396001	No_lncRNA	TTCACAGTGTGCAGGTTATTAACAACTGCTATGTG[C/T]TCACAGTGTGCAGCCTACTACGTTATGAGGTAGTA			1.17E-16
2711231946	chrUn	193377747	C	T	CDS	synonymous	3	GSONMT00023528001	No_lncRNA	GAGATGGATCAAAGGAGAAAGGCTGATGATGACGC[C/T]AAGAAGAAGTCAGCTCTGACCAACATGGGCTCCAG			1.21E-16
2711203988	chrUn_9	3770156	T	C	3'UTR	N/A	2.006	GSONMT00079263001	No_lncRNA	ACACAGTTTGCATATAGTGATTGGTCAGTGCTATC[T/C]GGGATCTTTGGGAGTTCCCTACCCTTAACCATAAC	omy09	45183840	1.44E-16
2711214351	chrUn	196820986	C	G	No_gene_found	N/A	11.065	No_gene_found	Omy200073111	AAAGATGGATATCAGGAAATTGAAGAGAGACAAGG[C/G]AAATATTTTATGCAGACACAGCTGATATATTGACA	omy08	78149015	1.47E-16
2711243430	chrUn	701263193	T	C	No_gene_found	N/A	5.795	No_gene_found	No_lncRNA	CCATTTTGGGTCCCTTACCTTGACCTCCTCCTCAA[T/C]CGCCCTCTTCAGCTCCTCCACCTGCTGGGTGAAGG			1.51E-16
2711227576	chrUn	614018442	A	G	No_gene_found	N/A	2.357	No_gene_found	No_lncRNA	GTCTAGTCCTGAGTCTTTAGTTGTGGTCTCTCCTG[A/G]ATATCTCTGAGGTAGAGCTCAGTAGTTTGGTCTTC			1.51E-16
2711265237	chr_7	607879	T	C	CDS	synonymous	5.202	GSONMT00069910001	No_lncRNA	TCCCTGGTCTTCCAGCCCCTGGCTTCCCTCAAGGA[T/C]GACACTGACTTTGAGTAAGTCCTAGTCATCCCTCG	omy07	50359510	1.52E-16
2711226396	chrUn	108148365	A	T	3'UTR	N/A	0.327	GSONMT00040877001	Omy200066731	GGTCACTCATTGCATGCGTTTCGTTCCCTCTGATT[A/T]CCTGGGGGTAAAGAAGTCAAATACCGTTGATCAGT	omy22	36515835	1.70E-16
2711254533	chrUn	926732777	C	A	Intronic	N/A	0.22	GSONMG00056757001	No_lncRNA	TATTTGTTGAATATAAAATAATTAAAAAACAAAAA[C/A]ATATTGATATAAATCTCATCTTTCTCCCAGTGATT	omy12	5079185	1.86E-16
2711254153	chrUn	308321189	T	G	3'UTR	N/A	3.363	GSONMT00045337001	No_lncRNA	GTGCATGTGCCATCCAATGAGCTTCTATTAGTCTG[T/G]GCCCTCCAATTAGCTAACAGCAACACATACTGTAG	omy10	44179895	1.86E-16
2711258795	chrUn	337027715	C	T	CDS	non_synonymous	0.227	GSONMT00018632001	No_lncRNA	CTCATCGATGTGGGAGCAGTCTCTGAGCTTTGCTG[C/T]CTCCTCACCCACTGCCGATTGGAGGAAAAGCCTGT			2.02E-16
2711223807	chrUn	683548826	C	T	No_gene_found	N/A	2.102	No_gene_found	No_lncRNA	ACTGCCAGGGCCGACGGGAAGTGTACTGTAACAGT[C/T]ACAAAACCTGACGGCACTAAGGAGGTAAGCCTGAT			2.05E-16
2711247492	chrUn	873439409	A	G	3'UTR	N/A	0.236	GSONMT00043755001	No_lncRNA	GAAGTCTTGGTCCATGAGGTGTAAAGAGCACCTCT[A/G]GTCCCCCCCCCCCCCCCACCCCCCCCAATCACCCA			2.17E-16
2711270849	chrUn_16	11047932	G	A	3'UTR	N/A	2.908	GSONMT00074714001	No_lncRNA	CCTGAATATGGTTGTCTAGCAATGATCAACAACCC[G/A]ATTTGATAGCGTTTGAAGCATTTTGAAAAGGTGTG	omy16	19832879	2.51E-16
2711197285	chrUn_1	15407485	G	T	5'UTR	N/A	0.317	GSONMT00077242001	No_lncRNA	TAGTCGTGGTGACTCTTTCTGTCTTGTGCCCAGGA[G/T]AATGTATTCAATGTCCCAGAAGTAGCCGTTGATTT	omy01	48158748	2.65E-16
2711213023	chrUn	193000411	G	A	No_gene_found	N/A	2.963	No_gene_found	No_lncRNA	AGCTCCAGCTGCACACGCAGAATCTTGGATTCCTC[G/A]TGCTCCAGTGTTCCCTGGACAAACAGAAGCAGTCA			3.19E-16
2711205322	chrUn_20	25666895	T	C	Intronic	N/A	2.155	GSONMG00036294001	No_lncRNA	AGTCCAAAAATGTATGTTGCAACTAAGGATTCCAA[T/C]GTTAAGACAAGATGTCTCTCATTTTTCACTGGGGG	omy20	32274539	3.58E-16
2711228391	chrUn	469971313	A	T	3'UTR	N/A	0.398	GSONMT00050631001	No_lncRNA	CAGTGCACATAAAACATTTAACAATAGAATTTTTC[A/T]AAATGTTCTTCTCAGTTTAATCTTTACCAGTCCAA	omy04	10489312	3.71E-16
2711215382	chrUn	205787687	A	G	No_gene_found	N/A	2.003	No_gene_found	No_lncRNA	CCTAAGCGATCGACAGCCATCAAGACGACGACTCA[A/G]ACGATGATAGCCCGATATTCAACGAATGGCAGATA			3.87E-16
2711197096	chrUn_14	14260843	T	G	5'UTR	N/A	3.429	GSONMT00049489001	No_lncRNA	TTAAGTGGGATCTCTGCTCATTTTATTTCAGAAAC[T/G]AATTAAGCAACCATGGGAAAGGAAAAGATCCACAT	omy14	30897683	3.94E-16
2711213612	chrUn	279967639	G	C	CDS	synonymous	3.86	GSONMT00000976001	No_lncRNA	GAGGACCGCTCTCTCCACTGGGTCCCTTGTCTCCA[G/C]TGATACCAGCGGGTCCAACAACTCCCTGCTCTCCC	omy14	12509581	4.27E-16
2711206162	chrUn_8	41060449	T	C	5'UTR	N/A	4.994	GSONMT00002869001	No_lncRNA	CTCAATTTGTCAGGGTCATGGACTCTACAAGATGT[T/C]GAACGCGTTCCACAGGGATGCTGGCCCATGTTGAC	omy08	76598096	4.42E-16
2711195914	chrUn_23	9483059	T	C	3'UTR	N/A	3.781	GSONMT00008152001	Omy400008056	AATTTTGCAGCTTTAGATAGGGTCCACAGACAGTG[T/C]TTCATTTTTTTCGTCTTAAGTTGTAGGTAAACGTG	omy23	20791210	4.69E-16
2711257763	chrUn	134763013	T	G	No_gene_found	N/A	5.04	No_gene_found	No_lncRNA	AAAAAACTACGTCAAAGAAACTCAGGAATGTCAGG[T/G]TAAGAGGACGACTGTCATGTTTTCCCCTCAAATAA			4.92E-16
2711285125	chrUn_Sex	13452302	A	C	CDS	non_synonymous	0.29	GSONMT00033312001	No_lncRNA	TGCCGACCGCCAGCGTTGCCAGTCTTCAGACTCTC[A/C]TCGTTGCCTCCTTTTCCCAGATCATCAGCCTTCTC	omy29	39804645	5.22E-16
2711208702	chrUn_7	27105467	T	C	CDS	non_synonymous	0.279	GSONMT00038343001	No_lncRNA	AAATTACAGAGAGCTCCCACTTTGTGTGGAAGAAA[T/C]TCTACAAGGAAATCACTGACTTCTCCAAAGGCATT	omy20	32291295	5.32E-16
2711217291	chrUn	291515463	T	C	CDS	synonymous	3.76	GSONMT00050523001	No_lncRNA	AGCCCCTCACACCTTTCCTCAGCATCGTTCAGACT[T/C]TCTCCTTCCTGGTTTCAGAACAAGGGTAAACAAAT			5.35E-16
2711208994	chrUn_7	10390153	T	C	Downstream	N/A	3.522	GSONMG00080142001	No_lncRNA	GGGATGTAGTTGCGCATATGTAGATTAAAAAAAAA[T/C]ATTGGTGTAATTTCAGTCTAAATAGTTGCGGTAGT	omy07	31924129	5.37E-16
2711242221	chrUn	382267459	G	A	CDS	synonymous	0.237	GSONMT00043664001	No_lncRNA	TCGGTCCAGATACAGAAGCGACCAACGTGACCTCC[G/A]GGGGCGAGTCTCAGCAGGTTCAGCTTGTTCACGTT	omy02	85235335	5.70E-16
2711224388	chrUn	302758302	T	G	CDS	synonymous	0.474	GSONMT00007235001	No_lncRNA	CGTGAGTCTGTGGAGGCGGTCACTATCATCGAGAC[T/G]CCGCCTGTGATGGTGGTGGGGGTTGTTGGGTATAT	omy13	52457675	6.12E-16
2711218841	chrUn	371691073	C	T	CDS	synonymous	3.33	GSONMT00037011001	No_lncRNA	AGCGTCGTGTGGCTGTGTCCCCTGCGGGGGTGGAG[C/T]TGCTCGTCAAACAGGGCTTCAACGTCCAGGTGGAG			6.19E-16
2711246965	chrUn	371689799	C	T	CDS	synonymous	4.515	GSONMT00037011001	No_lncRNA	TTGCTCCAGCAAGGTGTTCGCCACCACACACCTGG[C/T]CGACGGGCCTTCAGGACCTTCCCACAGCTCTGGAA	omy26	29785233	6.55E-16
2711207881	chrUn_8	28488110	G	A	CDS	synonymous	2.132	GSONMT00028101001	No_lncRNA	AAAGCTGACCTCATCAACAACCTGGGAACCATCGC[G/A]AAGTCTGGCACCAAGGCCTTCATGGAGGCCCTGCA	omy08	10671316	7.23E-16
2711205359	chrUn_20	25666486	T	C	CDS	non_synonymous	0.432	GSONMT00036294001	No_lncRNA	CCCTTCCCCAGCTCCTTCCCATGTCTCTTCTCCAG[T/C]CGGTGCCAAGTCCCCCACCTCTCCTAAGGGACTGA	omy20	32274948	7.24E-16
2711285431	chrUn_Sex	16091502	A	G	3'UTR	N/A	2.036	GSONMT00012775001	No_lncRNA	ATTAAAACAAGCCCGTTCTCCCCAATTAAGGTGCC[A/G]GCAACCTCCTGTGATGTATGGTGCCTAACCCTCTG	omy29	32496973	7.31E-16
2711238709	chrUn	606823912	T	A	3'UTR	N/A	0.258	GSONMT00034115001	No_lncRNA	TATCCTCTAGGATTGTCTGCAACTGCAAACTTCTG[T/A]ACAGAATGCAGGCTAGAATCAACTAAGGACACAGA	omy06	70454664	7.32E-16
2711210803	chrUn	1953432	T	C	No_gene_found	N/A	0.21	No_gene_found	No_lncRNA	TCGGGGTTGTTGAGTGTGATGGCTACGATGCGCGC[T/C]CCCTGGGAGGGAGGGTTGGACCAGGTGGTCCTGAC	omy13	8385546	7.66E-16
2711237173	chrUn	686405008	T	C	5'UTR	N/A	3.874	GSONMT00012179001	No_lncRNA	AACAACTGCTACCTCTGAAGGACATTGTTGACTTT[T/C]TCCTGGGCACACTAGAGTTAAAGTCTCACCACGAT	omy02	77148795	7.69E-16
2711239242	chrUn	14751761	C	T	3'UTR	N/A	3.146	GSONMT00044781001	No_lncRNA	TTTAGCTCCCTATCTTAGTTACAATACAAATACCA[C/T]GTGGAAACATTGAATAACAAGTGTTGAATAACTGC	omy02	79977406	8.15E-16
2711203117	chrUn_9	8842940	T	A	3'UTR	N/A	3.215	GSONMT00067230001	No_lncRNA	TCCCTCTCTCAAAGACCTGGAGGCAAATAAAATTC[T/A]CACTGTTGGAATAGTACTAAAGGGGTAAAAACAAA	omy09	18731519	8.34E-16
2711230058	chrUn	649052937	G	A	Upstream	N/A	3.752	GSONMG00024111001	No_lncRNA	TTTGTCTTCTTGTCCGCCTTCTGTATTGTGTAACC[G/A]GTGATCTCACAGTTGCCGTCGTCCTTTGGTGGCTT	omyUnm	34058301	8.63E-16
2711192683	chrUn_27	9609980	T	C	3'UTR	N/A	6.127	GSONMT00079101001	No_lncRNA	ACACACTGCTAGGCTAGCTCTCTTTCAAAACAGCA[T/C]TTTGGTTGTAAAAATAGACTAGATCAACTGTGGCA	omy27	19583082	9.06E-16
2711246807	chrUn	235734584	T	C	CDS	synonymous	2.09	GSONMT00033050001	No_lncRNA	GATGACGACGATGACATGGACCTGTTTGGCTCTGA[T/C]GACGAGGTGACAGCTTCCTGTCTTGAATTCAATTC			1.07E-15
2711248453	chrUn	16515775	T	C	3'UTR	N/A	9.283	GSONMT00003461001	Omy300000103	TCTTGTCCTCAGCTGACGAGTAAAAATCTGCCCCC[T/C]GATTCAAGATCATCCCTTGGCTGGCTGTATTTAAA	omy08	74176333	1.09E-15
2711198838	chrUn_1	3213888	A	G	CDS	synonymous	3.184	GSONMT00081307001	No_lncRNA	TTTACGAGCACGGACAACCTCCTTTAAGGCTACCA[A/G]CACAAGCTTTACAGGCAGGAAAGCCACACATTTGT	omy01	13496974	1.11E-15
2711203240	chrUn_9	11705018	T	C	CDS	synonymous	4.794	GSONMT00054637001	No_lncRNA	GGCTCCCTCCTCTTCGAAAAGCGCAAGAGGCGCTC[T/C]GAGAAATACACCTTCGAGAACATCCAGAATGTAAC	omy09	16010300	1.14E-15
2711263867	chrUn	506842116	A	T	CDS	synonymous	2.232	GSONMT00012123001	No_lncRNA	GTGAGGCTGAAGGGACGGACCGTCATCGTCAAGGG[A/T]CCCCGGGGGGTTCTCCGCAGGGAGTTCAACCACAT			1.21E-15
2711259902	chrUn	1102020631	T	A	No_gene_found	N/A	0.315	No_gene_found	No_lncRNA	GAATAGGACCGGGACAGCTGCGGTTCTCACTGCAA[T/A]GTTACCCGACGAGAGTCTCACGGAAGAGCGGGGGA	omyUnm	134164822	1.27E-15
2711265335	chr_7	4920	G	A	CDS	synonymous	0.257	GSONMT00000413001	No_lncRNA	GCCACCACAATCTTTCCGTTGTAAACGACGGCTCC[G/A]AACATGGCTCTGGCTGTCTTCATGGCAGCCAGCTC	omy07	11397881	1.40E-15
2711222273	chrUn	882376920	T	G	CDS	synonymous	13.918	GSONMT00021534001	No_lncRNA	TGCATGAGTGTACCTCTGCTTGAAGTCAGCATAGA[T/G]GATTCTGCTGGGGAAGCCCTTTCTGCAGATCCTGA	omy28	36871091	1.42E-15
2711196267	chrUn_14	14267157	A	C	CDS	synonymous	2.142	GSONMT00049490001	No_lncRNA	AACCCCAAAGCCCTGAAATCTGGAGACGCCGCCAT[A/C]ATTGTCATGGTGCCAGGAAAGCCCATGTGTGTGGA	omy14	30891145	1.50E-15
2711191829	chr_5	1560412	A	T	CDS	synonymous	3.413	GSONMT00067478001	No_lncRNA	TCGACTTTAGTTGCCGCGATGGCCATGCCAAACCC[A/T]ATCTCCAGAACCCGTCCACCTGTGGGACAAAGCAG	omy05	55313594	1.51E-15
2711263068	chrUn	337027698	G	A	CDS	synonymous	0.259	GSONMT00018632001	No_lncRNA	GAAACCAATCGGAGCATCTCATCGATGTGGGAGCA[G/A]TCTCTGAGCTTTGCTGCCTCCTCACCCACTGCCGA			1.55E-15
2711247033	chrUn	295146285	G	A	CDS	synonymous	0.431	GSONMT00016103001	No_lncRNA	GCTGAGGAAAGGTGCGAGGGGCTCATCAAGAGCAA[G/A]ATCCAGCTGGAGGCCAAAATCAAAGAGACGACCGA			1.63E-15
2711264612	chrUn	737491309	T	A	No_gene_found	N/A	2.943	No_gene_found	No_lncRNA	TTAAAGATTTTTAAGAGTTAAAAAAATAAATAATG[T/A]AAGGACCCCTGAGATTCTATCATGCAGCTGAGGAC			1.66E-15
2711273313	chrUn_4	629445	C	A	CDS	synonymous	0.368	GSONMT00023682001	No_lncRNA	TTAGACCTAAACATCAAAATAGTTGACCTGAGGGG[C/A]AAGTTCAAGAAGCCAGCTCTGAAGAAAGTGCGTAT	omy04	10373913	1.83E-15
2711198310	chrUn_1	23599357	C	A	3'UTR	N/A	3.511	GSONMT00064572001	Omy100146065	TATGTTGTGCATAGTGGTCTCGGTGTGTAAAAATA[C/A]AAAAAAATAAAAAAATGCATTTCTCCTGGATAGAC	omy01	64210160	2.07E-15
2711259235	chrUn	14752796	G	A	CDS	synonymous	0.174	GSONMT00044781001	No_lncRNA	TGTGTGTGTGCGTGTGTGTGTATTACCTGTAGTTC[G/A]TTGTGCTTTGTCAAGAGTCTGTCATACTCCTTTGT	omy02	79976365	2.58E-15
2711239566	chrUn	194840829	C	G	3'UTR	N/A	2.366	GSONMT00066264001	No_lncRNA	TGACATAGTCAGTCCAGAACACAAGGCCTAGTTGT[C/G]CTGCTTACATGAGGGTTTATGCAAACAGCACTCAG	omy03	63910982	2.66E-15
2711248130	chrUn	850375166	T	A	CDS	synonymous	0.452	GSONMT00050340001	No_lncRNA	TCTTCATTGTCGTTGATGCTGGCCACAGTGATCTG[T/A]CCCTGACTGCACATGGGGAAGTCGTAGGGGTTGGT			2.80E-15
2711268335	chrUn_12	9091789	A	G	CDS	synonymous	0.476	GSONMT00031505001	No_lncRNA	TCATCGTCGTCATCGTCGTCATCATTGTCATCATC[A/G]TCATCGTCATCATCATCATCATCGTCGTCATCATC			2.84E-15
2711207387	chrUn_8	42046523	C	T	3'UTR	N/A	5.828	GSONMT00063312001	No_lncRNA	TAAACAATGCCGGACTACAAGAGGGGACGAGTCTC[C/T]ACCCACAGGAAGTGAGATCATAGGGCGGGTCTCCT	omy08	51074736	2.97E-15
2711244699	chrUn	267019903	A	G	No_gene_found	N/A	2.234	No_gene_found	No_lncRNA	CCTTCACCCAGCAGGTGGAGGAGCTGAAGAGGGCA[A/G]TTGAGGAGGAGGTCAAGGTAAGGGACCCAAGATGG	omy17	3159732	3.05E-15
2711223651	chrUn	490209185	G	A	CDS	synonymous	0.208	GSONMT00027335001	No_lncRNA	ATGTTGAGCAGCTCTGTGGCGACGATGGAAGCGTC[G/A]GTAAAGGTGGGGGGCTTGCGGCCCACCTCCTTGCA	omy21	17577491	3.10E-15
2711195668	chrUn_23	9555946	C	T	CDS	synonymous	2.405	GSONMT00008158001	No_lncRNA	GACACCATTGAAAATGTCAAGGCCAAAATCCAAGA[C/T]AAAGAAGGTAATTGCACTTTTTATTTTTTATCCTC	omy23	20712856	3.17E-15
2711230425	chrUn	235734866	T	C	CDS	synonymous	2.245	GSONMT00033050001	No_lncRNA	CCTCTAACCTTTGCTCTCTCACCCCTGCAGGAGGA[T/C]GCAGAGGCAGAAAGGCTGAAGGAGGAGAGAATCGC			3.41E-15
2711284836	chrUn_11	37459875	A	G	5'UTR	N/A	3.03	GSONMT00026435001	No_lncRNA	CGTTAATATTCTTTACGGTAACTCGTCAAAGACAG[A/G]AACTATCATGAAACCAGCGGTGGACGAGATGTTCC			3.45E-15
2711248081	chrUn	885074318	T	C	CDS	synonymous	0.113	GSONMT00000985001	No_lncRNA	AACACCAGGACAAAGTTGGTCCCGTCCCCCACCTC[T/C]TGCTCCTGCATGTGGGACGCCATCACGACCATCTT	omy29	40184247	3.46E-15
2711279563	chrUn_2	41106680	A	G	Upstream	N/A	0.187	GSONMG00054504001	Omy200176987	ATAAGAAATTTGCCTCCATGTACAGCATGATGATC[A/G]AATTGCACGTGTGTGAAAGGGTCACTGATGTGGGA	omy02	50002983	3.49E-15
2711253044	chrUn	160090132	G	A	5'UTR	N/A	0.402	GSONMT00014739001	No_lncRNA	GGCTTCCCCAGCAGAATCATCTATGCTGACTTCAA[G/A]CAAAGGTACACACACACACACACACACAAGCACAC	omy13	2193191	3.50E-15
2711238975	chrUn	469991158	C	G	3'UTR	N/A	0.461	GSONMT00050634001	No_lncRNA	CTCTAAGAAGGGTAAAACCGTCCGCAGAAAGTAAA[C/G]GATCCCGTTCTGCTGCTTGGAGCCCAGACTGCCAC	omy04	10508318	3.69E-15
2711223730	chrUn	70852991	C	T	No_gene_found	N/A	2.17	No_gene_found	No_lncRNA	CTTACTCACGTCAATGAACTTTAATGGATAGACAA[C/T]ACTATCTGTGTAGAGAGGACACCAGGACACCCCTA			3.81E-15
2711201046	chrUn_13	6109148	T	C	CDS	synonymous	0.425	GSONMT00029228001	No_lncRNA	TTTGTTTCATTTTGCCGTTAAAGGAACATCATCCA[T/C]GGCAGTGACTCCCTCGACAGTGCCAATAAGGAGAT	omy13	32259676	4.06E-15
2711224792	chrUn	308309283	A	G	CDS	synonymous	2.162	GSONMT00045336001	No_lncRNA	GGTCGCAACCAGAGACTAGGCCTCACTGGGAGACC[A/G]TACAGACGCATTGGCACTCTGGGGACATCAAAATT	omy10	44194005	4.09E-15
2711212590	chrUn	573085143	T	C	CDS	synonymous	3.127	GSONMT00077952001	No_lncRNA	AGGCATATCCCGACCAGAAGCCTGGTACGAGTGGC[T/C]TGAGGAAAAGGGTGACAGTCTTTCAAACGAATGAG	omy04	35425574	4.15E-15
2711240192	chrUn	557202988	C	T	No_gene_found	N/A	2.211	No_gene_found	No_lncRNA	CCATGGACACACCTGTACATCATGGTAGGTAAAGA[C/T]GTTTCCATGGACACACCTGTACATCATGGTAGGTA			4.34E-15
2711252504	chrUn	629146546	A	C	CDS	synonymous	0.326	GSONMT00008722001	No_lncRNA	GAGGACTGTCCTCTGGCTTTGCCATCCTCGATCTG[A/C]ACAGTAAAGGTGCCCTCGCTATCCTCTGTGAAATG	omy20	32287423	4.61E-15
2711201091	chrUn_13	15209989	G	T	Downstream	N/A	0.276	GSONMG00049635001	No_lncRNA	TTCAAATACTTTAGCTGTGCTTGATTGAGCTTGCC[G/T]GTTGCAATGGAAAATTCCGCCCCCTTGGCACCACC	omy13	17723846	4.66E-15
2711285197	chrUn_Sex	16091152	A	T	3'UTR	N/A	2.456	GSONMT00012775001	No_lncRNA	AATGCTGTCAGTATCATGCATGCATTCTCAAAGCA[A/T]AGACTCTAGTCCATGATGAGAACAATCATTCTCTT	omy29	32497323	4.67E-15
2711200341	chr_4	3327054	A	G	CDS	synonymous	0.265	GSONMT00009802001	No_lncRNA	TCGTCATCATCGTCGTCATCATCATCGTCGTCATC[A/G]TCGTCTTCATCATCGTCGTCGTCATCATCGTCGTC	omy04	41517487	4.75E-15
2711282696	chrUn_17	30933599	C	T	Intronic	N/A	0.359	GSONMG00073109001	No_lncRNA	AATGTTTGCGCCAGTAAACCTTGATCTCTCTCTCT[C/T]TGCTTGTTTTTACTGTTCATTTTCTAAATCAAATT	omy17	66624786	4.98E-15
2711270378	chrUn_16	14551258	T	C	3'UTR	N/A	4.179	GSONMT00065974001	No_lncRNA	ACAGATTTCCCAGACATTAAATTCACAACCCTTAA[T/C]GTTACCAGGTTCGATAACATTGACAGTAATAAACA	omy16	15775458	5.03E-15
2711259802	chrUn	805264351	C	T	No_gene_found	N/A	9.085	No_gene_found	No_lncRNA	GGAGAGAGAGAGATGTCCTGGATCGCTGACACATA[C/T]GCCAACACCATCGCACACACCGTGAGTTACCACAC	omy16	9357838	5.37E-15
2711271586	chrUn_16	32170231	C	T	CDS	synonymous	2.393	GSONMT00039974001	No_lncRNA	AAGGATGTGCATCTGGCTAAGCACCCGGAGCTGGC[C/T]GATAGGAATGTGCCCAACCTTCATGTAATGAAGGC	omy16	45686436	5.51E-15
2711231085	chrUn	382267411	G	A	CDS	synonymous	3.882	GSONMT00043664001	No_lncRNA	GACTTGCGCCAGGTCCCGTAGAGCTGGTCCAGCTT[G/A]CGGAAGGCGGACTCGGTCCAGATACAGAAGCGACC	omy02	85235383	5.65E-15
2711267178	chrUn_12	9091573	A	G	CDS	synonymous	2.937	GSONMT00031505001	No_lncRNA	TGGTCATCATCGTCGTCGTCGTCGTCGTCGTCGTC[A/G]TCATCATCATCATCATCATCATCGTCATCTTTGTC			7.04E-15
2711270544	chrUn_16	12436933	G	A	CDS	synonymous	3.844	GSONMT00078350001	No_lncRNA	TGCCATAAGGAACAGATAGCCATAGACAGAGAGAC[G/A]CAGGCCAAGGAGAACACAGTGCTGAGTCCTGAGAA	omy16	17756450	7.40E-15
2711253999	chrUn	881956031	C	G	Downstream	N/A	0.197	GSONMG00057658001	No_lncRNA	TTATAACGAGCACATCTTGTCATAAATGGACCAAA[C/G]ATTTCTAAAAGTGAATCTTTCACACTAGGCTTCTA	omy08	74721211	7.64E-15
2711227216	chrUn	629146564	G	A	CDS	synonymous	0.218	GSONMT00008722001	No_lncRNA	TTGCCATCCTCGATCTGAACAGTAAAGGTGCCCTC[G/A]CTATCCTCTGTGAAATGATCCAGCACAAACTCAAT	omy20	32287441	7.78E-15
2711210939	chrUn	469972398	C	T	CDS	synonymous	0.385	GSONMT00050631001	No_lncRNA	ATGGGAGTTGATATTTTGCTGGTCACAGCTGTGGA[C/T]ACTCTTGTTTCTGAGACCTCTTCAGCTTGTGTAAC	omy04	10490397	8.20E-15
2711215723	chrUn	608637199	T	C	3'UTR	N/A	0.265	GSONMT00036687001	No_lncRNA	CTCATTGTATAGATACTGTACCTAAACTACTCCTA[T/C]GTACCCAGGGTCAGGAATAATTATGTTGTATAGTG	omy02	6084976	8.85E-15
2711199377	chrUn_29	25071248	C	T	CDS	synonymous	0.234	GSONMT00056661001	No_lncRNA	ACGCACTCCAGCCTTAACACAATCTTCTTTGTCGT[C/T]TTAGCCTGAGGAGAGAATCCATGTAACAAATGTAG	omy25	38451171	9.23E-15
2711255662	chrUn	274093863	T	A	No_gene_found	N/A	0.46	No_gene_found	No_lncRNA	TCATGATTTACATCAATGGACCCAAGCAGCTTCTC[T/A]GAAGCCTTCTTGTTGTCCATGAACTGGCCCTCAGG			9.35E-15
2711251954	chrUn	544454464	G	A	CDS	synonymous	2.51	GSONMT00025057001	No_lncRNA	GTGGAGAAAGGAATGCCGGGCTTCCAGGCGGGCAA[G/A]AAGCTGGAGAAGATTGGCCTGATGGCACAGGTACA			9.91E-15
2711256741	chrUn	311103220	A	C	CDS	non_synonymous	0.32	GSONMT00049721001	No_lncRNA	CCATAACAACCTTATGATTGAGGCTGCCAAGCTTC[A/C]CCGTCTGAGCCGTGATCTTAGTCAGGTCTGTGTCT	omy10	30370899	1.00E-14
2711208950	chrUn_7	34913268	A	G	CDS	synonymous	3.413	GSONMT00070359001	No_lncRNA	CCGGCAACAACTGCCACCTTCCCGGCGATCATCAC[A/G]TCTGTGGCCCGTTTGATCCCATCAATCAGAGACTC	omy07	24391322	1.02E-14
2711211608	chrUn	1078315915	C	T	No_gene_found	N/A	0.275	No_gene_found	No_lncRNA	GTCTCTCCTCTGTTTCCTCTCTGCAGTAAACCATC[C/T]GGACGTCTAACAGAAGTGCCTGGACCGGAGGGAGC			1.02E-14
2711267941	chrUn_12	7548881	T	A	Downstream	N/A	0.197	GSONMG00019804001	No_lncRNA	TGATCGGAATTGTGCTACTATGTTGTCATTCTTGC[T/A]TGCAGGACCTTAGGTGCTAAATTAGCAGATTATCT			1.05E-14
2711248359	chrUn	531466335	C	T	Downstream	N/A	0.362	GSONMG00024005001	No_lncRNA	CCCAGGGGCTGGGGTGTGTGAGTTAGGGCGGTGGG[C/T]GGTGGGTGGTGGGCCAGGTGTTGTATTCTGTCGGG	omyUnm	99026749	1.08E-14
2711214186	chrUn	553552834	C	T	CDS	synonymous	2.019	GSONMT00042274001	No_lncRNA	GGACAGGTCATCACCATCGGTAACGAGAGGTTCCG[C/T]TGCCCAGAGACCCTCTTCCAGCCCTCCTTCATCGG	omy02	76576796	1.12E-14
2711203065	chrUn_9	13960541	G	A	No_gene_found	N/A	3.244	No_gene_found	No_lncRNA	CACCTGCTTCAGTGTGTGTGTGTGTGTGTTGCTCC[G/A]GGGTGAAGTTTCCCGTAGGTGCAGAACTAAGATCA			1.21E-14
2711234653	chrUn	892611059	T	A	Upstream	N/A	2.369	GSONMG00020729001	Omy100126660	CCAGAAGTCTGGAGCTCAAACAATATTCTTTTTTT[T/A]AAAGGGGCTAGAAGTGGGACTGTAGGAGTTAACAT	omy08	82513407	1.30E-14
2711258651	chrUn	492600694	C	T	No_gene_found	N/A	0.274	No_gene_found	No_lncRNA	GTGTACATGGGCCAGACGTGACCATCAAACAGACC[C/T]GGGGGATCTGGTACCTTGTAGTTTCTTGAGCTGCA			1.30E-14
2711204154	chrUn_9	13322112	T	G	Upstream	N/A	2.467	GSONMG00001837001	Omy300104515	AGGAGAGAGGTGACGTCCTGTCCTTCAAACAAAAT[T/G]AGCTTTCCTGTCTGCAGGGTGACGGGTGACCAGTG	omy09	8567887	1.35E-14
2711278114	chrUn_15	22145388	G	A	Downstream	N/A	0.045	GSONMG00072705001	No_lncRNA	TATGATGACAATAAGATTTACTTTTGCTTTCTGAA[G/A]AATCTTCAGTATGGCCTGGGCACTTCTTTACATAT	omy15	14928592	1.55E-14
2711203990	chrUn_9	1408406	G	T	Downstream	N/A	3.887	GSONMG00057050001	No_lncRNA	CTTTCAGAGAATATACCCGCAAATGGGCAATAAGA[G/T]TCCTTTAGTGTTATTCACTGATCTTTGCCAACCGA	omy09	51753395	1.60E-14
2711196247	chrUn_14	21291117	T	C	CDS	synonymous	5.631	GSONMT00017180001	No_lncRNA	TTCTTGTACTGGGTAACTTTGTGAAGCTGGTGTCT[T/C]TTGCACTTCTTGCAGTAGGTCCTGCGTGTCTTCGG	omy14	64145397	1.62E-14
2711260780	chrUn	1054409889	C	A	Intronic	N/A	0.443	GSONMG00072640001	No_lncRNA	TGTACGATGTCCAGTGCGGCCATCTCCTCGATCTT[C/A]TTCACACCTTCCACCACCACCACTCCTCCTGCCAT	omy18	31046004	1.85E-14
2711209122	chrUn_7	10401028	A	C	5'UTR	N/A	4.462	GSONMT00080145001	No_lncRNA	CGTATTATAAAGATGAACTTACTTTAAGTCTATAG[A/C]GACACGAAACGTCAGTCACGCTGAATTTTCTGGAA	omy07	31913254	1.90E-14
2711271456	chrUn_16	20532289	C	G	3'UTR	N/A	4.019	GSONMT00080535001	Omy400006756	ACCATCATGGTTTTTACTGTATTTCTCTGTTCTCT[C/G]TGCCACTTTGACTTTTGATAGCTTTGTCGTGGCCC	omy23	8567605	2.23E-14
2711219221	chrUn	92251561	G	A	CDS	synonymous	0.383	GSONMT00048755001	No_lncRNA	TTGATGCCGTAAGTCTGAGCGATCTTCACAATCTC[G/A]CTCTGGATGCCCATGGTGGCCATGCGTTCCTTATC			2.26E-14
2711203102	chrUn_9	11679095	A	T	Intronic	N/A	0.294	GSONMG00054636001	No_lncRNA	GGTTCAGCCTCAAGAACAAGTACAGCAACAGCCCC[A/T]GCCACCTTGGGCTCAGCCTCAAGAACAAGTTCAGC			2.29E-14
2711203239	chrUn_9	13323029	G	A	3'UTR	N/A	2.266	GSONMT00001837001	Omy300104515	TTGGTGCAGTACAGATGACAATATGAATGAGAGAG[G/A]GATGACAGTTAAACAGTAAGATATCCAGACAGACC	omy09	8566970	2.36E-14
2711235427	chrUn	1000787553	A	C	Downstream	N/A	2.033	GSONMG00000139001	No_lncRNA	TGTGACGTACTCCTGGAAGTCCACACTGCCATCTG[A/C]GTTAGCGTCCAGATCTTTGAAGATCTTGTCAACCT			2.60E-14
2711204831	chr_28	595399	G	A	CDS	synonymous	3.914	GSONMT00034361001	No_lncRNA	TTCGGAAATAAAGTGGACATGGACTCTGCTCTGGA[G/A]ACCTTTGTGCCTCACAGGTTTGTGTGTGTGTGTGA	omy28	28312212	2.79E-14
2711254544	chrUn	894213679	C	A	3'UTR	N/A	2.073	GSONMT00056226001	No_lncRNA	ACTCTACTCTGGCTTCATCAGGGTTCTATTTAACG[C/A]TGGGTAGTAGGAAACCATCCATCTCCTAGACTGTC	omy28	5532529	2.89E-14
2711218494	chrUn	113516806	C	T	Downstream	N/A	0.348	GSONMG00033310001	No_lncRNA	GAGATCTGCTTCTTTCTGTCGTGATCTGACAACGG[C/T]TTTGACATAATGCTACTCTTGCGTCGGCTCTGACC	omy10	43245118	2.99E-14
2711283640	chrUn_17	12046532	T	G	CDS	synonymous	2.477	GSONMT00070051001	No_lncRNA	CCCCCGGGACTTCCCGCTGTCGTCCGTCATCACCC[T/G]GATGCTCAGGGCCGGTCCTGGAACAGTAGAGCCCA			3.29E-14
2711227966	chrUn	134763323	T	G	No_gene_found	N/A	0.417	No_gene_found	No_lncRNA	CGTGTTTATAATAATATATAAGAAAAAAACCTGTT[T/G]GAAAAAAAAATAAAAGAGGCATGATGGATCAACGT			3.34E-14
2711259479	chrUn	453898041	T	C	No_gene_found	N/A	2.069	No_gene_found	No_lncRNA	TGTTTCTCGTCTTGTCTAATTTGAGGATGTTTTCT[T/C]GTCAAAGAAGTTGTCTCAGGTGAGCAGTACAATAC			3.41E-14
2711283300	chrUn_17	12045330	C	A	CDS	synonymous	2.189	GSONMT00070051001	No_lncRNA	CGCTCCTCTTTCCTCTGGGCCAGCGCCACGTACAG[C/A]GGCTTGGTGGCCACGATGCGCCCGTTCATCTCCGT			3.64E-14
2711275452	chrUn_5	40472625	T	C	3'UTR	N/A	0.131	GSONMT00059781001	No_lncRNA	CTCCCACCTAAAGCATTTCCTCCTCCTGTAAACTG[T/C]GCAGACCTGAACCGTGCTGTGTTCTTAGGACAGAT	omy05	31289830	3.81E-14
2711247197	chrUn	850370549	G	A	CDS	synonymous	3.75	GSONMT00050340001	No_lncRNA	GTAATCCTCGTGATTCACATCAATGGACCCAAGCA[G/A]CTTCTCAGAAGCCTTCTTGTTGTCCATGAACTGGC			3.90E-14
2711248313	chrUn	656906014	A	C	No_gene_found	N/A	2.945	No_gene_found	Omy200106254	AAAATAATTCTCCACTTACATTCTCATAGTAAATT[A/C]ACTTAAGAGAGTACTGCTTACAATACAATAACACT	omyUnm	130273094	3.94E-14
2711286383	chrUn_18	17496169	T	G	3'UTR	N/A	6.835	GSONMT00024074001	No_lncRNA	TCACTGAACAGAACAGAGGTGTGACTTATAAAAAT[T/G]TTCCCGTCGAGTTCACTACAGGCTCTCTGGCAGCG	omy18	32236961	4.29E-14
2711203758	chrUn_9	18889596	A	G	Upstream	N/A	0.18	GSONMG00012554001	Omy200222217	TGTCCAGAAGGGTCACAGCCATGGTGTTGTAGGGG[A/G]AGGCATTCTACTTGGACCTCTGCCTCATCTTTCGC	omy09	58015264	4.32E-14
2711248033	chrUn	608637033	G	T	3'UTR	N/A	3.259	GSONMT00036687001	No_lncRNA	TGGCAGAGGAAGTGACGCGATCATAGAACTGAAAT[G/T]AAAGTGTCTGGGTTGTGTTTGAAATCCTGGTTCTG	omy02	6085142	4.68E-14
2711285555	chrUn_Sex	16084616	C	T	CDS	synonymous	2.104	GSONMT00012775001	No_lncRNA	AGGGTGTGTTTTTCCCCTTTCTCAACAGTCAACGT[C/T]GGTGGCTACATTCAGGCTGTGTTGGACAGAAACTT			5.09E-14
2711255065	chrUn	279968843	A	G	CDS	synonymous	0.4	GSONMT00000976001	No_lncRNA	GATTGGCCAGAAGGTCCAGCAGGGCCAGCGGGGCC[A/G]ACATCTCCCTTTCCACCAGCGGGTCCCTTCTCTCC	omy14	12510785	5.20E-14
2711248438	chrUn	38106999	C	T	CDS	synonymous	2.25	GSONMT00007169001	No_lncRNA	CTTGGTGGGGGCTGCCTTGGTGGGGGCTGCCTTGG[C/T]GGGGGCTGCCTTGGCGGGGGCTGGCTTCTTGGCCG	omy04	982911	6.02E-14
2711236397	chrUn	1095193544	C	T	CDS	synonymous	0.193	GSONMT00016489001	No_lncRNA	CTCTCTCCTGGCATCGCCTGACCAGGGGTCTGACC[C/T]CCGAAGAGAGAGGAGAGGTTGGCGGTCGAGCGGTC	omy25	78905523	6.03E-14
2711260270	chrUn	755076082	A	G	CDS	synonymous	2.354	GSONMT00002355001	No_lncRNA	CTGGCCCGCGGTATCCGTGAGGCCGCCAAGGCGCT[A/G]GACAAGTGAGTCTGAACATCTCTGGTCATTAGTTT			6.10E-14
2711196475	chrUn_14	12747961	C	T	Upstream	N/A	0.21	GSONMG00023493001	No_lncRNA	TGTATGGCGTCGGACGTATAGGGGTCATGGTGCCA[C/T]CCTCCTCCACGTTGCTCACTTGAAGCACTTGCCCT	omy14	77801454	6.20E-14
2711279954	chrUn_2	36980164	C	A	5'UTR	N/A	0.27	GSONMT00030559001	No_lncRNA	AGCCGGTGTTCTGTGGTTTGTGTGGTAATCTTTGA[C/A]GCGTTGCACAACTGACTGAGCAAGGTAACTCCTTT	omy02	8546392	6.42E-14
2711259669	chrUn	58936921	G	C	No_gene_found	N/A	4.203	No_gene_found	No_lncRNA	TCATAACAAATCAAATGAATGTAACCATTTACGTT[G/C]AAAGAGAAAACAAGGTGTCGACGTGACCAGGTGAC	omy04	79385296	6.65E-14
2711212925	chrUn	988561939	A	G	CDS	synonymous	2.243	GSONMT00044844001	No_lncRNA	TCTCCCACAGACTGAGGAGGATAAGAAGAACGTTA[A/G]CAGACTTCAGGACCTGGTAGATAAGCTGCAGATGA			7.56E-14
2711204266	chrUn_9	26195463	G	A	Upstream	N/A	0.385	GSONMG00022188001	No_lncRNA	TCGTCATCATCATCATCATCATCATCATCGTCGTC[G/A]TCGTCGTCATCATCGTCATCATCATCATCATCTGG	omy09	7590447	8.16E-14
2711206817	chrUn_8	28492065	G	A	CDS	synonymous	3.222	GSONMT00028101001	No_lncRNA	GACGACGAAGTGATCCCTGAGGAGCCCACCTCCGC[G/A]CCTGCCCCAGATGAGATCCCACCTCTAGAGGGAGA	omy08	10667361	8.16E-14
2711198947	chrUn_1	23591683	T	G	CDS	synonymous	0.356	GSONMT00064572001	No_lncRNA	CCAACGTACCCTCAATTCCACCCCCATCGCCATTC[T/G]CAGGTGCTCCCATACCCCAAGCCTCGGTCTCGGTG	omy01	64216881	8.22E-14
2711227547	chrUn	1040488163	T	G	No_gene_found	N/A	0.398	No_gene_found	No_lncRNA	CATAGTACTGTCTTGGTGTGTCCCTCGAGAGTCCG[T/G]AGCAACAGGCCACTCTTGGCATCCCGGATGCTAAT	omy25	78898367	8.75E-14
2711203547	chrUn_9	26195427	A	G	Upstream	N/A	2.135	GSONMG00022188001	No_lncRNA	TCATCATCATCATCGTCGTCATCATCATCATCGTC[A/G]TCGTCATCATCATCATCATCATCATCATCGTCGTC	omy09	7590483	9.31E-14
2711194735	chr_23	869040	T	C	CDS	synonymous	3.629	GSONMT00070095001	No_lncRNA	GTTTCTTGTTTGTGATGATAATCATCCTCCACCAC[T/C]TCAGAGCTATATAAGCAAAACAAACTTAGTTATTA	omy23	29194237	9.91E-14
2711270707	chrUn_16	5478892	T	G	CDS	non_synonymous	0.367	GSONMT00079948001	No_lncRNA	TGTCGGTGGCTGCCCTGCTAACAGTGGTTCATGCA[T/G]TATAGGGCCTGTGTTCTCATTGCCATCTGAGATCT	omy16	38897936	1.02E-13
2711204369	chrUn_9	26195424	G	A	Upstream	N/A	2.063	GSONMG00022188001	No_lncRNA	TCATCATCATCATCATCGTCGTCATCATCATCATC[G/A]TCATCGTCATCATCATCATCATCATCATCATCGTC	omy09	7590486	1.03E-13
2711240986	chrUn	843965688	T	C	CDS	synonymous	3	GSONMT00027468001	No_lncRNA	ATCTTCAAGAGCCAGGGTGCCGCGCTGGAGAAGTA[T/C]GCCAAGAAAACTGTCAAGGTGAGATAATAGCCAGA			1.08E-13
2711267756	chrUn_12	9092160	G	T	5'UTR	N/A	2.938	GSONMT00031505001	No_lncRNA	TCTTAAAGGAGGCCATGATTAATCTCAGAGCAAAG[G/T]GTTGAGAGTGAGGGACGATAGATAAACAAGGAGAG	omy12	57562696	1.15E-13
2711255843	chrUn	691705148	A	C	3'UTR	N/A	0.189	GSONMT00012098001	No_lncRNA	CCTTTTAGAGTTCCAAATAAGAATATTTTCCATCA[A/C]CAAAAGTAACAATCCCCTGATTTTGTGTTGATGTA	omy25	2552138	1.19E-13
2711255885	chrUn	1095195951	G	T	CDS	non_synonymous	3.39	GSONMT00016489001	No_lncRNA	GGTGGAAGTGCTGACCTGGACAGACTGAACAGACA[G/T]GTGGTTGTCTGAGGGAGACGTCACAAATTCCATCA	omy25	78907930	1.30E-13
2711210902	chrUn	14751797	T	A	3'UTR	N/A	2.394	GSONMT00044781001	No_lncRNA	GTGGAAACATTGAATAACAAGTGTTGAATAACTGC[T/A]CCTTTTCCCATGCACAGTACAGTATACGTAAGACA	omy02	79977370	1.31E-13
2711233450	chrUn	108099931	G	T	CDS	synonymous	4	GSONMT00040876001	No_lncRNA	GTGTTGAAAGTGAAACACGCCCAAGCGGTCCTGGC[G/T]GACGTAAGTCATTTAAAACATATAATATATGTAAT	omy22	36471928	1.36E-13
2711207665	chrUn_8	2537783	G	A	CDS	synonymous	2.389	GSONMT00061495001	No_lncRNA	TCATCATCATCATCATCATCATCGTCGTCGTCGTC[G/A]TCGTCGTCGTCGTCGTCATCATCATCGTCGTCATC	omy08	70150009	1.38E-13
2711205679	chrUn_20	3916219	C	T	CDS	synonymous	2.929	GSONMT00069825001	No_lncRNA	CAAAAAACATGACGTACATTATCTCCGTTCTTGCC[C/T]TGGGGGCCCATTGCACCACGTTCACCCATGGGACC			1.47E-13
2711237499	chrUn	894213658	T	C	3'UTR	N/A	2.503	GSONMT00056226001	No_lncRNA	TATGTATATATCTTCACCTGAACTCTACTCTGGCT[T/C]CATCAGGGTTCTATTTAACGCTGGGTAGTAGGAAA	omy28	5532550	1.56E-13
2711260312	chrUn	88079244	A	C	3'UTR	N/A	2.248	GSONMT00051864001	No_lncRNA	ACACTGCTTGAACACCTTTTGACATATGTAAAAAA[A/C]AAAAAAAAAAATTAAGAGTTGCATGATCATTTTAC			1.67E-13
2711208698	chrUn_7	26958707	C	T	CDS	non_synonymous	0.171	GSONMT00038332001	No_lncRNA	CGTGGGAGTCTCAGGCAACACTCCGTTGACGATGA[C/T]CTTTTCATCTGTCTTTTTTTCCTTTTTCTTCTTCT	omy20	32445497	1.73E-13
2711251248	chrUn	892611246	A	G	Upstream	N/A	0.457	GSONMG00020729001	Omy100126660	GGTAGATGTTCGACACAGCGTCCAGGTCAAACTGT[A/G]CACAAAAGTGACAGTCTGATTCTCTGGTAACAGTC	omy08	82513594	1.74E-13
2711270900	chrUn_16	11047767	C	T	3'UTR	N/A	0.332	GSONMT00074714001	No_lncRNA	CTTTCCACCAGACACTGGGTGATTAATTCATCTTT[C/T]AGCAGGACAATAACCTAAAACTCATGGCTACATCT	omy16	19832714	1.76E-13
2711266388	chrUn_22	21902386	G	A	CDS	synonymous	2.402	GSONMT00073231001	No_lncRNA	TATGAGTCAAGAAAAGCCGTTCTGAGATCCGAGCG[G/A]ACATCAGTAGAAAGGAAGGAGGTTGTAAGTATGCA	omy22	32094891	2.18E-13
2711215299	chrUn	557882706	A	C	3'UTR	N/A	7.757	GSONMT00023044001	No_lncRNA	TGGACATGTCCCTAGTATACATGTAATACTTAATT[A/C]AACAGGAAAGGTATACACTGTGTGACGGCACTACT	omy13	33572680	2.27E-13
2711252777	chrUn	85969051	A	G	CDS	non_synonymous	2.672	GSONMT00059992001	No_lncRNA	CCTCAACGGAGTCAGCCCTGGAGACTGTGCCGTCC[A/G]GCTGGTCAAAGCTGGTATGGGACTTAATTAGATAT			2.27E-13
2711239542	chrUn	73142806	C	G	No_gene_found	N/A	2.674	No_gene_found	Omy100068264	TTTACATGACTGTGAGACGGAGAGAGAGACAGAGA[C/G]CGAGAGACAGACAGACAGACTGTGACCTTGTTAGT	omy09	1167018	2.43E-13
2711227174	chrUn	553552844	G	A	CDS	non_synonymous	0.382	GSONMT00042274001	No_lncRNA	TCACCATCGGTAACGAGAGGTTCCGTTGCCCAGAG[G/A]CCCTCTTCCAGCCCTCCTTCATCGGTCAGTACAAA	omy02	76576806	2.49E-13
2711278675	chrUn_2	27301352	G	A	CDS	synonymous	3.511	GSONMT00068796001	No_lncRNA	GTGTGGCCAACAGCAGCTGAGAGACTCACCTCCTC[G/A]TATTTGCGGTCAGCCTCCTCAGCGATGTGCTTGGC	omy02	57494260	2.54E-13
2711233884	chrUn	279964551	T	G	CDS	synonymous	2.788	GSONMT00000976001	No_lncRNA	GGACCTGCGGGTCCGGGAAGACCAGGAGAGCCGGG[T/G]GGACCCTGTGGGCGAGAGAAGAGAGTTGCTATGTT	omy14	12506493	2.78E-13
2711267634	chrUn_12	43993091	A	C	3'UTR	N/A	3.193	GSONMT00050693001	No_lncRNA	GAATCCAACAATAACCAACAGTGTTGGCCAATGTT[A/C]ACTTAATTTGCAACTATTTACAGAATATCTGTGAA	omy12	40654238	2.85E-13
2711283017	chrUn_17	39287594	T	C	CDS	synonymous	0.307	GSONMT00080692001	No_lncRNA	GAGGAGTTCCAGGGTGAGTGGACCGCCCCCACGGC[T/C]GACTTTGCCCAGCCCGAGGTGGCCGACTGGTCCGA	omy17	11502781	2.93E-13
2711233693	chrUn	544455440	T	A	CDS	synonymous	4.978	GSONMT00025057001	No_lncRNA	GTGACTCAGAGGAAGGCTTTCGGCAAGACCATCGC[T/A]CACCTTCAGGTTGGATAGCATTATCTTTGACTCGT	omy07	5363461	2.93E-13
2711246136	chrUn	14756383	A	G	CDS	synonymous	3.865	GSONMT00044781001	No_lncRNA	CTGACTCTGGTGTTCACCTGTTTCAGAAGCAGGTT[A/G]TCCTCCTGGTACTTCTTGGCTGCCTGATTGGCGCT	omy02	79972494	3.15E-13
2711266869	chrUn_26	553780	T	C	CDS	synonymous	0.258	GSONMT00005820001	No_lncRNA	TAGAAGTCCAGGGATTTCACTGGATCCTTCACCCT[T/C]AGCATGGTCTGCTGCATCATGAAATCCTGGAACAC	omy26	2909505	3.15E-13
2711238234	chrUn	1058615733	T	G	Intronic	N/A	0.215	GSONMG00015898001	No_lncRNA	TTGGATTTTTATATGGAGAGTAAAGTCCTTTTGCC[T/G]ATCACTAAAAGATAAGTCACCCGCCACGGTGACAC	omy08	5466221	3.20E-13
2711255959	chrUn	436958141	C	T	CDS	synonymous	4.216	GSONMT00041910001	No_lncRNA	TGCACAGTCTGGGGTGACCCCAGTCCAGAGGTCAC[C/T]TGGTTCAAGAATGAAAATGAGGTAGTCTCCACTGA	omy13	17723069	3.39E-13
2711262170	chrUn	915296105	T	C	CDS	synonymous	2.919	GSONMT00038161001	No_lncRNA	CTGTATGTGAAGCTGCACTACTGTGTGAGCTGTGC[T/C]ATCCACAGCAAGGTGGTGAGGAATCGCTCCACCGA	omy09	58524989	3.59E-13
2711286489	chrUn_18	12555833	T	C	CDS	synonymous	0.21	GSONMT00055011001	No_lncRNA	GGCAAGACTGTGTTGATCATGGAGCTGATTAACAA[T/C]GTGGCCAAGGCCCATGGTGGTTACTCTGTGTTTGC			3.61E-13
2711237958	chrUn	108147873	C	A	3'UTR	N/A	4.79	GSONMT00040877001	Omy100070772	GATGTGACATGAGAATCTGAAATGTATAAATACCA[C/A]TGTAGAAGAACATTCATCCTTTTCCAAGACCTTGT	omy22	36515343	3.78E-13
2711266162	chrUn_22	21902177	C	A	CDS	synonymous	0.339	GSONMT00073231001	No_lncRNA	AGTTTGAAGAAAAAACTAGAACCGTGAAGAAAGAC[C/A]GAACTACAACTTCCCATGTGTCAACCTATATAGCA	omy22	32094682	4.03E-13
2711277155	chrUn_15	1666475	C	T	CDS	synonymous	2.138	GSONMT00017988001	No_lncRNA	TTCTTTCAGACTGTTACTGTGAAGGAGGATGATGT[C/T]CATCCCCAGAACCCGCCAAAGTTTGATAAAATTGA			4.14E-13
2711219520	chrUn	275372274	A	T	No_gene_found	N/A	2.931	No_gene_found	No_lncRNA	GCGAGAGAGCAGGGTCCAGCCGACTGGGACAGAGC[A/T]TTGGTGGACGCCCAGGTGAGTACATCATGCAACAT	omy25	2435701	4.16E-13
2711265266	chr_7	3854	A	T	3'UTR	N/A	0.279	GSONMT00000413001	No_lncRNA	GAGATCATAAATAGACAAATTGACACAATCAACCA[A/T]TAAGAGTCCACATTTGAGTTGTCATGTGACGGTGA	omy07	11396815	4.24E-13
2711204906	chr_27	51835	G	T	CDS	synonymous	0.48	GSONMT00049433001	No_lncRNA	ACTCACTTGAAGGGGGGCACTCCGTCTCCCATGTT[G/T]AGCACGTGCAGGATCTTATAGTAGAGGCTGACTGA	omy27	6547371	4.45E-13
2711234175	chrUn	302760113	G	A	CDS	synonymous	0.254	GSONMT00007235001	No_lncRNA	AAGGAGAAGCTGGAGCAGCCCGTCCCTGTGTCCTC[G/A]GTCTTCTACCAGGACGAGATGATAGACGTCATCGG			4.68E-13
2711210850	chrUn	81053333	C	T	CDS	synonymous	0.385	GSONMT00020817001	No_lncRNA	TTGTATTTCATATGAACACTTACACACATGAGAGG[C/T]TCCTCTGTCATTCTGCCCAGGTACTTCTTCTTCTG	omy08	83322591	5.20E-13
2711274233	chrUn_5	34121781	G	C	CDS	synonymous	8.963	GSONMT00016899001	No_lncRNA	CCCGACTGTCAACTTACACCGTCACCATCAAAGGC[G/C]GCTCCGAGGTCGTAATCTCCTCCCTTCATGGCGTT	omy05	81384862	5.23E-13
2711262539	chrUn	812287192	G	T	No_gene_found	N/A	2.041	No_gene_found	No_lncRNA	AACAACTGCCAAAACAGGGACTTTAAAGGAGCCTT[G/T]GGGTAATGTCAGAAACATTCACGCATTGTTTCCTT			5.39E-13
2711228044	chrUn	779553973	C	T	No_gene_found	N/A	0.228	No_gene_found	No_lncRNA	GTGCCGTCTGGCTCGGCCTGCTCCTCACGCTGCTT[C/T]TGCTTGAATTTCAAGTTTCCATGGTGCAATACAGC			5.39E-13
2711232435	chrUn	1029820280	A	G	Downstream	N/A	3.854	GSONMG00003035001	No_lncRNA	CTTACAAAGTTAAACATTCAATGCTTTTACAAGAC[A/G]TTTAAAAGAACATAAAAACAAAACATCACCCTTAC	omy08	67333321	5.49E-13
2711260355	chrUn	58936709	T	G	No_gene_found	N/A	2.495	No_gene_found	No_lncRNA	ATTATCACCACCACAATTCACATTGTAGCGTTTTT[T/G]GTTCTCAGGTAATATCTTGTGTTTTGGTTAATATC	omy04	79385508	5.69E-13
2711241394	chrUn	14751833	G	A	3'UTR	N/A	3.242	GSONMT00044781001	No_lncRNA	CCTTTTCCCATGCACAGTACAGTATACGTAAGACA[G/A]AGATGAATGAAGAGTTGCTCGGCTGAAAAGCTGGT	omy02	79977334	6.32E-13
2711199436	chrUn_29	15186914	T	G	3'UTR	N/A	0.446	GSONMT00074356001	No_lncRNA	TGACAGAATTACATTTCTTCCCAAGCAAAGTCATT[T/G]TTTTTGTCTCCTTGACTATAGAAGGTTGCAGCTCA	omy25	56745024	6.49E-13
2711260641	chrUn	177052261	C	T	CDS	synonymous	3.833	GSONMT00061608001	No_lncRNA	GCAGCCAATAACTATGCCCGTGGCCACTACACTAT[C/T]GGCAAGGAGATCATTGACCAAGTGCTGGACAGGAT	omy18	6725428	6.50E-13
2711275031	chrUn_5	18475602	C	A	Downstream	N/A	0.239	GSONMG00069342001	Omy300094285	GTTTTTAGCAGCTTTTCTAATTGTACATACACAGT[C/A]ATATGTTAAGCATTTAAATATTTCAGACAAACTTC	omy24	20537311	6.67E-13
2711202074	chrUn_10	25768253	C	T	3'UTR	N/A	2.188	GSONMT00077589001	No_lncRNA	GGCATGATCCCCGCCCAGAAGTAAAGAGTTGTTGA[C/T]GTCGCTGATCGTATTTTGTTTTTCTATTGTCAAGT	omy10	17169103	7.20E-13
2711263473	chrUn	454437798	A	G	CDS	synonymous	2.621	GSONMT00006398001	No_lncRNA	GTGGACATGTCACAGCCAATGTACTGGGATCGTCT[A/G]GACACCCCTCTGCCAGACAGACCATGGAAGGATGT	omy09	41224477	7.43E-13
2711265511	chrUn_22	21716933	T	C	CDS	synonymous	3.171	GSONMT00073223001	No_lncRNA	GTATCTGAAAGCAGCGTGAGAGAAGTTGTGTGGTA[T/C]AGGAATGGAGTGAAACTGACACAGAGCAGTCACTA	omy22	31903493	7.69E-13
2711266235	chrUn_22	21903328	G	T	CDS	synonymous	2.192	GSONMT00073231001	No_lncRNA	CCAAAGAGAGTTAAGTCCCCTACCAGCCCTACACC[G/T]AAGTCACCCACTGAGAAAGTCGCCCTCAAAACCAA	omy22	32095833	7.93E-13
2711199747	chrUn_29	6743324	T	C	Intronic	N/A	0.224	GSONMG00060396001	No_lncRNA	ACACTCTCTCTCCTTTCTCCTCTGCAGCTTAGCTA[T/C]TGAAGTCTTGATCAGGATCCGTGGTCTGTCAATGA	omy25	21519660	7.97E-13
2711283954	chrUn_17	6443506	C	A	3'UTR	N/A	0.216	GSONMT00075887001	No_lncRNA	TTCATCCATTGTCCAACTGTTGCATTTATTGGAAT[C/A]ATTTTTAAAACCTTTTAACAATTTTGTTAGTAACT	omy17	47566341	8.01E-13
2711252441	chrUn	14751759	C	A	3'UTR	N/A	2.532	GSONMT00044781001	No_lncRNA	ATTTTAGCTCCCTATCTTAGTTACAATACAAATAC[C/A]ACGTGGAAACATTGAATAACAAGTGTTGAATAACT	omy02	79977408	8.24E-13
2711254481	chrUn	818549001	G	A	CDS	synonymous	4.362	GSONMT00059526001	No_lncRNA	GCGCGAATCACTGAGATCTATGAAGGCACCAGTGA[G/A]ATCCAGAGACTGGTGATAGCCGGCCAGCTGCTGAA	omy05	18451276	8.34E-13
2711208557	chrUn_7	10735076	C	G	CDS	non_synonymous	3.151	GSONMT00080167001	No_lncRNA	AGCAGAGAGGGGGGACTCTGGCTCATACGAAATGT[C/G]CGTGAAGGTGGACGACTTTGAAGACAAAGCTGCTA	omy07	31549273	8.43E-13
2711268037	chrUn_12	3931067	T	A	5'UTR	N/A	2.461	GSONMT00058770001	No_lncRNA	TGCCTGAACCGTCACAGATTACCTTGGCTAGCAAC[T/A]ACAGACAGACAGATAGTCCCAGAGAGAAGAACACC	omy12	66467628	9.02E-13
2711224485	chrUn	235734518	T	C	CDS	synonymous	2.03	GSONMT00033050001	No_lncRNA	GTTAAGAAGCCCCTGGGCCAGTATGGTCCTTCCGG[T/C]GTGGAGGACAACACAGCTGCAGACTCAAAGGATGA			9.42E-13
2711276604	chrUn_24	2074893	T	A	CDS	synonymous	0.15	GSONMT00001722001	No_lncRNA	TCAATTTGTGTGCCTGGTTAGTTCGTCGCGGACGG[T/A]ATCTTCAAAGCCGAGCTGAACGAGTTTCTGACGCG	omy24	13369106	9.69E-13
2711205659	chrUn_20	25807790	A	G	3'UTR	N/A	0.111	GSONMT00035582001	Omy300081746	ACTCGGCTAGCCAAACTGAACTAGTGTGCTCACAT[A/G]CACCCTTAAAACACATTCGCTCGAAAAACAGAACG	omy20	17017681	9.72E-13
2711243829	chrUn	111170193	A	G	CDS	synonymous	0.408	GSONMT00050270001	No_lncRNA	TTCTCAGAGACAGCGGGCAGGTCCACAGCAGCACC[A/G]GGCAAGTTCACACCCTTCTTAGAGCCCAGAGTACC	omy02	81995458	9.77E-13
2711200506	chrUn_13	10105825	T	C	CDS	synonymous	2.456	GSONMT00070381001	No_lncRNA	CATATTTTGTTTCTACAGGCTATTGATGGCACTTA[T/C]ATTGACAAGAAATGCCCCTTCACTGGAAATGTCTC	omy13	35464463	9.78E-13
2711196353	chrUn_14	12620057	A	G	CDS	non_synonymous	0.357	GSONMT00056336001	No_lncRNA	GTTTTACAGCTGTATCCAGGACACGCTTGAAGATG[A/G]CTGGTACGTTGACTGTAGGCTTGGCCGGTATACCG	omy14	74217598	9.91E-13
2711243590	chrUn	1058616061	G	T	Intronic	N/A	0.276	GSONMG00015898001	No_lncRNA	GAATGTGTATTGTGGTGGTGATAATGATGAAACTA[G/T]AAATTAAATTCATTGAATTAGAACTGTTCTAGCTT	omy08	5465893	1.00E-12
2711201935	chrUn_10	31915721	T	C	CDS	synonymous	0.344	GSONMT00027836001	No_lncRNA	CAGCAGAAGCTGGAGGACTTCCGTGACTACCGTCG[T/C]GTCCACAAGCCTCCCAAGGTGCAGGAGAAGTGTCA	omy10	43823748	1.04E-12
2711218238	chrUn	656905994	T	A	No_gene_found	N/A	2.164	No_gene_found	Omy200106254	TGGAAAACCAAAACCCCAAAAAAATAATTCTCCAC[T/A]TACATTCTCATAGTAAATTAACTTAAGAGAGTACT	omyUnm	130273114	1.11E-12
2711226166	chrUn	1058615945	A	G	Intronic	N/A	2.145	GSONMG00015898001	No_lncRNA	TAGGGTTTCAGTTTGATGGGTGATGGAATGCACAA[A/G]TAATGCACAAGCCATGATATTAATACCGAAGACAG	omy08	5466009	1.13E-12
2711274757	chrUn_5	24500372	A	T	Upstream	N/A	0.235	GSONMG00059276001	No_lncRNA	CCTGGAGTGGAGTGTTTAAACAGTGCAAGGCCTGA[A/T]GGCTTCCAAATGACCAAGGCCACAGCTCAATAGTC	omy05	71149439	1.15E-12
2711212699	chrUn	79451624	A	G	Intronic	N/A	2.18	GSONMG00037363001	No_lncRNA	TTGACGTTCTCGATGGTGTCACTGGGCTCAACCTC[A/G]AGGGTGATGGTCTTACCAGTCAGGGTTTTAACGAA			1.16E-12
2711271491	chrUn_16	20821435	T	A	Downstream	N/A	0.27	GSONMG00080527001	No_lncRNA	ACCGAGCATTTGGAGAATCCAATAAATATAAAAAA[T/A]GTTATGTGATTAAAGGCTACCTAAAGTGCCAAAAT	omy23	8271801	1.17E-12
2711261549	chrUn	314495565	G	A	CDS	synonymous	2.419	GSONMT00053299001	No_lncRNA	ACAGCTTACCGGATGTGCCTCTGGCGGATGAGAAC[G/A]CGGGCATGGTGGATGCTCTTAGCAAGGCCCAACTT	omy02	4924719	1.20E-12
2711200547	chrUn_13	17773454	C	T	CDS	synonymous	3.548	GSONMT00022804001	No_lncRNA	CTCCTGTGCTCCTTCAAGAAGGGAAATGACTACAT[C/T]CTCAAACCTGCCGGAATGTTCTTCGCTTTCGCAGG	omy13	20946398	1.24E-12
2711280845	chrUn_28	13833637	C	G	CDS	synonymous	2.895	GSONMT00026141001	No_lncRNA	TGCTAAAAACAAATGTTTTCCTAGATTGGACCTCG[C/G]CGTATTCACACGGTGAGGACCCGCGGCGGTAACAA	omy28	39516419	1.26E-12
2711238627	chrUn	169407788	A	C	No_gene_found	N/A	2.846	No_gene_found	No_lncRNA	TTGTTTTAGGTGGATCTGAGATTCCCCCAGCCCGG[A/C]GCTGCTGACCCCAATCAGGTGTTTGTTACTGGTCG			1.26E-12
2711204881	chr_28	598660	C	T	CDS	synonymous	0.275	GSONMT00034361001	No_lncRNA	GAGGGCAGGCTTGTGTACCGGTACGGAGGGGAGCC[C/T]GTCGGGGCCTTCGTCCAGCCCAGCCTCCGCCCCCT	omy28	28315473	1.30E-12
2711275341	chrUn_5	8443083	C	T	3'UTR	N/A	4.009	GSONMT00082782001	No_lncRNA	TTTACAAATCCATGCGGCTGTGTGCACTGACAGAA[C/T]TTTTCAGTAACCTCAATGTAGTGACATTTCAGACT	omy05	33079655	1.31E-12
2711206916	chrUn_8	2537768	A	G	CDS	synonymous	2.282	GSONMT00061495001	No_lncRNA	TCAACAATTTACTCATCATCATCATCATCATCATC[A/G]TCGTCGTCGTCGTCATCGTCGTCGTCGTCGTCATC	omy08	70150024	1.34E-12
2711234205	chrUn	469971987	C	T	CDS	synonymous	0.398	GSONMT00050631001	No_lncRNA	TTCTCTGTCAATGGTGTGGTTGGAGCTGATACCAC[C/T]TTTTCAGGTTTGGCTTCCTGGTTATTCTTTGGTTT	omy04	10489986	1.39E-12
2711195492	chrUn_23	9497961	A	T	5'UTR	N/A	4.234	GSONMT00008152001	No_lncRNA	GTGTCTCCATTTTCTGTTTTCCCGTTTTCCATGAT[A/T]GAGCCGCTGTGAAGGTATCAGCAGGGCATTCCAGA	omy23	20776028	1.41E-12
2711235399	chrUn	805462469	A	G	No_gene_found	N/A	0.366	No_gene_found	No_lncRNA	ACACTAACCTCCTCGTGGATCTTCTTGAGGAAGGC[A/G]ATCTCCTCCTGTAGACTCTCAATGCGTCTCTCCAG	omy03	83365823	1.43E-12
2711264035	chrUn	311103177	T	G	CDS	synonymous	0.368	GSONMT00049721001	No_lncRNA	ACTTGGCTGGAGCTGGCATACTGGGTGCCCTCTGG[T/G]GCCATCTCCATAACAACCTTATGATTGAGGCTGCC	omy10	30370856	1.45E-12
2711234124	chrUn	825884184	A	G	No_gene_found	N/A	0.38	No_gene_found	No_lncRNA	AGCACCAGTCCCGGCCCGATGATGTTGAAGGTGGC[A/G]TCAATGTGCATGGGGTTGGGGTCCTTGAATGAGAT			1.50E-12
2711235818	chrUn	70852772	G	A	No_gene_found	N/A	0.341	No_gene_found	No_lncRNA	TGGGACTTCTTCCCTGCTGGGGACTGTTTCAGGAA[G/A]CAGTATGAGGACCTGCTTGGGTAGAGAGGACACCT	omy08	5467923	1.59E-12
2711248305	chrUn	488489364	T	C	No_gene_found	N/A	0.307	No_gene_found	No_lncRNA	AGACTTACGGAGGTATATGGCAGCCTTGCCGTAGA[T/C]TTGCATCTCAGCGTCCGTACTCATGGTGACGGATA			1.70E-12
2711263563	chrUn	537972122	A	T	3'UTR	N/A	0.122	GSONMT00062121001	No_lncRNA	GAAGCATATTTTTTCCTAATTCTATTTCTTCTAAA[A/T]TAAAAGCAAGCAATGTTGTGTTAGGACATGTTGAA	omy18	37481128	1.79E-12
2711257845	chrUn	858676790	C	T	CDS	synonymous	3.813	GSONMT00015515001	No_lncRNA	CTTCAGTTCTCCCTAAAGAAACTAGGTGTCAACAA[C/T]ATCTCTGGTATCGAAGAGGTAAGGTCTGGTCAATG	omy29	6609990	1.80E-12
2711267780	chrUn_12	24020988	C	T	3'UTR	N/A	4.797	GSONMT00063880001	No_lncRNA	CAGATTTTAAACCTAACCTTAACCACACTGCTAAC[C/T]CTAATGCCTAACACTAACCTTAAATTAAGACCAAA	omy12	24152783	1.86E-12
2711196973	chrUn_14	12948608	T	C	CDS	synonymous	0.068	GSONMT00021222001	No_lncRNA	AGAGATCTCCCTCCAACCCTCGGTCAGCTCCAGGA[T/C]CAACTAAACCTACTGGTCCTCAGTGACACAGGCAT	omy14	75689674	1.93E-12
2711281709	chrUn_21	11587514	A	C	CDS	synonymous	5.52	GSONMT00019204001	No_lncRNA	CTGCCCTCCATTCCAGACATGGACTCCACATTCTT[A/C]CGCCAGTCACCCGGGTCCACTTTCTGCCAAGAGAA	omy21	22256872	1.97E-12
2711265147	chr_7	6147	C	T	CDS	synonymous	3.248	GSONMT00000413001	No_lncRNA	AGGAAACACTCGTTCTCGTTGACGTCGTACGCCAC[C/T]GCTGCCGTGTCGTTGATCATCAGGATCAGGTCGCG	omy07	11399109	2.02E-12
2711267839	chrUn_12	7548999	A	G	Downstream	N/A	2.955	GSONMG00019804001	No_lncRNA	GCAACAGAGGCATAGCAAGAGGTATACTGTAGTTG[A/G]GATGCACACGGTCCTGTCTAGTGTAGAATGAGCAG	omy12	63604301	2.10E-12
2711193619	chrUn_19	19667584	C	T	CDS	synonymous	0.335	GSONMT00072520001	No_lncRNA	CAGGGCTTCCCCATGAAGCAGGGTGTGCTGACCCA[C/T]GGCCGTGTGCGCTTGTTGCTTGCCAAGGGCCATTC	omy19	18098906	2.11E-12
2711241334	chrUn	537972108	C	A	3'UTR	N/A	0.118	GSONMT00062121001	No_lncRNA	GGATTTCATCTGAGGAAGCATATTTTTTCCTAATT[C/A]TATTTCTTCTAAAATAAAAGCAAGCAATGTTGTGT	omy18	37481114	2.16E-12
2711248217	chrUn	938367060	G	A	CDS	synonymous	2.24	GSONMT00075629001	No_lncRNA	AGCGGTCGCGCTGACGACAACGAGGAGACCATCAA[G/A]AAGCGCTTGGACCTGTACTACAAAGCCACTGAGCC	omy29	22010616	2.28E-12
2711284415	chrUn_11	32242510	T	A	Downstream	N/A	0.134	GSONMG00021696001	No_lncRNA	ACAAATCTCAGTAGCTACGTTCCTCTCTCTGGCTG[T/A]CTCTCACCTGTAACCAGCTTAACCAAAGCTACATT	omy11	56390043	2.30E-12
2711194715	chr_23	847610	G	A	3'UTR	N/A	0.288	GSONMT00070095001	No_lncRNA	GGGACTTGGCACCGGCTGGAGAAGAGACATGAGCA[G/A]GGGCTGGGGAAGGAGTGACAACCTTGGGACCTGGG	omy23	29170408	2.33E-12
2711256597	chrUn	967540407	G	A	No_gene_found	N/A	6.983	No_gene_found	No_lncRNA	ACCCAGAGTGGAAATAATGACAGGGAATATTGTTC[G/A]AATATCACTTTCATAACCATAACATGCTCCACCTC	omy03	72712125	2.33E-12
2711217750	chrUn	861147788	A	G	CDS	synonymous	2.482	GSONMT00024533001	No_lncRNA	ATGTCGTTGACTTGGCGAACATTCTCATCATTCTT[A/G]GTCTTGAGCTCACTCAGCTGGTCCTCAAGAGTACG			2.45E-12
2711226129	chrUn	893731982	T	C	No_gene_found	N/A	0.175	No_gene_found	No_lncRNA	AGGTAGGAGATCTAGTCTGTGTTGGGTGATCTGGG[T/C]TGACCTGCAGGGCAACTTGATCTCTGTGTTGTTGC	omy13	3511446	2.49E-12
2711255200	chrUn	1004729491	C	T	No_gene_found	N/A	4.158	No_gene_found	Omy100135050	AAACAGATGATTCTATAAGTTGCAGCATGAATTTA[C/T]CTTTAAACAGACACAGTCGACCAGAACGCCCAAAA			2.72E-12
2711270602	chrUn_16	22222963	G	A	No_gene_found	N/A	0.105	No_gene_found	No_lncRNA	CGTGCTCCAGTTCCTGAGTGAGTGGTGGGGCTGTC[G/A]TCTCACACCCCAGGGATGGAACCAGCTGCTGGAGA	omy16	9574129	2.78E-12
2711220535	chrUn	689295227	A	C	Downstream	N/A	0.185	GSONMG00036576001	No_lncRNA	TCTCCTCAGAACAGTGTTGATTGGACTACCAGATT[A/C]TTTCGTCCTGTGTTTTTTGCGCTCTTTTATCTAAT	omy20	16592197	2.85E-12
2711196607	chrUn_14	16337063	C	T	CDS	non_synonymous	2.687	GSONMT00042321001	No_lncRNA	TAGGTGGCTTCCTGGTTAGCCGGTACTTCACTGGA[C/T]GTAAGAAAAGCCAGGTCAACACCTGTGTGTGTAAG	omy14	68956513	2.99E-12
2711251904	chrUn	164937438	T	A	5'UTR	N/A	0.289	GSONMT00016227001	No_lncRNA	AACGAAGTGGACCTTGTTCCTAAGTGGCGTTTTTT[T/A]ATTTTTAATTTTAGGAACAACGCAAAAATATATTC	omy21	31769248	3.02E-12
2711203792	chrUn_9	4772668	C	T	CDS	non_synonymous	2.549	GSONMT00035669001	No_lncRNA	CCCAAAGGCTGTCCCTGGCAGAAGAAAAAAGACCT[C/T]GATATCTGCCTCCTCCTCTTCTACCTCCCCAAAGC	omy09	32188123	3.03E-12
2711246508	chrUn	337030345	G	C	Downstream	N/A	2.698	GSONMG00018632001	No_lncRNA	TGAAGTCTCTGCAGACTCCACAGATTCCTCCTCAG[G/C]TACCATCTCCTCAGATGCAGCCTCCTCCTCCTCGC			3.04E-12
2711273237	chrUn_4	29430591	T	C	3'UTR	N/A	2.544	GSONMT00072179001	No_lncRNA	TACATATGCCTAACTTAAAGTGAAGGAAAGTGTAG[T/C]ATAAACAAAGCAGTCTTACTCATTTTGTAACAAAT	omy04	59223578	3.30E-12
2711243288	chrUn	293838558	T	C	No_gene_found	N/A	3.173	No_gene_found	No_lncRNA	CAACCAGCAGCATGGCCACGCCTCCAATACCTCCC[T/C]TCTTCACGTTGATGTACTTGTTGTAATATCTATCA	omyUnm	179638776	3.32E-12
2711222176	chrUn	81048859	T	C	3'UTR	N/A	2.37	GSONMT00020817001	No_lncRNA	CCAAAATATGTTGACATACATGTGATTTAGCATGT[T/C]TGGGACAATAGCACCACCCGAATAATCCAATTTTA	omyUnm	104126613	3.34E-12
2711284419	chrUn_11	20907998	T	C	3'UTR	N/A	12.778	GSONMT00014544001	No_lncRNA	ATTAAAACAGCTTAAATATTGACATAGAGCAGATA[T/C]ATTTGATAGGTCAATAACTACAACAGTCCAATGTT	omy11	46539334	3.55E-12
2711269666	chrUn_3	16182675	T	C	CDS	synonymous	0.425	GSONMT00078591001	No_lncRNA	AAGATCGTCGCCAAGGGCAAGGGAATCCTCGCCGC[T/C]GATGAGTCTACTGGTATGCAAAGCGTGGATAAAAT	omy20	1593540	4.08E-12
2711200119	chrUn_29	6742424	A	G	Intronic	N/A	0.295	GSONMG00060396001	No_lncRNA	CTAGCTAGCTCAAAAGACATTCAAAGTTCCTCCAC[A/G]GAAGCCGCTCCTCCTAGGTACAATTCCTTGGACCT	omy25	21520560	4.67E-12
2711212437	chrUn	115470875	G	A	3'UTR	N/A	0.107	GSONMT00053055001	No_lncRNA	CCTCTCACTACTGAGCGAATACTCCAATACAACAC[G/A]GCCCATCAACTTCTCTGTTAGTTCTGATTCTCTCT	omy03	65465331	4.71E-12
2711237068	chrUn	357715505	T	C	CDS	non_synonymous	2.076	GSONMT00012271001	No_lncRNA	CCTTGCCTGTTTTAGCAGCCGGCGAGGCACAGCCA[T/C]GGGGAGGAAGGGGTGTGAGTTTAGACAGACAGAAC	omy29	10802700	4.73E-12
2711283918	chrUn_17	30364890	A	C	Upstream	N/A	2.721	GSONMG00052243001	No_lncRNA	GAGTATCATTTTTTTCCCCCTTTGATGCCTCTTTT[A/C]CCCTACCCTCTCTGTCTTTGCAGTAACACAGTAAC	omy17	65180313	4.96E-12
2711196566	chrUn_14	12500172	A	C	No_gene_found	N/A	4.36	No_gene_found	No_lncRNA	ACGACAACACACACACACACACACACCCAGACGAC[A/C]ACACACACACCCCAGACATACAGAGGAGGAAGAAA			5.29E-12
2711196573	chrUn_14	12747858	C	A	Upstream	N/A	0.401	GSONMG00023493001	No_lncRNA	CGCTTCTGTTAGGACCATCGAGACACAATCCACTC[C/A]AACTGAAGATCAGTTTGAGAAGGTCCAAGCACAAG	omy14	77801351	5.30E-12
2711268174	chrUn_12	3932112	A	T	3'UTR	N/A	2.712	GSONMT00058770001	No_lncRNA	AGAGAGGGTGAAGGAAGAGGAGAGGAAGAGGAAGA[A/T]TGGATGTTAGGGAGAAAGGTTCCTTGTGGGGCTCA	omy12	66466583	5.34E-12
2711238725	chrUn	888843309	G	T	CDS	synonymous	3.247	GSONMT00059543001	No_lncRNA	TGCTCAAACTCTCCAACGGCGCCAGGGCAGGTAGT[G/T]GGGTCCTGGCAGACACACATGGGGGTGTTCTCCTC	omy25	6436420	5.41E-12
2711262601	chrUn	944390950	G	A	CDS	synonymous	0.393	GSONMT00004953001	No_lncRNA	GTCCAGATCAAAAAGAAGCAACAGGATGTGCTTGG[G/A]TTCCTGGAGGCCCTGAAAGTGGACTACGCTCCATT			5.45E-12
2711237965	chrUn	1095190972	A	G	CDS	synonymous	0.486	GSONMT00016489001	No_lncRNA	GGTCCTGGACGCTCTCCCCTGTCCTCTGATGTTCC[A/G]GGCGGGCTGGACGTGGAGGAGGATGTGATGACCTG	omy25	78902773	5.47E-12
2711284204	chrUn_11	48792258	G	T	CDS	synonymous	4.262	GSONMT00026172001	No_lncRNA	ATGATCTCCTACAAGGACCACGCTCAGGTGGGGTC[G/T]CCGATTGCCAGTGGAGACCCACTGTTCAACATCGG	omy11	55910671	5.65E-12
2711270007	chrUn_3	20479394	A	G	CDS	synonymous	0.375	GSONMT00007747001	No_lncRNA	ACCACTCATTGAGGTCTCCTTTCTCTCTCCAGTGT[A/G]CGCAAGCAGGTGGTCAACATCCCCTCCTTCGTGGT	omy03	13889155	5.69E-12
2711234092	chrUn	337030351	T	C	Downstream	N/A	2.812	GSONMG00018632001	No_lncRNA	CTCTGCAGACTCCACAGATTCCTCCTCAGGTACCA[T/C]CTCCTCAGATGCAGCCTCCTCCTCCTCGCTCGCCA			5.72E-12
2711267923	chrUn_12	7548998	G	A	Downstream	N/A	2.779	GSONMG00019804001	No_lncRNA	TGCAACAGAGGCATAGCAAGAGGTATACTGTAGTT[G/A]AGATGCACACGGTCCTGTCTAGTGTAGAATGAGCA	omy12	63604302	5.79E-12
2711211471	chrUn	968186560	G	A	3'UTR	N/A	0.378	GSONMT00028219001	No_lncRNA	GGGAGACAACTGGACCTGTGAATGTATCAAGGCTC[G/A]AACATATTTGAAGGCAATCAGTATTATTTTGTGAT	omy16	35207886	5.88E-12
2711275394	chrUn_5	18475632	A	T	Downstream	N/A	0.268	GSONMG00069342001	Omy300094285	ACAGTCATATGTTAAGCATTTAAATATTTCAGACA[A/T]ACTTCTCATGTTTCAAATTGAAAAGGTTCGTTTTA	omy24	20537281	6.04E-12
2711241906	chrUn	1058615940	C	T	Intronic	N/A	3.579	GSONMG00015898001	No_lncRNA	ATGTGTAGGGTTTCAGTTTGATGGGTGATGGAATG[C/T]ACAAATAATGCACAAGCCATGATATTAATACCGAA	omy08	5466014	6.08E-12
2711245668	chrUn	850375181	G	T	CDS	synonymous	2.503	GSONMT00050340001	No_lncRNA	ATGCTGGCCACAGTGATCTGTCCCTGACTGCACAT[G/T]GGGAAGTCGTAGGGGTTGGTGGTGATGAGCGCCAT			6.34E-12
2711240697	chrUn	799723571	T	G	3'UTR	N/A	3.533	GSONMT00043152001	No_lncRNA	TGAACTCAGATAAACACATTTGATTAATTAAATAG[T/G]AAATAATACAAAGACCTTTTATTCCAAAAGAATAT			6.40E-12
2711208670	chrUn_7	10732607	T	C	CDS	synonymous	2.762	GSONMT00080167001	No_lncRNA	TCCTGCCGTTATGTCATCAAGAACCAGACTACCGG[T/C]GACCGTCTGCTGATCCGGGTGGTTGCTGTAAACCC	omy07	31551742	7.33E-12
2711251861	chrUn	309248082	G	A	No_gene_found	N/A	2.091	No_gene_found	No_lncRNA	TTTTTACTCACAGATGCGACTTGGAGTGCCAGGTC[G/A]TTCTTCTCCTGCGTCAAGGCCACCAGCTTCTCCTC	omy13	2176780	7.48E-12
2711270231	chrUn_16	30131100	T	A	3'UTR	N/A	3.239	GSONMT00036200001	No_lncRNA	AAAAAAAACGTCTTCCGTTTCCTCAAAACTTTTTT[T/A]TTTATTTTTATAGCTGTCACGTAAAAATAATGGAA	omy16	34115331	7.76E-12
2711281229	chr_17	3626222	G	A	Upstream	N/A	9.637	GSONMG00066199001	No_lncRNA	AAGCATGTTGAGCTCATGGTCCTGATAGGAGTTTG[G/A]CTATTAAATTGAAATACAGCAACACTGAAATATAG	omy17	32735562	7.96E-12
2711207748	chrUn_8	41061102	A	T	5'UTR	N/A	2.586	GSONMT00002869001	No_lncRNA	TGTTGCAAAACGGCTGCAGCATACAAATGCACCAT[A/T]CATTGTTTTTTGCTTCACCAAATAAAATGTACTTC	omy08	76598749	8.63E-12
2711273038	chrUn_4	629868	C	T	3'UTR	N/A	2.897	GSONMT00023682001	No_lncRNA	TAATGTCTTACTGTCAACCACATACTGATTGATAC[C/T]CATTACAACCAGTATTGTAACCATATGACATATCT	omy04	10374336	8.89E-12
2711202947	chrUn_9	13322724	A	C	Upstream	N/A	0.382	GSONMG00001837001	Omy300104515	GAGGACAGGTGTAAATTCTTAGAAAAAAAGGTGAT[A/C]TCTGGAACCTAAAAGGGTTATTCAGCTGTCCCTAT	omy09	8567275	8.90E-12
2711250458	chrUn	656906018	T	G	No_gene_found	N/A	0.48	No_gene_found	Omy200106254	TAATTCTCCACTTACATTCTCATAGTAAATTAACT[T/G]AAGAGAGTACTGCTTACAATACAATAACACTTATT	omyUnm	130273090	8.91E-12
2711220115	chrUn	631098557	C	T	3'UTR	N/A	0.489	GSONMT00027608001	No_lncRNA	TGTGAAGCCGAGGACCAGACAGGCATCCTATGGGA[C/T]GTTGAACCTGTCCAGACCGTCTGTAGTTGGGTGTC	omy09	67775881	8.92E-12
2711205780	chrUn_20	4686180	A	G	CDS	synonymous	0.469	GSONMT00069788001	No_lncRNA	CTTCGGAGTGCAGATCATACCTGGTGACGAGGGCG[A/G]CCAACGATGGAGGGGAAGACAGCCCTGGGGGCGTC	omy20	24541817	9.12E-12
2711234581	chrUn	263567757	T	C	CDS	synonymous	3.387	GSONMT00023504001	No_lncRNA	TCTGTGCGTTGTGCAGTTCTGCTGAGCAAATTCAC[T/C]ACAGAATTCCCCGATTTTAGAGGATTTAGCCTGGC	omy01	5996627	9.68E-12
2711196088	chrUn_14	12747856	T	A	Upstream	N/A	0.401	GSONMG00023493001	No_lncRNA	ACCGCTTCTGTTAGGACCATCGAGACACAATCCAC[T/A]CCAACTGAAGATCAGTTTGAGAAGGTCCAAGCACA	omy14	77801349	9.90E-12
2711272436	chrUn_4	4485694	T	A	3'UTR	N/A	2.555	GSONMT00072118001	No_lncRNA	AATACTGCAGGAGCAGGTTCACATTGTTATCAGTA[T/A]ACTGGGCTCCGTTCAGCAGGGTACAACCCTGCTGG	omy04	25934086	1.00E-11
2711275728	chrUn_5	32214460	A	G	3'UTR	N/A	3.05	GSONMT00021472001	No_lncRNA	GGGAGGAAAGGCTCAACGCTGGGTGAAGGAGGGGT[A/G]GGAGGGACGCTCAGAGCTCTCCGCAGTCAGCGATG	omy05	13676397	1.01E-11
2711274635	chrUn_5	24500334	T	G	Upstream	N/A	0.208	GSONMG00059276001	No_lncRNA	TTTAACATTGCATGACACGGTGCCCTGCTGAACAC[T/G]GCCCTGGAGTGGAGTGTTTAAACAGTGCAAGGCCT	omy05	71149401	1.02E-11
2711205170	chrUn_20	3900656	A	C	3'UTR	N/A	2.119	GSONMT00069826001	No_lncRNA	TTCTTTCTAATAATACTCCTGTAGCGTAAAATCTG[A/C]CCTAGAGTTCATGAAACATGTTGGGTAACATGGAC	omy20	23733625	1.04E-11
2711203517	chrUn_9	13322452	G	A	Upstream	N/A	0.404	GSONMG00001837001	Omy300104515	ATCTTGGATAGTTGGGATTCCTACTTAATGACAAC[G/A]TTATGAAAACGTTGGCACAACGTTACAAGTTTCTA	omy09	8567547	1.05E-11
2711216093	chrUn	774452551	G	A	3'UTR	N/A	0.384	GSONMT00023146001	No_lncRNA	AAGACAACGTGGTGATTTGTTAGCACCAAAGATCC[G/A]ATGGTTGTTAGCTAATTATGACAGGAAAAGATTGT	omy23	42337277	1.06E-11
2711274471	chrUn_5	36965808	T	G	Upstream	N/A	0.048	GSONMG00063001001	No_lncRNA	TGTAGGTGAAATGAATGGCTGAAATGACCTAAAAT[T/G]GAATAATTTATGCCTACTTAGTTCAAATGGGTAAA	omy05	71542809	1.09E-11
2711251019	chrUn	843972172	T	A	3'UTR	N/A	2.377	GSONMT00027468001	No_lncRNA	CTGTAATCCTACTATTTATAATCGTAGCAGGTGGT[T/A]ATGGCATAGTCATGCCACTAGGGGGTAGCACATTC			1.11E-11
2711270910	chrUn_16	33026135	G	A	CDS	synonymous	2.558	GSONMT00010163001	No_lncRNA	TAGCTGCTGTTAACACTCTCAGAGGGGAAGGAGTT[G/A]TAGCTAGCTGTAAGGTGACACAGAGAGAGACAACA	omy16	34772077	1.15E-11
2711202046	chrUn_10	7067694	A	G	3'UTR	N/A	0.185	GSONMT00048498001	No_lncRNA	GGCAGTGCGACCTCAAAATCAGGGTGCTCGGCTTC[A/G]TTAGGGGAGATGGGGGTGTTGCCTCTCGCCGTTTA	omy10	51014041	1.17E-11
2711191929	chr_5	1560010	T	G	CDS	synonymous	0.399	GSONMT00067478001	No_lncRNA	TGGTGAGTGTGCCATGTGTCTTCAGACAGAGGGTA[T/G]GTGTCGTACAGAATGCCTTTGATAGAAGAGGCATA	omy05	55313192	1.28E-11
2711207119	chrUn_8	41058285	T	C	3'UTR	N/A	3.035	GSONMT00002868001	No_lncRNA	CAAATGTGTTATTGTTAAGATTGAATTTCTGTGTG[T/C]GTGTGAATGAGTGAGTACGTGTGTATGCAAGGTCT	omy08	76597719	1.31E-11
2711250046	chrUn	774454537	G	A	CDS	synonymous	0.366	GSONMT00023146001	No_lncRNA	TCGTTGGACATCAGGCGCATGAAGGTCAGCTGGAT[G/A]TTGACGTCCTCTGGGTTGGAGCCCTCGCTACCGTA	omy23	42339023	1.35E-11
2711274935	chrUn_5	32214588	G	A	CDS	synonymous	2.769	GSONMT00021472001	No_lncRNA	ATGTTGAGGCCCTCGACCACCTTGCCAAACACAAC[G/A]TGCTTGCCGTTCAGCCTAAAGACAGAAAGAGGTAA	omy05	13676525	1.36E-11
2711255882	chrUn	363136311	C	T	No_gene_found	N/A	0.202	No_gene_found	Omy100042371	AGCGGTGTTTCCCAACTTCTCCTCCAGTACTGAAT[C/T]AGGTGTGCTTGTCCAGGGATACCATAAAATGTGTA	omy15	346944	1.37E-11
2711200483	chr_4	434052	G	C	3'UTR	N/A	4.838	GSONMT00019175001	No_lncRNA	ATGATTACAGTGGTGAGGAAACATTTTCCAGATGT[G/C]TCCATTCCTGGTTTAACATTACACACTAGTGCAAA	omy04	14432279	1.38E-11
2711228287	chrUn	587283551	A	G	Upstream	N/A	2.359	GSONMG00056180001	No_lncRNA	CCCCATTCCCTAAGTAGTGCACTACTTTAGACCAG[A/G]ACCCTATGGCAACCCCATTCCCTAAGTAGTGAACT			1.39E-11
2711204233	chrUn_9	11679067	C	T	Intronic	N/A	0.335	GSONMG00054636001	No_lncRNA	AAGAACAAGCACAGGCCCAGCCACCATGGGTTCAG[C/T]CTCAAGAACAAGTACAGCAACAGCCCCAGCCACCT			1.40E-11
2711212928	chrUn	279968834	A	G	CDS	synonymous	0.404	GSONMT00000976001	No_lncRNA	GAAGGTCCAGATTGGCCAGAAGGTCCAGCAGGGCC[A/G]GCGGGGCCAACATCTCCCTTTCCACCAGCGGGTCC	omy14	12510776	1.40E-11
2711278614	chrUn_2	23244379	T	C	CDS	synonymous	0.391	GSONMT00065893001	No_lncRNA	ACTCATGACTTTTTAACACCAAGAACTAATTTAGG[T/C]CGACCTAAGACACCCTCATATCATGTGTCCCGTGC	omy02	45692911	1.43E-11
2711200204	chrUn_29	15186262	T	G	Upstream	N/A	2.358	GSONMG00074356001	Omy400008550	CATTTTATAATGTTTACAACAAAACTGTCCCTGTT[T/G]GCAAATAATAAAACCAGTTAGCCTGGTCTTGTAGA	omy25	56744372	1.56E-11
2711204019	chrUn_9	3770202	T	G	3'UTR	N/A	2.257	GSONMT00079263001	No_lncRNA	GGAGTTCCCTACCCTTAACCATAACCCTTACAAAT[T/G]TTAACTTCAAAGGGGTAGAGACATCACAAGAATAC	omy09	45183794	1.57E-11
2711227773	chrUn	393856186	C	T	No_gene_found	N/A	2.449	No_gene_found	No_lncRNA	AGCTCAGCGTTAAGGATCACCAGGGAGCGAAACGC[C/T]CCTTCTTCCTCCTCATAGAACCTCTCGTCCTCGTT	omy18	3678248	1.60E-11
2711234776	chrUn	332354560	G	C	CDS	synonymous	2.318	GSONMT00063815001	No_lncRNA	ATGGTGCGTCTCAGGTCGTTGATCTCCGTTTTGGT[G/C]GTCTGGATGATCTCTGTGCTGGTGGCCACCTCCTT			1.61E-11
2711264744	chrUn	944404872	G	A	Upstream	N/A	2.526	GSONMG00004956001	No_lncRNA	CCCTGCTGGACCCTGCTGGCTGAAACCTGCCAATC[G/A]CACACTGTCTGTACGGCCCACCCATACTCCAGAGA	omy27	23772019	1.66E-11
2711204190	chrUn_9	23244574	T	C	Downstream	N/A	0.258	GSONMG00027298001	No_lncRNA	CTTCAATTTGGTATCCCATCTAGTCTTCACCACAA[T/C]ATTCAGAACAATGAAATGACACATTTCAAAACACA	omy09	35705927	1.69E-11
2711199311	chrUn_29	15186685	C	G	3'UTR	N/A	2.096	GSONMT00074356001	No_lncRNA	AAATGGAGTGTCTCAGATTTACGTACAGAATAATA[C/G]GAAATGCTCCGAGACCAGGTCAGCAGAAATCAGAG	omy25	56744795	1.74E-11
2711285271	chrUn_Sex	13454836	A	G	CDS	non_synonymous	0.203	GSONMT00033312001	No_lncRNA	CATGTTCCCCCGGGGCCAGACCCGAGATCTCCCCA[A/G]TCAGCTTCACAGGACCATCGGCACCCTACAGACAG	omy29	39802111	1.81E-11
2711242396	chrUn	1058296323	T	G	Upstream	N/A	20.148	GSONMG00002736001	No_lncRNA	CTTGCTGTACATTTTTTTTTTCACTGTATTCTGTT[T/G]ACCTTTTTGTGTGTGGATAATCATGTCAGACTGTT	omy28	3800530	2.05E-11
2711218668	chrUn	184466432	G	A	No_gene_found	N/A	2.056	No_gene_found	No_lncRNA	CTCTCTGTCTGCTCCAGAGCAACTCTCAGCTCCTC[G/A]ATTTCAGCCACCATCAGACCGTTTCTGCGCTCCAC			2.05E-11
2711236110	chrUn	819742413	T	A	3'UTR	N/A	2.343	GSONMT00029545001	No_lncRNA	TCTCTCTCTGTTACTAATCTATCTGTTTTTTTTTT[T/A]AAATGCTTATTTCTTTGCCCAAAAACAAGCCAAAT	omy14	76017743	2.06E-11
2711252044	chrUn	1004765176	G	A	No_gene_found	N/A	2.821	No_gene_found	No_lncRNA	AGCTTCTCGCCCATCCCGGCGTACGAGCGCATCGC[G/A]CCGCCGGAGGAGGAACGAATGCTGCCGGAGGAGTA	omy03	83357889	2.07E-11
2711249701	chrUn	337030032	G	A	Downstream	N/A	0.369	GSONMG00018632001	No_lncRNA	CGGCAACCTCCTCAGTCGTTACCTCCTCAACAACA[G/A]GTTCCTCTACTGCAGGTTCTTCTATTGTTTCCTCT			2.07E-11
2711194193	chrUn_6	14716013	T	C	3'UTR	N/A	2.021	GSONMT00004853001	No_lncRNA	TGCTAGTTAAAAAGTGTTCCCGATCATTTGTTAGT[T/C]GAAAAAAAGTGTTCACTATTTTGTTAGTTGAAAAC	omy06	37995548	2.13E-11
2711277292	chrUn_15	15701322	A	C	CDS	synonymous	4.224	GSONMT00074122001	No_lncRNA	GACACAGAGAAAGAGACTATAGAGCTGGTCCATTC[A/C]GACCCGACAGAGACCCGTGAGCTGCCTTGCAGGGT	omy07	34885449	2.19E-11
2711202967	chrUn_9	13623546	A	T	Downstream	N/A	2.88	GSONMG00006326001	No_lncRNA	ATGAAGAAGAGTGACATTGTTAGTGAGTTAACTCC[A/T]ACACTAGTAAATCAGTAACAAGTGCTTCCAATGCT	omy09	8137902	2.29E-11
2711274222	chrUn_5	16229114	C	T	3'UTR	N/A	0.149	GSONMT00070560001	No_lncRNA	CCAATGCTCAGTGAAAACCCTAAAGTAAAGGAAAC[C/T]TAAATTAAACTGAGATTTCATATGATGGTGCCCGG	omy05	47741867	2.37E-11
2711230317	chrUn	81064545	A	G	CDS	synonymous	2.085	GSONMT00020818001	No_lncRNA	ACGTCGACCCTCAGAGCGCGGTACTTCTTGTTGCC[A/G]CCGCGGGTCCTCACCGTGTGAATACGGCGAGGTCC	omy08	83311853	2.39E-11
2711275105	chrUn_5	18475826	G	A	Downstream	N/A	0.268	GSONMG00069342001	Omy300094285	ATGGACTCTCGGACTGAAACCGATCTATCAATGCA[G/A]TGCCTCTCACTCGATGCCGGCAAAGATGTTAGATT	omy24	20537087	2.44E-11
2711285209	chrUn_Sex	16090693	T	G	3'UTR	N/A	2.183	GSONMT00012775001	No_lncRNA	CCCACCACTTACCCCATGCTACTGCTGTTAGGAGA[T/G]AAGCACCATTAGATACGTCTGAGGAGAATGGCAAA	omy29	32497782	2.47E-11
2711245973	chrUn	324265672	C	T	CDS	synonymous	3.24	GSONMT00048949001	No_lncRNA	TCCATATAGAATGGGAAGCTGGTGAAGAAGGACGA[C/T]CGGCTGAGGAGGGGTGCCAGGTCTGTCACTTTCAC	omy09	20732750	2.51E-11
2711219545	chrUn	639899544	C	T	Upstream	N/A	3.09	GSONMG00009409001	No_lncRNA	AACAGACGGTGAAACTGAGACTCAGGGCTAACGGA[C/T]AGCTGATACCTCACACTGGGCCAGGGAGAGGACCA			2.53E-11
2711225111	chrUn	308321240	A	G	3'UTR	N/A	2.066	GSONMT00045337001	No_lncRNA	AACAGCAACACATACTGTAGTAGGGCTCAGAACCT[A/G]ATTTTGATCTAGTCTCCCAACCTTTTCATCATGGA	omy10	44179844	2.64E-11
2711225704	chrUn	406952855	T	C	3'UTR	N/A	2.652	GSONMT00059916001	No_lncRNA	TCGTTCAGATGGTACGACGTTGCTTCACAATAGCC[T/C]AGCCAGAAATACAGTATTTATTGAGAATATTGAGT			2.77E-11
2711261539	chrUn	1024592516	T	C	No_gene_found	N/A	2.139	No_gene_found	Omy100136486	TACTTTTGATCAGAACATTGACCACAGTTCTAAAA[T/C]TCTTCTGAACATGCGGTTTTGTTCATTACCCCTCG			2.81E-11
2711230571	chrUn	324082537	T	C	3'UTR	N/A	3.166	GSONMT00048937001	No_lncRNA	CGCTCTGTGGCAGTTTGTATGGATAAACAAAAAAA[T/C]ATATATAAAGTTTGTGTTTGGAACGTGGTACTGGG	omy09	20547934	2.83E-11
2711226673	chrUn	371691874	T	A	CDS	non_synonymous	0.488	GSONMT00037011001	No_lncRNA	CATCTACCCAGCTCAGAATCCTGATCTCATGGAGA[T/A]GCTGGCCCAGAGTCAGACCACCGTGCTGGCCATGG			2.85E-11
2711192222	chrUn_27	13726527	C	T	CDS	synonymous	0.449	GSONMT00028450001	No_lncRNA	GACCCCGCCTACGTCCTGTCCAGCCGTGTGCGTAC[C/T]GGACGCAGCATCAAGGGATACACCCTGCCCCCCCA	omy27	13232332	2.89E-11
2711245932	chrUn	469971676	G	A	CDS	non_synonymous	0.329	GSONMT00050631001	No_lncRNA	AGAACATATCGAAGAGAAGAGAATCCCACTTCTTC[G/A]CTGCCTTGGGAGGATCGTCAGCTGTTACGGCTGCC	omy04	10489675	2.97E-11
2711227251	chrUn	653296175	C	G	Upstream	N/A	3.405	GSONMG00021333001	No_lncRNA	CAAACATTTTGGGATCAAAGATAAACATTTAAATC[C/G]TATACCAAACTACTGGAATTGTAGACATTTTGCAG	omy12	5348289	2.99E-11
2711218061	chrUn	1074082965	C	G	No_gene_found	N/A	2.591	No_gene_found	Omy100139952	AGGTGATTGTACAGGAAGTCATCTTGCCTTTGTCT[C/G]TGAACATAATGTTTGTGATCTTTTCCTGTACTGTT			3.08E-11
2711282905	chrUn_17	30364854	G	A	Upstream	N/A	4.631	GSONMG00052243001	No_lncRNA	AATCAAACCGTGGCATTCTTTAACAAAGACAGAAT[G/A]GAGTATCATTTTTTTCCCCCTTTGATGCCTCTTTT	omy17	65180349	3.09E-11
2711202534	chrUn_10	31899537	C	T	5'UTR	N/A	2.996	GSONMT00027836001	No_lncRNA	CTCTGCTACAGAAAGTGTCCCTACAAGTTTGCGGG[C/T]TTAGGAGTTGAAAGGTGCAAATTAAATTGATTAGG	omy10	43839502	3.12E-11
2711226513	chrUn	1019845782	T	C	No_gene_found	N/A	0.383	No_gene_found	No_lncRNA	TGTATTCTGATTACGGTAACATTGTATTCTGATTA[T/C]GGTAACATTGCCTTCTGATTATGGTAACATTGCCT			3.20E-11
2711206403	chrUn_8	27812095	G	A	CDS	synonymous	5.478	GSONMT00030287001	No_lncRNA	AGAGTGTTGACTTTGTCCTCCTCTGCCTGCAGGTC[G/A]TCCAGTGTCTGCTGGTGGGCCTCTTGGAGGGCTTT			3.22E-11
2711283444	chrUn_17	30365030	A	G	CDS	synonymous	4.661	GSONMT00052243001	No_lncRNA	CAGTCAATCTTGGTGCGGGTGACAGGAAGCTGCCG[A/G]CGCAAGGCTTTGAATGTGGTGTCAGACATGGTCTG	omy17	65180173	3.23E-11
2711231179	chrUn	73143016	A	G	No_gene_found	N/A	2.496	No_gene_found	Omy100068264	GCAGACTGATCAATACCTAGTTAGTCTTCAGACTG[A/G]TCAATACCTAGTTAGTCTGCAGACTGTGATCAATA	omy09	1167229	3.29E-11
2711192392	chrUn_27	1232260	C	A	3'UTR	N/A	4.476	GSONMT00066634001	No_lncRNA	AGCCCTGCTATTCTCAGTGCTCCCCGTCCTTTTAG[C/A]TTCAGTGGTCAGCATTGATCAACTGACTGAATGAC	omy27	3994219	3.38E-11
2711205134	chrUn_20	3905654	C	G	CDS	synonymous	2.935	GSONMT00069826001	No_lncRNA	GATGGGAACACTCACAGCTGTTCCTGGTATTCCTG[C/G]AGTACCGCTGGGTCCCCTTCCTCCGGGGCCACCCA	omy20	23738037	3.41E-11
2711235653	chrUn	992541050	T	C	3'UTR	N/A	3.242	GSONMT00004885001	No_lncRNA	TCCTCACAATTTAACCCCATGCTGCCTTTGTACTG[T/C]GGTAGGGTGTGTGGCGGGGCACTTTCAGGGACTAC			3.44E-11
2711272961	chrUn_4	8775813	C	T	CDS	synonymous	2.866	GSONMT00034732001	No_lncRNA	GTGTGCGCCGCCTACTCCCACGAGCTACCCAAGTA[C/T]GGGATCGCCGTAGGACTAACTAACTACGCAGCAGC	omy04	28658783	3.49E-11
2711282607	chrUn_17	12046280	G	A	CDS	synonymous	3.871	GSONMT00070051001	No_lncRNA	AACTCCGTCTGGCGCTCTCCCTTCTTCTGGGCTCG[G/A]CCCACGTAGACCTGACGACCGTTAAAATCCTTCCC			3.94E-11
2711218522	chrUn	291515761	C	T	CDS	synonymous	0.454	GSONMT00050523001	No_lncRNA	ATCAGGGACACCAACTTCTCCTCCATTTGCTTCTT[C/T]GTGGCCAGAGCCTTGGCCAGATCTGTCTTCATCTT			3.94E-11
2711251466	chrUn	371692665	C	T	CDS	synonymous	3.332	GSONMT00037011001	No_lncRNA	GGGGATGGTGTTGGAGGTTACGCCAAGGAGATGTC[C/T]CCAGAGTTCATTGCAGCTGAGATGGAGTTGTTTGC	omy26	29788099	3.99E-11
2711233049	chrUn	212885402	G	A	3'UTR	N/A	13.533	GSONMT00019296001	No_lncRNA	GAACAGTCTGACTGGGAATTATGGAACTGTGAAAA[G/A]TCTGACTGGGAATTATGGAACTGGGAACAGTCTGA	omyUnm	9996725	4.01E-11
2711275336	chrUn_5	18475661	C	A	Downstream	N/A	0.315	GSONMG00069342001	Omy300094285	CAGACAAACTTCTCATGTTTCAAATTGAAAAGGTT[C/A]GTTTTATACCACAGTTTGTATAGGATGATGAGCAT	omy24	20537252	4.03E-11
2711251432	chrUn	205787878	C	A	No_gene_found	N/A	2.348	No_gene_found	No_lncRNA	TGATAACCTTGTGTTTGTAGCAGACTTGGGAGCCA[C/A]CACATACGTCAAATACATTGATTGATTGATTGATT			4.09E-11
2711262791	chrUn	812285873	T	A	No_gene_found	N/A	0.447	No_gene_found	No_lncRNA	ATCTGGTCCCTCTGAACGAACCATTATTGCCAAAG[T/A]GCAATTGACCAATCAGGGCACCCCGGCTGGCCTCT			4.17E-11
2711226548	chrUn	906256042	C	T	No_gene_found	N/A	3.611	No_gene_found	No_lncRNA	TCAGTATCTGGACGCGTGAGGCTGGTGCAGGAGGC[C/T]TGTCCATCGCAGTAGAGGGGCCCAGTAAGGCTGAG	omy02	79348266	4.24E-11
2711246681	chrUn	154069847	C	T	No_gene_found	N/A	0.207	No_gene_found	Omy200033926	CACCGCTGTGGTAACACACTCCAGGAGTCACATCT[C/T]CTCCTAACACAGTACAAGTTAGTCAGGACATTACT	omyUnm	129695420	4.35E-11
2711230601	chrUn	527242920	G	A	CDS	synonymous	2.594	GSONMT00032673001	No_lncRNA	TAAATGGGTTGACTTCCACCTATAGAGAAGAATGA[G/A]AAGAAGCCTCAGAAGTCGTACCTGATCCATGCTGG	omy28	1964669	4.37E-11
2711208048	chrUn_8	2537342	C	A	3'UTR	N/A	2.785	GSONMT00061495001	No_lncRNA	TCCACAAAGTAACCCCTCTATTTGTTTGAAATATA[C/A]AAATCAGAAGCATCAGGTGTTTTAAGATTTAGTGC	omy08	70150450	4.70E-11
2711203970	chrUn_9	27985129	A	G	CDS	synonymous	0.296	GSONMT00014595001	No_lncRNA	GAAGCGGAGATTGAGAACCTGTCCTGGAAGGTGGA[A/G]CGAGCAGACAGCTACGAGAGTGGGAGCGAGGGGGA	omy09	33843769	4.90E-11
2711221957	chrUn	737491304	T	A	No_gene_found	N/A	3.002	No_gene_found	No_lncRNA	GCGGATTAAAGATTTTTAAGAGTTAAAAAAATAAA[T/A]AATGTAAGGACCCCTGAGATTCTATCATGCAGCTG			5.16E-11
2711231663	chrUn	658640424	T	A	CDS	synonymous	2.202	GSONMT00025948001	No_lncRNA	GGCGGCGGAGAAGTAGGAAGTAACGCTGCAGACCC[T/A]CCGCTGAAGGACAAAGACACCAAGGAGCCCATGTG	omy18	8835235	5.21E-11
2711199034	chrUn_1	29860533	A	G	CDS	synonymous	3.675	GSONMT00030267001	No_lncRNA	TTTTGTTTGTTTTAAGCGTTCTGCATCTCCTTGCC[A/G]ATCTTGTAGCTCAGGATCTTGTTCCAGTCGATCTT			5.26E-11
2711278841	chrUn_2	16600305	T	C	Upstream	N/A	2.956	GSONMG00057974001	No_lncRNA	GTTGGGGTCCATTTCAATTAGATTCCAGAAGTAAA[T/C]TGAAATTCCACTTCTTTTTTTTAAATTATAATTTC	omy02	78462893	5.34E-11
2711211601	chrUn	469973131	T	C	CDS	non_synonymous	0.456	GSONMT00050631001	No_lncRNA	CTGTTGGAGTCTTGGGTCTTTGATAGCCTAATAGA[T/C]CTGTCGGGGTCTTTGGTCTGGCAGACTCAACTACA	omy04	10491130	5.54E-11
2711265500	chrUn_22	11167596	G	C	3'UTR	N/A	0.24	GSONMT00058103001	No_lncRNA	CCAGGTGTGCATGAAGAGGACATAGGCTCTACCCC[G/C]TGACCTCTCTGTGACCCTTAACCACCCACCACAAC	omy22	23899938	5.67E-11
2711274522	chrUn_5	7493750	A	G	3'UTR	N/A	0.154	GSONMT00022459001	No_lncRNA	TCCCTGTGAAATAGATACAACAGTATGCACAATCT[A/G]TCTGAAACATTGGTTACTAATAAAAATATCTATTT			5.95E-11
2711273974	chrUn_5	21666752	C	A	CDS	non_synonymous	0.239	GSONMT00081508001	No_lncRNA	AGCAGTGCTCTCAGTGGCAGCCCCGGGTGATGTTA[C/A]TGCTGATGAACAAGTGATAGGAACCACTCTCTCAT	omy05	37145215	6.00E-11
2711212249	chrUn	435833613	G	A	CDS	synonymous	0.485	GSONMT00057941001	No_lncRNA	GGTGGAGCCTCCATCCTCTTCTTCCCTCTGTAGGC[G/A]TTGACAACTTCTGCGTCGTACACTGGGAGCCACTT	omyUnm	62309151	6.13E-11
2711207740	chrUn_8	2537759	A	G	CDS	synonymous	0.469	GSONMT00061495001	No_lncRNA	ATGATGAGATCAACAATTTACTCATCATCATCATC[A/G]TCATCATCATCGTCGTCGTCGTCATCGTCGTCGTC	omy08	70150033	6.14E-11
2711280887	chrUn_28	2578118	T	C	3'UTR	N/A	6.059	GSONMT00067125001	No_lncRNA	AGACTACCCAATCTGAAGTACAATTCAATGATCCA[T/C]GTGTCTGCATTCTCAAGGGACTGCCATTGAGAGAA	omy28	12737363	6.28E-11
2711247473	chrUn	108147872	A	T	3'UTR	N/A	4.799	GSONMT00040877001	Omy100070772	GGATGTGACATGAGAATCTGAAATGTATAAATACC[A/T]CTGTAGAAGAACATTCATCCTTTTCCAAGACCTTG	omy22	36515342	6.53E-11
2711231843	chrUn	625314	A	G	No_gene_found	N/A	6.268	No_gene_found	No_lncRNA	ATGTTTATATGTTTATTGCTCTGTGCTTACCATTG[A/G]GCCATCATTACCCTTGGCTCCAGATGGTCCTGAGG	omy23	42344659	6.53E-11
2711249398	chrUn	97441349	A	T	3'UTR	N/A	4.397	GSONMT00028411001	Omy400000981	TGAAGCTATTCTTGGGGGTACATGGGGCTTAGAGA[A/T]TGAGGGGAAGGCACTGCAAATTTGGACTTATACTT	omy21	49077530	6.73E-11
2711241224	chrUn	1002715711	T	A	Upstream	N/A	5.347	GSONMG00061183001	No_lncRNA	TGCTCAATTATGGAGTTGCATTAGTGCCAATAATT[T/A]AAAAAAAAAGATTTTTGGGTCAATTGTGGCTCTGT	omy11	71621754	6.89E-11
2711198254	chrUn_1	29859988	G	A	3'UTR	N/A	2.04	GSONMT00030267001	No_lncRNA	AATGACAGAGGTGACAAACAGCTCGTATAAAAGAC[G/A]TCATTCTGATGTCATAAAAGTACAAGCCATTGAAA	omy01	45307493	7.20E-11
2711239121	chrUn	1058599538	C	A	CDS	non_synonymous	2.032	GSONMT00015898001	No_lncRNA	CTTCGACATGTTCCTCAAGATCAAGGACCTGACCA[C/A]CTCTGACAACTTCAGAGAGTACGACCCCGAGAACA	omy08	5482326	7.32E-11
2711261315	chrUn	251729109	A	G	CDS	synonymous	0.475	GSONMT00008810001	No_lncRNA	GGGGCCAACCTTGAAGTTTCCAGGGTCAACGCGCA[A/G]CGTGAAGGCGTGCAGATCGCTGAGAGCACTCAGTC	omy13	37593212	7.36E-11
2711282968	chrUn_17	12953614	C	T	CDS	synonymous	5.591	GSONMT00001673001	No_lncRNA	ACCCATCTCAGCTCTGTGGCATTGTTGAAGGGTTC[C/T]GCCGTTACCTCAGAGATGTAGTTGTTCTGCAGGTA	omy17	37053572	7.54E-11
2711225275	chrUn	351595559	T	C	No_gene_found	N/A	6.204	No_gene_found	No_lncRNA	CGTCACCTACACTGTCAAAGACAAGGGAACTACAT[T/C]GTTATCGTCAAGTGGGGCGACGATAGTGTCCCCGG			7.99E-11
2711285303	chrUn_Sex	204350	T	G	CDS	synonymous	0.097	GSONMT00072730001	No_lncRNA	GGTCTGGTTGGAGTAGACCAGTATCTGATTAAGAC[T/G]GGGACCATCACCACCTTTGAACAGGTAGCTTGTAC	omy28	7285510	8.14E-11
2711217767	chrUn	14751825	G	A	3'UTR	N/A	2.884	GSONMT00044781001	No_lncRNA	TAACTGCTCCTTTTCCCATGCACAGTACAGTATAC[G/A]TAAGACAGAGATGAATGAAGAGTTGCTCGGCTGAA	omy02	79977342	8.48E-11
2711285982	chrUn_18	19173379	C	T	CDS	synonymous	0.416	GSONMT00044124001	No_lncRNA	TTCTTCAGGTTGCCGTTCTCGCCGTCCATGTACGC[C/T]ACGCTGTTCTTGCAGTGGTACGTGATGTTCTGGGT	omy18	51507919	8.91E-11
2711263486	chrUn	1058299748	C	T	3'UTR	N/A	0.222	GSONMT00002736001	No_lncRNA	TGAGACTCAAATGAAACCCTATTCCCCATCGAGTG[C/T]ATTACTTTGAGCCCTTTGTGGAGCCCTGTAGGTCA	omy28	3797159	9.27E-11
2711213470	chrUn	193378761	G	T	CDS	synonymous	2.434	GSONMT00023528001	No_lncRNA	AAGAAGAAGAAGATCCTGGCGGAGCGACGCAAACC[G/T]CTCAACATCGACCATCTGAACGAGGACAAGCTAAA	omy06	80678420	9.34E-11
2711196117	chrUn_14	12500169	G	C	No_gene_found	N/A	4.06	No_gene_found	No_lncRNA	CACACGACAACACACACACACACACACACCCAGAC[G/C]ACAACACACACACCCCAGACATACAGAGGAGGAAG			9.44E-11
2711264034	chrUn	212885248	C	T	3'UTR	N/A	6.532	GSONMT00019296001	No_lncRNA	AAACATATGGAGTGATGTCATATCCTGTTCTGTCT[C/T]TGATCTACAAACAACATAAAATAAGTTTGTTAAAA	omyUnm	9996880	9.55E-11
2711213222	chrUn	992540488	T	C	3'UTR	N/A	0.308	GSONMT00004885001	No_lncRNA	GGAACTTCATCGTGTTTAGGTAGTTCACATCTTCA[T/C]GTGCTTTATAAACGCAGCAATTCCTAATCTCTCGT			9.70E-11
2711278210	chrUn_15	1677723	C	A	CDS	synonymous	5.416	GSONMT00017989001	No_lncRNA	CATCTGGAGACAATGAAGAGGGAGAACAAGAACCT[C/A]CAAGGTCAGAGCATTAGCATTAATTGACCTATATA	omy15	17692923	9.71E-11
2711280164	chrUn_2	36985228	A	G	3'UTR	N/A	3.972	GSONMT00030559001	No_lncRNA	CTTCTTTTATTGAGAACATCCTGTGTAATATTTAT[A/G]TCTACGGCAGACTCCTACAGCTTTGTACTGTTGTG	omy02	8551456	1.00E-10
2711245826	chrUn	843969526	C	T	CDS	synonymous	0.415	GSONMT00027468001	No_lncRNA	TCCTGCCTGACCCGTCTGGACCACAACCGAGCCCG[C/T]TCTCAGGTACCTGTGTGGAGAACTGGGCTTTGTTC	omy01	83495335	1.02E-10
2711195694	chrUn_23	11103475	T	A	Intronic	N/A	0.251	GSONMG00065033001	No_lncRNA	ATAGCTATTCCCAATATAATACTTATTTGACGGTA[T/A]ATATGCTAATAGTAACAGCATTATTTGTACAATAC	omy23	28121417	1.04E-10
2711250273	chrUn	270132830	G	A	CDS	synonymous	3.734	GSONMT00018656001	No_lncRNA	TCATCCTCCTCGTCATCATCTTCCTCCTCGTCATC[G/A]TCTTCTTCGTCATCATCCTCATCGTCGTCAGACTC	omy01	3590118	1.06E-10
2711285171	chrUn_Sex	204275	C	T	CDS	synonymous	0.361	GSONMT00072730001	No_lncRNA	TCCCTCCGTAGGACCATTCTGATGATGGGGCGCTA[C/T]GTAGAGCCCATTGAGGATGTACCATGTGGAAACAT	omy28	7285585	1.07E-10
2711258693	chrUn	932846629	G	A	CDS	synonymous	3.398	GSONMT00020327001	No_lncRNA	ATCTTGTCCACCCAGAGCTCCAGGTTGAGACCAAA[G/A]CAGTTGAAGAACGACCAGATGTAGACCAGCTCACA	omy08	80068367	1.09E-10
2711201978	chrUn_10	20200147	G	T	CDS	non_synonymous	3.818	GSONMT00070638001	No_lncRNA	ATGCTAGGCTTTGGGGCAACAGGTGGGGGATTCTT[G/T]TGCTTGACTGTTCGGGGTTGCATAAAGTTGCATGC	omy10	49955203	1.11E-10
2711233657	chrUn	958303500	G	A	CDS	synonymous	2.34	GSONMT00056501001	No_lncRNA	TCTAAGTGCTTGACAATTCCGCGGAGGCTGTTGCC[G/A]TGGGCAGCGATGATGACATTCTTGCCAGCCTTGAT	omy29	17730805	1.11E-10
2711283564	chrUn_17	6438146	T	C	CDS	synonymous	2.255	GSONMT00075887001	No_lncRNA	GAGCAAATCAGCCTGAACATTGCCAAGTTCAACAT[T/C]CATTCTCTGATCATCATTGGAGGCTTTGAGGTGAG	omy17	47560981	1.13E-10
2711255089	chrUn	577124862	T	A	3'UTR	N/A	0.355	GSONMT00046561001	No_lncRNA	GTCTACCCTCTTGGGGTCAGGGGTCAAGTTTTTTT[T/A]AATCTTCGACCTCCGACCCTCTCCCATCACAAGCG	omy09	730134	1.17E-10
2711284671	chrUn_11	12411357	G	T	CDS	synonymous	3.433	GSONMT00066481001	No_lncRNA	TTGCTCTTCCAGGTAACCAGAGTACGGAGGCAGGT[G/T]CAGAATGAGAGCAAGAAGGCGAAGCCAAGAGGACG	omy11	31570053	1.19E-10
2711249254	chrUn	1086860187	G	A	CDS	synonymous	3.285	GSONMT00025051001	No_lncRNA	CTCTATGAGACACTGACGGGTTGGAGAGGGGGGCA[G/A]GGGGAGGTGTGGCCCTCCCTCCTGACCAATAGGAC	omy05	4547810	1.24E-10
2711207243	chrUn_8	29720667	A	G	No_gene_found	N/A	0.494	No_gene_found	No_lncRNA	AATAATGGCAGGGTATGTCACACATCAACAGACAT[A/G]CATACAGACATGGACATGTTCGGAGAAAGTGAGCT	omy08	17370543	1.28E-10
2711263432	chrUn	308321328	A	G	3'UTR	N/A	3.318	GSONMT00045337001	No_lncRNA	ATATCCCAGCAAGCCTGTGCCTGACATGAACAATC[A/G]CTGTGAGGGGTCCCAGTATTTTAAATACGAACTTC	omy10	44179756	1.29E-10
2711204873	chr_28	620979	C	T	3'UTR	N/A	0.39	GSONMT00034361001	No_lncRNA	AAACCAGCTAACCTCATAGGCAGTTGAACTTTAAC[C/T]GTGTGTCGCCTGCACTGCTACCCGGTCCATGGAGA	omy28	28339584	1.32E-10
2711215386	chrUn	1067337231	T	G	CDS	synonymous	4.553	GSONMT00053315001	No_lncRNA	GGTCCCGCTTCATCCTCTCCGTAGGTGGCGATGAT[T/G]ACGTTGACGTTCTCCACGATGCGCTGGAAGGTCTG	omy08	73316884	1.37E-10
2711223513	chrUn	267990253	T	A	No_gene_found	N/A	2.188	No_gene_found	Omy400000328	GTAAACCAAATATTTATTATGGTCTTTACAACAAA[T/A]CAGCTGTGCAGGTGGTAAAAGGCCAGAGTTGAACG	omy17	46786121	1.39E-10
2711217683	chrUn	309248156	C	T	No_gene_found	N/A	2.377	No_gene_found	No_lncRNA	TTGCTTCTTCGTGGACAGAGCCTTGGCCAGGTCTG[C/T]CGTCATCTTGTCATAGTTCTCCTTCATGTTGGCCA	omy13	2176706	1.41E-10
2711244823	chrUn	376674711	G	A	No_gene_found	N/A	0.441	No_gene_found	No_lncRNA	TAGAACTTTCTGAAGAAGTTGAAGGCCACCACAGT[G/A]TACAGATACACCACCACCGCCAACAGACCTACAGT	omy04	79379271	1.45E-10
2711207057	chrUn_8	2541154	A	T	CDS	synonymous	2.465	GSONMT00061495001	No_lncRNA	TCATACATGTTATCAGGCTCCATCTTCCTCAGGGT[A/T]GGTCTATAAAGAAATAGGACGTCAGATATTTATTT	omy08	70146655	1.49E-10
2711215613	chrUn	286498165	T	A	3'UTR	N/A	2.136	GSONMT00029678001	No_lncRNA	TTGATGTCCTTCAGTCTTGATTCATAAGGATTCAT[T/A]AGTCCTTCAATTCGGCTCCAGATATTCCAAGACTC	omy09	56603399	1.67E-10
2711203391	chrUn_9	13623529	G	A	Downstream	N/A	0.407	GSONMG00006326001	No_lncRNA	GACGATGATGAGGATGGATGAAGAAGAGTGACATT[G/A]TTAGTGAGTTAACTCCAACACTAGTAAATCAGTAA	omy09	8137919	1.68E-10
2711203350	chrUn_9	11681266	T	C	Intronic	N/A	3.207	GSONMG00054636001	No_lncRNA	GAACATGAAGTATATGATATTGGTATAGCTTATTA[T/C]TTACCCGAGCCAACAAAAATGATAAAATGTAGATT	omy09	16035030	1.70E-10
2711253750	chrUn	1078316240	C	A	No_gene_found	N/A	2.134	No_gene_found	No_lncRNA	GGTCGACGGTCAGGACCGCCCCCCCCCCCCCCCCA[C/A]CCACCACCGTGGATGGAACCATGCCGGCTAGGCTG			1.71E-10
2711286550	chrUn_18	17499028	G	A	CDS	synonymous	0.203	GSONMT00024074001	No_lncRNA	GTGAACACACCAGTCGACTCGACGACGTAGTCCGC[G/A]CCAGCCTCGCCCCACTTGATGGCGGTGGGGTCCCT	omy18	32234101	1.78E-10
2711262586	chrUn	295150241	G	A	CDS	synonymous	0.416	GSONMT00016104001	No_lncRNA	GAGCAGATCGGAGAGACTGGCAAGAGCATCCATGA[G/A]CTGGAGAAGGCCAAGAAGACTGTGGAGACAGAGAA			1.78E-10
2711255371	chrUn	875603394	A	T	No_gene_found	N/A	0.421	No_gene_found	No_lncRNA	GACTTAACCAGCTGATCTTAACTCCTTTTAAAAAA[A/T]AAAAAAATATCTTAAAATGACCGAAAATAATATGT			1.80E-10
2711197172	chrUn_14	12500171	C	A	No_gene_found	N/A	4.109	No_gene_found	No_lncRNA	CACGACAACACACACACACACACACACCCAGACGA[C/A]AACACACACACCCCAGACATACAGAGGAGGAAGAA			1.86E-10
2711281003	chrUn_28	2578829	C	T	3'UTR	N/A	4.287	GSONMT00067125001	No_lncRNA	CCCTGAGGAACTCTGTCGACACCGTGTAGAGTCAA[C/T]GCCCCGACAAATTGAAGCTGTTCTGAAGACAAAAC	omy28	12738074	1.92E-10
2711227344	chrUn	101897987	C	T	Upstream	N/A	19.262	GSONMG00001164001	No_lncRNA	CAGGAACTAGACATTCTCAACACTTCCTCCCCAGA[C/T]CAGCCAATCAGAGTTCCGCCCCATCCTTGGAGCAT	omy07	6534967	1.92E-10
2711272381	chrUn_4	4485717	A	G	3'UTR	N/A	2.346	GSONMT00072118001	No_lncRNA	TTGTTATCAGTATACTGGGCTCCGTTCAGCAGGGT[A/G]CAACCCTGCTGGAGTACAGAGCGTTGCAGATAAAT	omy04	25934109	1.93E-10
2711274416	chrUn_5	40472507	G	A	3'UTR	N/A	0.398	GSONMT00059781001	No_lncRNA	TCTTTCTGAGCAAGAAGCTGAACGAGTGCCTGCGG[G/A]AGAAATGACGCTGTTGTATGAAGAATTCCCCTCTC	omy05	31289948	1.97E-10
2711250332	chrUn	737491569	G	T	No_gene_found	N/A	0.427	No_gene_found	No_lncRNA	CAGCCTTAAGTCTTGGTCCTGTTTAATTTTTTTTT[G/T]TTTTTGTTTATGCAAATGAACCCGAGTGTGACCTC			2.06E-10
2711191861	chr_5	1649709	T	C	CDS	synonymous	0.157	GSONMT00067482001	No_lncRNA	CTGTCACACCTGGTAATGTTCCCAGGGAGCTCACA[T/C]TGTCTACAGACCAGCCATACCTCTGAACAACATCA	omy05	55406246	2.06E-10
2711253642	chrUn	611239692	C	A	No_gene_found	N/A	0.333	No_gene_found	No_lncRNA	CGGGGGTAGGCCATGCCCAGGATGCCGTCAAACTT[C/A]GCAGCGATGAAGGCTACGCCAGGCTGCTTGATGGC	omy06	80944246	2.08E-10
2711282906	chrUn_17	28822660	A	T	3'UTR	N/A	24.495	GSONMT00047776001	No_lncRNA	CAAGTGACAACATAAAACTGGGGGTGTTGCCTGTT[A/T]TTCAAAGCAACACTACACTCATGGTCCCTCTGACA	omy17	46349663	2.11E-10
2711260614	chrUn	324265876	G	A	CDS	synonymous	3.169	GSONMT00048949001	No_lncRNA	GCCAGCCAGTATGCACTGAGTGAGATGAAGGCCCT[G/A]GAGACGGAACAGAAGCACATTGACAGCAGGGCAGA	omy09	20732954	2.23E-10
2711273541	chrUn_4	1139848	A	G	CDS	synonymous	5.474	GSONMT00003658001	No_lncRNA	TCGATGTGCACGGCGCCCCCGGCCATGCCTTCCAC[A/G]CAGATGATGCCCTCGTCCTCTGCCTTGTGTGCCAG	omy04	10122744	2.25E-10
2711210109	chrUn	478436010	A	G	CDS	non_synonymous	4.349	GSONMT00043079001	No_lncRNA	CCACCACGGTGATCAGCTCCTGGTCCTCGTCATCA[A/G]GTGTCGGGAAGATAATCCTGGCTCCAGTACTGTCA	omy05	89563616	2.26E-10
2711270217	chrUn_16	11047579	T	A	3'UTR	N/A	2.46	GSONMT00074714001	No_lncRNA	TGTTTGGGGCAAATCCAATACCACACATTACTGAG[T/A]ACAATTCTCCATATTTTCAAACATATTGGTGGCTG	omy16	19832526	2.26E-10
2711200024	chrUn_29	25592324	A	G	CDS	synonymous	2.522	GSONMT00020543001	No_lncRNA	ATGATGGGGTTGCTGCTGTTGGGAGAGAAGCGCAC[A/G]CAGGACACCCACTCAGAGTGACTCTCATCCTGGAT	omy25	19910444	2.30E-10
2711235464	chrUn	764290846	T	A	No_gene_found	N/A	3.43	No_gene_found	No_lncRNA	GCAGCAGGATACAGGGCAGCCAGAATTTTGACTCC[T/A]GACTTCCCGTACAGTTGACATACTGAGTCGTTCAG			2.32E-10
2711213781	chrUn	309122174	A	C	No_gene_found	N/A	6.158	No_gene_found	No_lncRNA	CCCCCAGATAGCGTATGAAGATTTCATAAGCCATT[A/C]ATTTTTTTTCGAATCACAGGAAATTATCTTTTTCT	omy06	6789176	2.33E-10
2711194728	chr_23	856092	C	G	CDS	synonymous	0.384	GSONMT00070095001	No_lncRNA	GGAAACTTGCAGGCTCCAGATGCCAGACTGGCTGG[C/G]CCTTCAGGGGTAATCTCAACGTCATCCTTGAACCA	omy23	29181289	2.34E-10
2711265943	chrUn_22	21714882	A	C	CDS	synonymous	0.336	GSONMT00073223001	No_lncRNA	ACAAGGTCAAGAGAACAGAAGTTTCACAGTTCATG[A/C]GGAGGAGAAGATCACTGTCTCCTACATACATTGAG	omy22	31901442	2.35E-10
2711231107	chrUn	656905975	C	A	No_gene_found	N/A	0.276	No_gene_found	Omy200106254	CGACAAAATGGCAGTACTGTGGAAAACCAAAACCC[C/A]AAAAAAATAATTCTCCACTTACATTCTCATAGTAA	omyUnm	130273133	2.37E-10
2711270454	chrUn_16	20820818	G	A	Downstream	N/A	0.213	GSONMG00080527001	No_lncRNA	GCATTTGTACTTAGAACCCTATCGTCTATATAGAC[G/A]AGGTCTTTTTTTATGTGGAACGTTGATTGTGTTTG	omy23	8272418	2.37E-10
2711231295	chrUn	304574409	G	A	No_gene_found	N/A	2.39	No_gene_found	No_lncRNA	GAAGAGGTTGTCAACGCCTACAGAGGGAAGAAGAG[G/A]ATGGAGGCTCCACCCCATATCTTCTCCGTCTCTGA			2.52E-10
2711223340	chrUn	567208400	G	A	No_gene_found	N/A	0.171	No_gene_found	Omy200015078	GTGTATGTGTAAAGTAGTTGCATGTTGTTTGAGGG[G/A]AAAAAAAGCCATATTTATAGATGTTAGATACCTTG	omy05	83412850	2.69E-10
2711283764	chrUn_17	32164675	A	G	5'UTR	N/A	3.782	GSONMT00075410001	No_lncRNA	TAGCCGACCCGGCTTGACATGATGTTGGAGCCCCC[A/G]GAGAAGTTCATGGGGCCGCCGCCGCCGCTGGAGCT	omy17	13900195	2.70E-10
2711204962	chrUn_20	14643740	C	A	Intronic	N/A	0.356	GSONMG00020174001	No_lncRNA	CTGTGCAATGACTCCTCTCTGGACTACAACGATGT[C/A]ATGAATTGACTGATTTGTTATTTATTTATCACATT	omy16	24755267	2.70E-10
2711204135	chrUn_9	867134	T	C	No_gene_found	N/A	0.246	No_gene_found	No_lncRNA	AGGAGACAAGCACCAGCTCCTCAAGTCGCCTAGAA[T/C]ATCCCTCAGATTCCACCCACTGTAAGCTCAGCAGA	omy09	51122863	2.71E-10
2711235388	chrUn	70851603	C	T	No_gene_found	N/A	0.314	No_gene_found	No_lncRNA	GACCCCTACGAGCTGTGGCGTATCCTCTTCGACAT[C/T]ACCTTCTTCTTCTTCGTCATCGTCATCCTCCTGGC			2.77E-10
2711204052	chrUn_9	13623542	C	G	Downstream	N/A	5.056	GSONMG00006326001	No_lncRNA	ATGGATGAAGAAGAGTGACATTGTTAGTGAGTTAA[C/G]TCCAACACTAGTAAATCAGTAACAAGTGCTTCCAA	omy09	8137906	2.81E-10
2711255037	chrUn	1095196318	T	G	CDS	synonymous	4.729	GSONMT00016489001	No_lncRNA	CTGTTGTTGTTCCTCGATGTGTAGCACCATCTTCC[T/G]GTCCTTTTTCTCCATCCTATGGTCGTTGGACACTG	omy25	78908299	2.88E-10
2711248561	chrUn	304574388	C	T	No_gene_found	N/A	2.081	No_gene_found	No_lncRNA	AAGTGGCTCCCTGTGTACGATGAAGAGGTTGTCAA[C/T]GCCTACAGAGGGAAGAAGAGGATGGAGGCTCCACC	omy17	3147546	2.89E-10
2711258013	chrUn	337022521	T	G	3'UTR	N/A	0.445	GSONMT00018632001	Omy300026864	AAACAAACAGAAATAAAACAAACTCTTGTTTATAT[T/G]TCCCTGTTTTCGTTCTGAGTTAAATAATAACACTT	omy13	6217215	2.91E-10
2711203287	chrUn_9	13322462	C	T	Upstream	N/A	0.427	GSONMG00001837001	Omy300104515	GTTGGGATTCCTACTTAATGACAACGTTATGAAAA[C/T]GTTGGCACAACGTTACAAGTTTCTATGGAAAGGGA	omy09	8567537	3.14E-10
2711275155	chrUn_5	22586936	T	G	3'UTR	N/A	0.346	GSONMT00081546001	No_lncRNA	CCCTCAGGATGACAAATCAGAGCAAGATGACTTGA[T/G]TACATTATTTACCTTCAGAGGCGAATGCATCAAAC	omy05	36227540	3.20E-10
2711248662	chrUn	469512859	A	G	No_gene_found	N/A	2	No_gene_found	Omy100096014	GACAGATCAGACCTGGTAGATTTAGTCAGTCTAAC[A/G]TTGAGACAGATCAGACCTGGTAGGTTCAGTCAGTC			3.22E-10
2711278742	chrUn_2	26492162	C	A	Downstream	N/A	2.14	GSONMG00052538001	No_lncRNA	TGATGTCTTGAGATGTTGCATCAATATATACACAT[C/A]ATTTTCTACCTCATGATGCCATCTATTTTGTGAAG	omy02	60875258	3.55E-10
2711192470	chrUn_27	14346972	A	T	Downstream	N/A	0.269	GSONMG00055757001	No_lncRNA	GTAAGGAGATTGCAGCATGTTGTCTAATATTTATT[A/T]GACTTTTATTATATAGGCCTAAATCATAATCATAT	omy27	23930448	3.55E-10
2711219565	chrUn	1067333153	G	C	CDS	synonymous	4.375	GSONMT00053315001	No_lncRNA	CACACCTGGATCTCCACTAGGTAGACCGGCTCCAT[G/C]AGTCGTGGCTGGGCGGTGAGCTGGCAGGCATACAG	omy08	73320962	3.56E-10
2711247105	chrUn	977609183	G	T	CDS	synonymous	2.065	GSONMT00024730001	No_lncRNA	TGCTGCGTAGCTGACAGAACTGGCCACTCCCTCCT[G/T]CACACACTCTACGGGCGAGTACGTCACACTCTCTG	omy18	55973247	3.56E-10
2711254664	chrUn	675700557	A	T	5'UTR	N/A	0.133	GSONMT00031220001	No_lncRNA	AGCTGACACCTTTTATAAATATTGAGTAGTCTATG[A/T]GAGAGAAAAAGTTGTTAATTTGATAATTTCCCGTG	omy06	41565877	3.58E-10
2711243652	chrUn	742697318	G	T	3'UTR	N/A	3.147	GSONMT00044696001	No_lncRNA	AGCGAGCGCTCACTGCGTAACATGTCTGACTTTCA[G/T]CTCCTAGTGGTTTTGTATCCCTCTCAGATGACCAG	omy03	72945488	3.61E-10
2711224779	chrUn	998787210	C	A	No_gene_found	N/A	0.441	No_gene_found	Omy100134475	CTCAGTTCCTCATCACTGCAAAACCACATTTTCAA[C/A]TGGCAATCTCAGACACTTTACACTGTCCTTCAACA			3.79E-10
2711257549	chrUn	171215459	T	G	No_gene_found	N/A	4.548	No_gene_found	Omy100075105	TAACTAATTAAGCAACATGTTGCTCTCTCGGACTC[T/G]GACTCCCTCAGGGCTGATGTCAATGGTAAAACAGC	omy21	6932713	3.86E-10
2711253971	chrUn	48083705	C	G	No_gene_found	N/A	2.324	No_gene_found	No_lncRNA	AGGATCCAACGAAGCCTCTGGCTGTTGGGCCTGGA[C/G]ACCCTGGTGGTTGAATACTCAATGAGACACTTCAT	omy14	74267617	4.03E-10
2711201687	chrUn_10	9209109	A	T	3'UTR	N/A	0.454	GSONMT00007574001	Omy400005580	TTGAGAAACCCACACAATGGCCTTCCCAGACGTCT[A/T]TTTGTTTCACCTTACGGTAATCAACAATGGCCAAG	omy10	43230765	4.14E-10
2711268615	chrUn_12	7544982	C	G	CDS	synonymous	4.152	GSONMT00019805001	No_lncRNA	CCCTCTGGTGAGCGTGGACCCCCCGGACCCATGGG[C/G]CCCCCTGGACTGGCTGGAGCACCTGGTGAGCCTGG	omy12	63608318	4.14E-10
2711196139	chrUn_14	12500167	A	G	No_gene_found	N/A	3.565	No_gene_found	No_lncRNA	ACCACACGACAACACACACACACACACACACCCAG[A/G]CGACAACACACACACCCCAGACATACAGAGGAGGA			4.20E-10
2711241441	chrUn	92251609	T	G	CDS	synonymous	0.41	GSONMT00048755001	No_lncRNA	ATGGTGGCCATGCGTTCCTTATCAGCCTCTGGTAG[T/G]GTGGCCTTGAACTGGTCATGGGCTGTAATCAGAGA			4.37E-10
2711272557	chrUn_4	34610158	C	A	CDS	non_synonymous	5.874	GSONMT00028172001	No_lncRNA	TGCTCCTTCTCTCCCTGCAATAGGCTCCTGTCTCC[C/A]ATGGCCTGCGTCAGAGCCTCCTGCAGACCAGCCTG	omy04	23115457	4.64E-10
2711220209	chrUn	1014955454	C	T	CDS	synonymous	0.087	GSONMT00058526001	No_lncRNA	TTGGTGAACTGGAAGATGTTGGGTCTGAACTTCTC[C/T]TGCATGTCACACAGTAAGAGTACTGAGCCCTTTGT	omy02	5404095	4.66E-10
2711265025	chrUn	653297322	A	G	Upstream	N/A	7.222	GSONMG00021333001	No_lncRNA	AAACAGTCATTAGAAACAGGACAAAATTGGGATAC[A/G]ACAACTATCAGGAGAATTGCATAAGTAAATTATAC	omy12	5349437	4.72E-10
2711227669	chrUn	363136314	G	T	No_gene_found	N/A	2.839	No_gene_found	Omy100042371	GGTGTTTCCCAACTTCTCCTCCAGTACTGAATCAG[G/T]TGTGCTTGTCCAGGGATACCATAAAATGTGTACTA	omy15	346947	4.83E-10
2711280683	chrUn_28	2582597	G	A	CDS	synonymous	2.185	GSONMT00067125001	No_lncRNA	ACTGTAGGTCTGATACTTCTCCTGGTCAGTCAGCA[G/A]CCTGCCCTCCTTGAACCACCTGGCCAGAAAACATA	omy28	12741844	4.92E-10
2711192311	chrUn_27	4266586	C	T	CDS	synonymous	0.142	GSONMT00062638001	No_lncRNA	GAGTTTGCCACCGGGAACGACAGGAAGGAGGCTGC[C/T]GAGAACAGTTTGGTCGCCTACAAAGCTGCGAGCGA	omy27	10103294	5.03E-10
2711194975	chr_2	6557961	T	C	Downstream	N/A	2.007	GSONMG00042677001	No_lncRNA	ACTAGATGAAGCTCATCCGAAGCACAAAGCTTATA[T/C]TACTTACCTGAATAATTAAACGAAATGTACCCTAG	omy02	58578450	5.06E-10
2711210031	chrUn	34589679	G	A	5'UTR	N/A	2.615	GSONMT00023890001	No_lncRNA	CCTCACACCAGTTTACATCGCATAGCTGTTAATTA[G/A]GGATTCGGAGCAGTAAAGAACGGTAAAATGGCTGA			5.16E-10
2711203698	chrUn_9	867670	C	T	No_gene_found	N/A	0.237	No_gene_found	No_lncRNA	GAGAGCCAGACACCTCTGGGAGTTCAGCGCAAAAC[C/T]GTATCTTTTGCAGTCACAGAGAACATCTCAGAGTC	omy09	51123399	5.37E-10
2711247702	chrUn	499388682	A	T	No_gene_found	N/A	2.626	No_gene_found	No_lncRNA	TTGGCTACGTCCTCATTCTCCACTATCCATCATCT[A/T]CCCTCTTCCTGAAGTGTACACTTGTTCTGCACACT			5.63E-10
2711265754	chrUn_22	9423070	T	C	Downstream	N/A	2.426	GSONMG00074605001	No_lncRNA	TAACATCACTCCTTTTCAATGCTATAATGTCTCTC[T/C]GCTGAGATGTACAATATGTACAGGAACAGCTATTC	omy22	14758785	5.81E-10
2711225570	chrUn	92245479	A	C	Upstream	N/A	0.399	GSONMG00048755001	No_lncRNA	TTAACACGTATCCAGGCGTTGTGAGATCTGGCAGC[A/C]GTCTGCGGTGTGGTCAGCCTGGAACGCAGCCATCC	omy21	33262345	5.91E-10
2711255199	chrUn	193385367	T	C	3'UTR	N/A	2.1	GSONMT00023528001	No_lncRNA	TCTGCCCGCAACAGCCATCCAGAGACCGGCTAGAC[T/C]CACGTCATGGAACCGACAAGATGCACTGGATGTCC			5.98E-10
2711207952	chrUn_8	36171974	T	C	CDS	synonymous	0.354	GSONMT00069084001	No_lncRNA	GGAGCCTGTGCTGGAGCTTGTGCTGGTGCCTCTGT[T/C]TGTGCTGGAGCCTCTACCTGTGTTGGAGCCTGTGC	omy08	19533475	5.98E-10
2711195053	chr_2	1662469	G	A	3'UTR	N/A	2.76	GSONMT00063148001	No_lncRNA	GCTTTTATGATGAATTCAATGGTCTACAAAAAGCT[G/A]TTTGTGGTTAATGAAATGGAAAGCTTGGACACAGA	omy02	17234122	6.43E-10
2711261100	chrUn	209115439	G	A	CDS	synonymous	4.199	GSONMT00056923001	No_lncRNA	AAATAACTCACCAGAGCCGGCGTGGAGACGAACTT[G/A]GCGCAGGCGTACATTTTCAATGTTAGTCTGTTTTA	omy22	44205678	6.45E-10
2711233029	chrUn	771881915	T	C	CDS	synonymous	0.389	GSONMT00039898001	No_lncRNA	TTTGCCACCTTCCAGCGCATCGTAGAGAACGTCAA[T/C]GTCATCATCGCCACCTACGGAGAGGACGAGGGCGG	omy11	79382931	6.94E-10
2711240805	chrUn	875603223	T	C	No_gene_found	N/A	2.129	No_gene_found	No_lncRNA	ACATCGGCCACCGCTCGACCGTGCACCGTCAGCTG[T/C]CTGGATGGCTGTGTAGTGTGTATCGTGGGGTAAAT	omyUnm	241163819	7.05E-10
2711207625	chrUn_8	42046310	C	T	3'UTR	N/A	3.55	GSONMT00063312001	No_lncRNA	TGTAACAGATACCTTGACAACACTAAGTCAGGTGT[C/T]AAATGAGGCTGTGAACTACAATTTCCCAACGCCCT	omy08	51074523	7.28E-10
2711213052	chrUn	302745049	G	A	CDS	synonymous	2.338	GSONMT00007231001	No_lncRNA	CTGTCCATCGTGCCTGTGAGGAGGGGATACTGGGG[G/A]AACAAAATCGGCAAGCCCCACACCGTGCCATGCAA			7.41E-10
2711196521	chrUn_14	12500164	C	G	No_gene_found	N/A	3.577	No_gene_found	No_lncRNA	CACACCACACGACAACACACACACACACACACACC[C/G]AGACGACAACACACACACCCCAGACATACAGAGGA			7.45E-10
2711283830	chrUn_17	12048579	C	G	5'UTR	N/A	0.219	GSONMT00070051001	No_lncRNA	AATGTTTTGGACGTTAACTACTTCGCACTTAGGCC[C/G]CAAAAAAAGCAATGCGGGCCGGCTGGCTAATTCTG	omy06	1723558	7.66E-10
2711237587	chrUn	1047182397	G	A	No_gene_found	N/A	0.166	No_gene_found	No_lncRNA	CCCTAACCCATCAACAGCTGCAATGAGAGGATTCA[G/A]AATTGAACATGCAACGCAGGGCCATGTTCAGTAGG	omy02	32024082	7.72E-10
2711201536	chrUn_10	9209107	C	A	3'UTR	N/A	0.457	GSONMT00007574001	Omy400005580	TGTTGAGAAACCCACACAATGGCCTTCCCAGACGT[C/A]TATTTGTTTCACCTTACGGTAATCAACAATGGCCA	omy10	43230767	7.75E-10
2711224672	chrUn	1023472671	T	C	3'UTR	N/A	9.955	GSONMT00034100001	No_lncRNA	TCTATTCAGATGATATTGACAGTTATCCATCCACC[T/C]ACAGAACTACAATCCCTTACGGAAAAACACATGAA	omy02	78232206	7.89E-10
2711245664	chrUn	212884919	A	G	Upstream	N/A	4.928	GSONMG00019296001	No_lncRNA	GCTGACAACACACACATCTGTTACCTGGAACGTTG[A/G]AGGACTGAATAATCCATCCAAGGTTGGGAGCCTTC	omyUnm	9997209	8.27E-10
2711202700	chrUn_10	29741861	A	C	3'UTR	N/A	0.4	GSONMT00013935001	No_lncRNA	GTTTTCACTTTCTTAAAACACACCTGCATAGGTTC[A/C]AAGCACTAACACCTTAATAATGCATAATAAAGAAA	omy10	21735137	8.35E-10
2711207768	chrUn_8	29624818	A	G	CDS	synonymous	0.352	GSONMT00066733001	No_lncRNA	TCAGTGCAGCCGTCAGTGTGGGTGTAGTAGACGTA[A/G]AACATGATCAGAGACACCAGGGACAGGATGTAGTT	omy08	17467725	8.37E-10
2711192597	chrUn_27	11670285	A	G	CDS	synonymous	2.92	GSONMT00049086001	No_lncRNA	TTACCTTTGCTGAGCAGTTCCTGGAGGGCAGCCCT[A/G]GCCAGAGACCCTCTGATCTTTAGCCTCTCGGACAC	omy27	23948701	8.43E-10
2711261827	chrUn	469972360	G	C	CDS	non_synonymous	0.469	GSONMT00050631001	No_lncRNA	TTGTGTTTGCCACAGTTTTAACCTTTGGCATTTCA[G/C]CAATGGGAGTTGATATTTTGCTGGTCACAGCTGTG	omy04	10490359	8.48E-10
2711260227	chrUn	337030619	A	G	Downstream	N/A	3.294	GSONMG00018632001	No_lncRNA	GTGGAGTCACAGGAGAGGTCACAGGAGAGCGGCAC[A/G]TGGAGATGCAGCTCATCGGAGCTGGAGGCCTCCAC			8.57E-10
2711224742	chrUn	47795508	G	A	CDS	synonymous	2.515	GSONMT00056531001	No_lncRNA	TCCACTAGTTTGCGCTCAATGTCAGCTTTGACCTG[G/A]TTGTACTCCAGCTGTGCTCTCAGGATCTTGCCCTC	omy20	40006763	8.75E-10
2711260623	chrUn	270134033	C	T	CDS	synonymous	2.255	GSONMT00018656001	No_lncRNA	GAGTCATCGTCCTCTTCACTTTCTGCTTTTTTTGC[C/T]GCTTTCCCATTCTTAGCTGCTTTCGGTGCTGGCTT	omy01	3591321	9.17E-10
2711199805	chrUn_29	6744586	C	T	Intronic	N/A	0.304	GSONMG00060396001	No_lncRNA	AAGGTTCCGCAATCGCCACCCCTGTCCACCTGTTT[C/T]AGCTATTCTACTGCTCTCCTCAAACCCCCTTCCTC	omy25	21518398	9.24E-10
2711285567	chrUn_Sex	18265921	C	T	CDS	synonymous	2.088	GSONMT00025943001	No_lncRNA	GTGGACTTCCTGAATGTGTCAACGGACCGCCAGCG[C/T]GCCCTGAAGCATCAGTACCACTTTGACTGTACCTG	omy29	22581963	9.28E-10
2711212999	chrUn	406952880	G	A	3'UTR	N/A	5.151	GSONMT00059916001	No_lncRNA	CACAATAGCCTAGCCAGAAATACAGTATTTATTGA[G/A]AATATTGAGTTACTTATCTCTTTTTTTTCCTCTCT			1.05E-09
2711231261	chrUn	704663254	A	G	Downstream	N/A	4.116	GSONMG00006318001	No_lncRNA	TCTGCATATTATTGAGTGAATATATATATATATAT[A/G]TATATGTATAATTATATACACCTGACACAAAACTA	omy14	5499400	1.06E-09
2711232462	chrUn	1058615558	G	A	Intronic	N/A	0.276	GSONMG00015898001	No_lncRNA	TGTATCTGAGAGACTAACTCACTTGAACCTTAATG[G/A]AACCTGAAAACTAGCTCCACTTAGCTCTTCTGTTG	omy08	5466396	1.09E-09
2711209284	chrUn_7	28993495	C	A	CDS	synonymous	4.571	GSONMT00016195001	No_lncRNA	GGCAGGAAGTGATGTTGGCATGTCTGTATGGGAAG[C/A]GGTGTGACCCTAAGTCAGACTACCTGCCTGGAGAG	omy07	62096967	1.12E-09
2711275203	chrUn_5	16230258	T	C	Downstream	N/A	0.194	GSONMG00070560001	No_lncRNA	AACTGCTGCCCAGTAAGGGGTAATTTCATTGGCAC[T/C]TTTTAGGGGTGTTTTAGCATCTGCTCCAATGTTCA			1.13E-09
2711244518	chrUn	849615209	C	T	CDS	synonymous	2.66	GSONMT00030696001	No_lncRNA	GGTGTGGTTGCTGGAGGTGGACGTATTGACAAGCC[C/T]ATCCTGAAGGCCGGTCGTGCCTACCACAAGTACAA	omy03	76423158	1.15E-09
2711212561	chrUn	308299251	G	A	CDS	non_synonymous	0.32	GSONMT00045336001	No_lncRNA	ATGATTCCCAGACAACTGCCACGGTGGTGGGTGAC[G/A]ATGAGTGGGGTCACCTGCAGGTGGATGCCACCTCC	omy10	44204036	1.19E-09
2711266619	chrUn_22	8691292	T	C	CDS	synonymous	2.752	GSONMT00074567001	No_lncRNA	TATTCACAGAGCAGCATAGGCTCAACAGAAAAGGA[T/C]ACCCTTGAAAAAGAATTTATGAAATCAATTGATGA	omy22	15547901	1.20E-09
2711216295	chrUn	92252016	A	G	CDS	synonymous	2.277	GSONMT00048755001	No_lncRNA	GCCCTCTTGGCGAACTCCAGGTACAGCTGGTCAAT[A/G]GTCTCCCACAGTTTCTCCACGCGCTAGGAAAGACC			1.23E-09
2711239148	chrUn	1054405164	A	G	3'UTR	N/A	0.309	GSONMT00072640001	No_lncRNA	TCTCCATTTCTAACACCCAAACACACATTCACTCT[A/G]GTATGTACATTTGCACGCACATACAAACACATTTG	omy18	31040908	1.28E-09
2711192306	chrUn_27	8796968	G	T	Downstream	N/A	3.096	GSONMG00079053001	No_lncRNA	AAGTACAATGCAGATGTTTTGTAAAGGTTAGATGT[G/T]TATTGTAAAGTTAATGCCAATGATGGCCATGAGGT	omy27	20431866	1.28E-09
2711254224	chrUn	611925541	A	C	Upstream	N/A	2.39	GSONMG00002936001	No_lncRNA	TACTTCCTTTGATAAACTGTATACACACACACATT[A/C]AAACACACACACACTCGCAAACACACAACACAAAT	omy26	30134346	1.30E-09
2711239291	chrUn	794256405	G	A	CDS	synonymous	3.336	GSONMT00016229001	No_lncRNA	AAGAATGCTCCAGTCTCGTTGGCGACGGCCCGGGC[G/A]ACCAGTGTCTTCCCTGTACCTGGAGGTCCATACAG			1.31E-09
2711205527	chrUn_20	14643739	C	T	Intronic	N/A	0.324	GSONMG00020174001	No_lncRNA	CCTGTGCAATGACTCCTCTCTGGACTACAACGATG[C/T]AATGAATTGACTGATTTGTTATTTATTTATCACAT	omy16	24755268	1.31E-09
2711277641	chrUn_15	2089219	C	T	CDS	synonymous	0.398	GSONMT00053529001	No_lncRNA	CCTAGCCTTCTCTTATAGATCTCAAAGAAGGATGC[C/T]GGTGTCTATGAGATTGTTCTGAAGGATGACAGAGG	omy15	24784321	1.32E-09
2711195592	chrUn_23	9264915	T	A	No_gene_found	N/A	3.203	No_gene_found	No_lncRNA	CACTGTGGTCGGCCAGGTTCAGGGGCCTGCAGACA[T/A]GATCTGTGAGATGTAAGTCCTACACCACTATCTAC	omy23	21039731	1.35E-09
2711274977	chrUn_5	18956507	G	A	3'UTR	N/A	0.299	GSONMT00070210001	No_lncRNA	GATAGAGGGAATACATTATGGAGAATGGTAAAGGA[G/A]GGGAAAGAGGAGGATAGTACAACAAAAAAGGAAAA	omy05	60078940	1.38E-09
2711224900	chrUn	553448460	A	C	Downstream	N/A	2.446	GSONMG00042268001	No_lncRNA	CGCGTTGCGTCGCCAGGGTAGGGATCGGCTCACGT[A/C]AACTGGCGCCAGGGGTCAGCGGCGATGTCGGCAAC			1.38E-09
2711200333	chr_4	3327204	G	A	CDS	synonymous	0.344	GSONMT00009802001	No_lncRNA	TTGTCGTCATCATCGTCGTCATCATCATCGTCGTC[G/A]TCATCATCATCGTCGTTATCATCGTCATCGTCATC	omy04	41517637	1.41E-09
2711282880	chrUn_17	19652906	T	C	3'UTR	N/A	2.554	GSONMT00072931001	No_lncRNA	ATTTTAAATCAGCTTAAAACGGATAGGATGGTCCT[T/C]CTAATGAGTGTTGTGGTTCAGCATACCATGCAAAC	omy17	17327545	1.45E-09
2711284694	chrUn_11	32242570	T	C	Downstream	N/A	2.311	GSONMG00021696001	No_lncRNA	AAAGCTACATTATTGCCTATGGTGGTCAAGTAACT[T/C]ATTTACCCTTATCGAATGATGGGTAGGTGCTGAGA	omy11	56389983	1.48E-09
2711195657	chrUn_23	9282866	A	G	No_gene_found	N/A	3.614	No_gene_found	No_lncRNA	CTTCTGAGGAACTCCCTTCATCCAACGCCACTCTA[A/G]CCACACCCTCTCCAGTGCTTTTACCACATCAATGT	omy23	21021639	1.51E-09
2711203371	chrUn_9	867343	T	C	No_gene_found	N/A	2.896	No_gene_found	No_lncRNA	GTTGGGCCCAAGCTAGAGAGCTTCCAGGCAGGTGG[T/C]GAAGTAGGTGTAGTTGTAGATGTAGTAGCCATCTG	omy09	51123072	1.52E-09
2711286301	chrUn_18	17497769	G	A	CDS	synonymous	0.259	GSONMT00024074001	No_lncRNA	ACGGCCTTCTCAAGACGGACAGTCAGGTCAACCAC[G/A]GACACATTGGGAGTGGGGACACGGAAGGCCATGCC	omy18	32235360	1.57E-09
2711263016	chrUn	1074082835	G	A	No_gene_found	N/A	0.437	No_gene_found	Omy100139952	GCCACAATGTTTGACTGTTTGGACTGAAACAACGA[G/A]CACTGTTACCATGTAGGTGATTGTACAGGAAGTCA	omy13	65716589	1.57E-09
2711227309	chrUn	1076660945	C	T	No_gene_found	N/A	0.386	No_gene_found	No_lncRNA	CGCGCCAGGATCATCCAGCGGAACCGCACCGAGCG[C/T]CTGAGTGACCTTCTGGACTGGAGATACCTGGGCAG			1.61E-09
2711199069	chrUn_1	23599118	A	G	3'UTR	N/A	0.492	GSONMT00064572001	Omy100146065	ACGAAACCATAACCGTTCATGTTCTTCTAACAATG[A/G]AAACAGCTGATGGTAGTTAACTGTAAATATATACA	omy01	64210399	1.63E-09
2711196356	chrUn_14	12500166	G	C	No_gene_found	N/A	3.509	No_gene_found	No_lncRNA	CACCACACGACAACACACACACACACACACACCCA[G/C]ACGACAACACACACACCCCAGACATACAGAGGAGG			1.68E-09
2711232613	chrUn	956702347	G	A	3'UTR	N/A	0.148	GSONMT00017148001	No_lncRNA	AAAATTTGGGGTTGGAGCAATGACCAGCAATCATG[G/A]TTTGCTATGAACATTTTCAAGGGAGAGTTTCATTT	omy14	59474229	1.69E-09
2711207027	chrUn_8	41060847	T	G	5'UTR	N/A	3.48	GSONMT00002869001	No_lncRNA	ATTCTATGTCATGGAAAGAGCAGGTGTTCATAATG[T/G]TTTGTATACTCAGAGTATGTGTGTTTTTACAGTAT	omy08	76598494	1.71E-09
2711208899	chrUn_7	27087916	G	C	CDS	non_synonymous	2.116	GSONMT00038343001	No_lncRNA	TCAACTATGGCTGCAACAGTTGCCAGACACAAGCA[G/C]GTGTACGTATGCCACGACTGCCACAGTGCACAGTC	omy20	32309365	1.77E-09
2711224500	chrUn	1054404511	T	C	3'UTR	N/A	2.021	GSONMT00072640001	No_lncRNA	TCATTAACATCAAATTGTAATGGTTGAGTCCTCAG[T/C]CTGCCTATCTTTAGGAGTTTCACTGATTCCATACC	omy18	31040255	1.83E-09
2711197105	chrUn_14	14263611	A	G	3'UTR	N/A	2.867	GSONMT00049489001	No_lncRNA	CAGGATGTCCCTCGGGTGGTGGGGTCTGCAGCCCT[A/G]CATCCTGCGGAGTCTCGAAACCTGAGCTCTATACT	omy14	30894691	1.89E-09
2711206030	chr_15	4924660	C	T	CDS	synonymous	0.324	GSONMT00059971001	No_lncRNA	TAAAGGTTACACATCTCTTTGCAGAAAACAGCCAC[C/T]GCTGTTGCTCACTGCAAGAGGGGGAATGGCCTTAT	omy15	54521955	1.91E-09
2711196368	chrUn_14	12500059	C	G	No_gene_found	N/A	0.283	No_gene_found	No_lncRNA	NNNNNNNNNNNNNNNNNNNACAACACACACACACA[C/G]ACACACCCCAGACGACACACCCACGACAACAACAC			1.91E-09
2711274897	chrUn_5	40473720	A	G	Downstream	N/A	2.557	GSONMG00059781001	No_lncRNA	GTCCACCTTGAACCTCAACTCTTCTCAGTAGCCAC[A/G]TGCCGCACCTCTGTTCCCAAGACTCCATTGTGGTT	omy05	31288735	1.92E-09
2711221486	chrUn	1058298025	G	T	Upstream	N/A	0.262	GSONMG00002736001	No_lncRNA	TTGACAGCTTGTAGAGTCCATGGCCCTGCCCTGAC[G/T]AATTGAGGCTGAGGGCAAAGCGAGGTGTAACTCAA	omy28	3798828	1.96E-09
2711192433	chrUn_27	9576084	C	T	CDS	synonymous	0.247	GSONMT00079098001	No_lncRNA	AACATCATCCACAGAGACCTCAAGCCTGAGAATAT[C/T]CTGCTGGATGACAACATGGACATCAAGCTCACTGA	omy27	19619066	1.96E-09
2711253075	chrUn	200394115	G	A	CDS	synonymous	2.322	GSONMT00001159001	No_lncRNA	ACTACAGGAAACACACCTTTCTCCTTCTCCCAGGC[G/A]TCCCACTTGGCTTTCCCAGTGAAATCAAGCATCCC	omy22	27408984	2.07E-09
2711240779	chrUn	1086859619	A	G	3'UTR	N/A	0.242	GSONMT00025051001	No_lncRNA	TGGTTAAACTACTACAGCACACTGTGACGGGACAA[A/G]GACAGGAAAGTTGTGGAAGGGGATATTTCCATTAT	omy05	4548378	2.11E-09
2711268654	chrUn_12	7548835	T	A	Downstream	N/A	2.275	GSONMG00019804001	No_lncRNA	CAGCTGCAAAAGGTGCTATTCTTCAAGAGGTCCTG[T/A]CAATGGAGGGTGATCGGAATTGTGCTACTATGTTG			2.14E-09
2711224353	chrUn	917918308	C	T	Downstream	N/A	3.05	GSONMG00038010001	No_lncRNA	GTCAAAAGTAGTGCACTAAATAAGGAACAGGGTCC[C/T]GTTTGGGACGCGGCCTCTCAGTACTGAAAGAATGG	omy09	3169332	2.16E-09
2711273371	chrUn_4	4486112	T	C	3'UTR	N/A	0.295	GSONMT00072118001	No_lncRNA	CTATAGCGCAACGAGCTAAATATGTCAGAGGGATA[T/C]ATTTTAAACCATTGAAGTATTCCTTCCCCCTGCTA	omy04	25934504	2.17E-09
2711235720	chrUn	988559909	G	A	CDS	synonymous	0.26	GSONMT00044844001	No_lncRNA	GACATCGTCCAGGAGGCCAGGAATGCAGAGGAGAA[G/A]GCCAAGAAGGCAATCACTGATGTGAGTCCTTGAAT			2.21E-09
2711262988	chrUn	574759082	C	T	CDS	non_synonymous	3.274	GSONMT00057538001	No_lncRNA	CATGAATGAGCGGATGTTGTACTGGATGGCGAAGA[C/T]AGACTCTCTGTTCAACAGAAAGGATATAGTGGCAT			2.22E-09
2711208924	chrUn_7	17184619	A	G	CDS	synonymous	0.322	GSONMT00065417001	No_lncRNA	AGCTGTCCCACCAGGCTGGCCTTGAGGGCATTCTT[A/G]GCTCTGGCAATGTCACTCTCTGTCACTGTGGTGCA	omy07	40252620	2.24E-09
2711202403	chrUn_10	9205955	T	C	CDS	synonymous	2.477	GSONMT00007574001	No_lncRNA	CCAAACAAGCACTGGACCCCAAGAACCATCATGGT[T/C]GGAGGAAAGGTATGTTTGGCGGCCCTCAGCCTTCA	omy10	43233919	2.24E-09
2711263477	chrUn	97440580	A	T	3'UTR	N/A	2.491	GSONMT00028411001	Omy300017071	TTTTAGCAGGTCACACTGTGGAAATGCTATTCATT[A/T]ACTAGAGGGGCTATGTCATAAACACTCAAGGTTCC	omy21	49076761	2.30E-09
2711239663	chrUn	1040037371	A	G	Intronic	N/A	2.103	GSONMG00005404001	No_lncRNA	GACTTGCTTCAGCTGGTCAAAAGTATTGTTATAGT[A/G]GACAAAGAAGAAACTCTGAGACTGTCCATCTAAAC			2.32E-09
2711226995	chrUn	18126845	G	T	No_gene_found	N/A	0.382	No_gene_found	Omy200060247	GGAGAGGGGAGGAGCTAAACGATATTACACACCAG[G/T]TCAACACGATCTCATGGGAGGAGAGGGGAGGAGCT			2.37E-09
2711285660	chrUn_Sex	18266729	C	T	CDS	synonymous	3.008	GSONMT00025943001	No_lncRNA	TCAGTTTGGAGTGCTTGGCCAAGGTTGAGGCAGCT[C/T]GCACTGCTGGCGACTTCCATGAGGTAACAATCCCA	omy29	22581155	2.41E-09
2711205275	chrUn_20	3919935	T	C	CDS	synonymous	2.187	GSONMT00069825001	No_lncRNA	TACTAGCTGTAAAATGTGCATAAATACCTGAGGAC[T/C]TTCTGGTAACTGGGGATCTATGAAATCAATTAAGA	omy20	23753220	2.58E-09
2711216926	chrUn	270133252	A	G	CDS	synonymous	7.213	GSONMT00018656001	No_lncRNA	CCTCATCATCATCGTCGTCAGACTCCTCCTTGGCC[A/G]CAGTGACCTTCACTGAGGGCTTGGCAGCAGCCTTC	omy01	3590540	2.59E-09
2711233470	chrUn	154070513	G	T	No_gene_found	N/A	2.046	No_gene_found	No_lncRNA	GGAGAGTTGTCTTTAGGAGAGTTGTCTTTAGGAGA[G/T]TTGTCTAGGAGAGATGTCTATAGGAGAGATGTCTA	omyUnm	71416464	2.59E-09
2711247708	chrUn	1085819056	T	G	No_gene_found	N/A	0.313	No_gene_found	No_lncRNA	CAGGATGACTGGGCGGCATGGTCTAAGTTCACGGC[T/G]GAGACCAGCATCCAGGTGGTGGGTGATGATCTGAC	omy16	64367325	2.60E-09
2711245532	chrUn	7949499	T	C	3'UTR	N/A	2.131	GSONMT00057153001	No_lncRNA	TGTAGTATCTAGGTATCTAATAAATCGACTGTGTG[T/C]ATCCGTTGTATCTGTTGTTTGCAATATAGTAAAAT	omy14	77948716	2.62E-09
2711213813	chrUn	794259133	C	T	5'UTR	N/A	2.647	GSONMT00016229001	No_lncRNA	ACCGTCTCACGCCGCTTCCTCCCCCGCAGGACCAC[C/T]GTGTCGCCACGGAACAACTGCAGCTCCTCTGTCTT			2.71E-09
2711197037	chrUn_14	12500163	C	A	No_gene_found	N/A	3.482	No_gene_found	No_lncRNA	ACACACCACACGACAACACACACACACACACACAC[C/A]CAGACGACAACACACACACCCCAGACATACAGAGG			2.73E-09
2711209679	chrUn_7	33208069	A	C	3'UTR	N/A	0.061	GSONMT00010416001	No_lncRNA	TTTTGGCTGTTTTTCTTAAGTTAAATGTTATCCCC[A/C]TTCTTTGCCTGATATCTATTGTTTGGTGCTTTGAC	omy07	48114888	2.75E-09
2711249159	chrUn	848274506	C	G	CDS	non_synonymous	0.296	GSONMT00058133001	No_lncRNA	TATATTTGAATGAGGCTGAAGCCATGACCTACCTT[C/G]CCAGAGCCAGTGGTCCGATCTCATTGATATCTACT	omy12	74100436	2.76E-09
2711263348	chrUn	584638264	C	T	CDS	non_synonymous	2.035	GSONMT00042693001	No_lncRNA	CTGTTATTTCTGGGGCCAGGATCTTAAATCTATCC[C/T]CCTGCTTTTGGGCCTGCTGCTGGCCCTGTGTGAGA	omy08	74678212	2.77E-09
2711196325	chrUn_14	14287084	G	A	CDS	synonymous	4.457	GSONMT00049493001	No_lncRNA	TCAATGTTGTAGCAGGCCACGGAGCGCGAGTAGGC[G/A]CAGTTGATGTAGCCGCCGGTCACCAGGATGTCTCC	omy14	30870067	2.80E-09
2711273928	chrUn_5	7492556	C	T	CDS	synonymous	0.21	GSONMT00022459001	No_lncRNA	CAGAGGATGCAGTTCGAGCAGCAAGAGATTGACGC[C/T]GCTCTCCAAAAAGTAAATCCCTCTTTCATCGGGTT	omy05	50565328	2.83E-09
2711229914	chrUn	502976280	T	G	No_gene_found	N/A	0.489	No_gene_found	No_lncRNA	GACAAGCTGTACGCCCAGCATCTTGGCAAAACAAA[T/G]GCATTTGAGAAGCCCAAGCCTGCCAAAGGCAAGGC	omy13	2192188	2.86E-09
2711208108	chrUn_8	45576254	C	A	3'UTR	N/A	0.221	GSONMT00017776001	No_lncRNA	CATGGTGATGAGCTTAATGCTTGTCTGCCGTTTGA[C/A]ATAAAAATTCTCGCTCTTTTGTTTATAATATTCTT	omy08	34494659	2.90E-09
2711246927	chrUn	916372811	G	A	Downstream	N/A	2.239	GSONMG00032563001	No_lncRNA	TAATACACTATACGTACGTTGACCATGTACAATAA[G/A]CTATATGTACGTTGACCATGTACAATAAACTATAC	omy17	39241621	2.98E-09
2711267863	chrUn_12	7548273	T	A	3'UTR	N/A	2.852	GSONMT00019805001	No_lncRNA	AGTCATCCCTCTCAACCCTTTTCTATGCATTTTTT[T/A]AAAAAACCCTAGAGTTTCATTTGGCCGTTCAAAAA	omy12	63605027	3.00E-09
2711200504	chrUn_13	9376079	C	A	Downstream	N/A	0.106	GSONMG00061963001	No_lncRNA	CTGTTCTAGACAACAACAACAACAAAACATTTAAC[C/A]CCGCAATTTTGTTTCTTCCTTACATATTTTCTTGT	omy13	34516555	3.02E-09
2711222475	chrUn	803978173	A	C	No_gene_found	N/A	2.96	No_gene_found	No_lncRNA	GTGGCCCCGCTGGACCCCCTGGATCTGGTGGTGGA[A/C]ACGGCCCCAAGGGTAACCATGTGAGTACCACTGTT	omy20	23745691	3.06E-09
2711193518	chrUn_19	21362644	A	T	CDS	non_synonymous	0.357	GSONMT00034908001	No_lncRNA	CTGGAAGAGTGACACGTCTGCAGCCAGGAAGTGGA[A/T]TAATCTCCCCCAGAAGGCTCAGAACTACATCCGCT	omy19	41569068	3.23E-09
2711219365	chrUn	295146012	G	A	CDS	synonymous	0.498	GSONMT00016103001	No_lncRNA	TTGGTGGCCCTGACACAGGAGAAGAACGACCTGGC[G/A]CTCCAAATAGCATCTGTGAGTGAAAAACTACCCTC			3.26E-09
2711237474	chrUn	308320686	G	A	CDS	synonymous	2.563	GSONMT00045337001	No_lncRNA	CAGCTGCTGGTGGAGGCCATACTGGTGCTCACCCT[G/A]TTGGCCGAGGTGGAGCTGGAGAGCATCGGCAGTGT	omy10	44180398	3.36E-09
2711229302	chrUn	926732795	A	G	Intronic	N/A	4.453	GSONMG00056757001	No_lncRNA	TAATTAAAAAACAAAAACATATTGATATAAATCTC[A/G]TCTTTCTCCCAGTGATTCTGTGTGTAAGAGATTTT	omy12	5079203	3.37E-09
2711207092	chrUn_8	36190001	G	A	CDS	synonymous	0.464	GSONMT00069084001	No_lncRNA	TTGAGGGTCTTGTTGTGCCTCTGGAGTTCCCTGCA[G/A]AGGCCCTCCAGTTTGCTGTGGGCCAGGATGGCTCT	omy08	19551508	3.39E-09
2711272520	chrUn_4	27539782	T	G	CDS	synonymous	0.343	GSONMT00071718001	No_lncRNA	CCTGAAATCAATTTCTCTGTTTCTCTGCAGCTTGT[T/G]CTGTACTCCCAGAAGTTTGAAGAGTTCCAGACTAC	omy04	61237112	3.47E-09
2711257917	chrUn	270131525	G	A	CDS	synonymous	0.22	GSONMT00018656001	No_lncRNA	CTACCTTTCTTCTCCTCCTGGGAGTTTCCTTTGCT[G/A]CGGGCCTTGTCCATCTTCAACTCCTGTCCCATGCA	omy01	3588813	3.49E-09
2711286754	chrUn_18	5538601	T	G	3'UTR	N/A	2.528	GSONMT00020931001	No_lncRNA	ACTACCACACAACAGCATGCAGATTCACCTCCTGG[T/G]GAATTACTATCCATCTGTAAAGATAATTATATAAT	omy18	34156633	3.58E-09
2711281044	chrUn_28	2578658	G	A	3'UTR	N/A	2.074	GSONMT00067125001	No_lncRNA	TTAAGTGCCTTTGAACGGGGTACGGTAGGTGCCAG[G/A]CACACGTTTGAGTGTCAAGAACTGCAACGCTGCTG	omy28	12737903	3.71E-09
2711274451	chrUn_5	204234	C	A	CDS	synonymous	2.926	GSONMT00022315001	No_lncRNA	CAGTGCATAGCCTTCCATGATGTTACCCCACAGGC[C/A]CCTACTCATTTTTTGGTTGTCCCAAGAAAACCAAT	omy05	6389444	3.74E-09
2711204524	chr_6	3389622	C	T	3'UTR	N/A	0.303	GSONMT00066389001	No_lncRNA	AGCAACTGTTGGAATGTCTATTGGGAAATATCTGT[C/T]GCCGGCAGAGCTCATGAGTGTCCAGTTTCTGTAAA	omy06	36782628	3.78E-09
2711285796	chrUn_Sex	13451873	A	G	3'UTR	N/A	0.137	GSONMT00033312001	Omy200225473	AATTTCCACCTAGCTTACCATTGAGCCACGACTAC[A/G]TGGAATACTACCAGATTGTCTGTACCTGCCGTAGG	omy29	39805500	3.86E-09
2711224090	chrUn	589364885	G	A	No_gene_found	N/A	0.321	No_gene_found	No_lncRNA	GAAAGTTCCCCCGTCCAATCGGCCGGAGACGTCCA[G/A]CGCCAAGACTCTGATGGACATCGGCACCCGCAGAA			3.93E-09
2711256432	chrUn	653296845	C	A	Upstream	N/A	0.132	GSONMG00021333001	No_lncRNA	TGTTACTCACTTGTTTATGAGATGCCATGCACTTA[C/A]GTACTCAGTATTAGTTATTCTTGTTAAAAAAAATA	omy12	5348960	4.10E-09
2711210211	chrUn	13968926	T	G	Upstream	N/A	2.206	GSONMG00016768001	No_lncRNA	TCAACATATCAAAGAATATCATACCAGTCAACATA[T/G]CAAAGAATATCATACCAGTCAACATAGCAAAGAAT	omy03	7070034	4.25E-09
2711262460	chrUn	999426505	G	A	CDS	synonymous	0.324	GSONMT00052536001	No_lncRNA	CATCAAGATATTAAACTTTTGGTTCTCCTGCGTTT[G/A]AGTTCACTGTTTTGATATTTTTCAGCAATTTTTCT	omy10	3387611	4.31E-09
2711256518	chrUn	519523973	C	A	5'UTR	N/A	0.27	GSONMT00054562001	No_lncRNA	ATCTTCACAACTGCAAAGCAGTTGGGCTCAAATTC[C/A]GTCCGCGGTATCACTGTGAGCCAACCTATACCGCT	omy04	81323128	4.32E-09
2711282860	chrUn_17	30934289	T	C	3'UTR	N/A	2.018	GSONMT00073110001	No_lncRNA	GGACTATGTCAACAATGGGCTAATGAAACAAATAC[T/C]AACATATCGTTTTTGGATGAAGTTTCCTTTTGGCT			4.33E-09
2711239016	chrUn	371691851	T	C	CDS	synonymous	0.488	GSONMT00037011001	No_lncRNA	CCTAAATCCACCCTGGTGAGCTTCATCTACCCAGC[T/C]CAGAATCCTGATCTCATGGAGATGCTGGCCCAGAG			4.43E-09
2711199313	chrUn_29	8796720	A	G	CDS	synonymous	0.153	GSONMT00039413001	No_lncRNA	TCTGTTGAAGTTGGGCCGTTTACACATGCGGTCCA[A/G]GGTCGTACCAGGGAGGTGCTGTGAGTCCAACAGCT	omy25	21017023	4.49E-09
2711214893	chrUn	803978174	A	C	No_gene_found	N/A	2.956	No_gene_found	No_lncRNA	TGGCCCCGCTGGACCCCCTGGATCTGGTGGTGGAA[A/C]CGGCCCCAAGGGTAACCATGTGAGTACCACTGTTA	omy20	23745690	4.51E-09
2711249348	chrUn	201505991	A	G	CDS	synonymous	0.092	GSONMT00010959001	No_lncRNA	ACCTCGAACACACGTCCCTTCAGACCATCAGAGGC[A/G]ATTCCTAGTAGAACAGATTAGTTGATGTGGGGCGC	omy10	62652302	4.55E-09
2711258180	chrUn	507115213	A	C	3'UTR	N/A	5.397	GSONMT00058025001	No_lncRNA	ATAATGTTTTTTTCAAGCGTGACACAAATCTAGAT[A/C]TTTTTCTTCGGAAACAACTCACTTTCCACAACCTA	omy13	9187318	4.79E-09
2711283456	chrUn_17	12045345	G	A	CDS	synonymous	2.296	GSONMT00070051001	No_lncRNA	TGGGCCAGCGCCACGTACAGCGGCTTGGTGGCCAC[G/A]ATGCGCCCGTTCATCTCCGTCACGGCCTTGGTGGC			4.80E-09
2711198447	chrUn_1	23599392	C	T	Downstream	N/A	2.448	GSONMG00064572001	Omy100146065	CAAAAAAATAAAAAAATGCATTTCTCCTGGATAGA[C/T]CTATATAAAAGAGTGAGTGTGAAAATGTCTGTTAA	omy01	64210125	4.84E-09
2711195525	chrUn_23	9282997	T	G	No_gene_found	N/A	2.495	No_gene_found	No_lncRNA	TTTCTGAAAAATACATTAAAAAATGTCAAGATTTT[T/G]TCAGATGCCTAAATCGATTATGCAGACAGTTTGAA	omy23	21021508	4.91E-09
2711199442	chrUn_29	8556755	A	G	CDS	non_synonymous	2.082	GSONMT00056368001	No_lncRNA	CCTGTTTCTACATCGCTGTGAAGACCACGGAGGAG[A/G]AGAAGAATGTCCCCATGGCCAACGAGTTGATCCGG	omy25	6764994	5.00E-09
2711250490	chrUn	1095195538	T	C	CDS	synonymous	4.354	GSONMT00016489001	No_lncRNA	CAGCGTCGTGACCCCGACGAACTGATGAGCTGTCT[T/C]AGCGTTGGCTTCAGCCCCAAATCCTTCTCCGCCTC	omy25	78907517	5.04E-09
2711261460	chrUn	693017688	T	C	No_gene_found	N/A	17.767	No_gene_found	No_lncRNA	TACTGTATACACATCCTTTAGTGAAGCATTGCCTG[T/C]TAGCCCGTCCTAGACCGGCTTTACCCCCCCAGTCC			5.20E-09
2711252325	chrUn	469512644	C	A	No_gene_found	N/A	4.106	No_gene_found	Omy100096014	CTCAATGAAAATCACGGTGTTGGGGGAAAAAAAGA[C/A]CACAAAATTCATGATGCTTTGAAGAAAAATAAAAT			5.35E-09
2711208647	chrUn_7	33208070	T	A	3'UTR	N/A	0.062	GSONMT00010416001	No_lncRNA	TTTGGCTGTTTTTCTTAAGTTAAATGTTATCCCCA[T/A]TCTTTGCCTGATATCTATTGTTTGGTGCTTTGACA	omy07	48114889	5.39E-09
2711203384	chrUn_9	3724532	A	G	3'UTR	N/A	3.866	GSONMT00079260001	No_lncRNA	GTGTAACCCCTCCATGTTCCATCACCTGCAAGGGA[A/G]CCCTCATTCCATTTGTTCTCTGCTGCCCATGTATG	omy09	45230180	5.45E-09
2711209296	chrUn_7	28989176	T	C	CDS	synonymous	3.283	GSONMT00016195001	No_lncRNA	ATCGGCAGCGTTGTTGACGTCATCCTGAGTGAGGT[T/C]GATGTGAGTATTGTCATTGCGTAATGTTCACCAGA	omy07	62101286	5.46E-09
2711268275	chrUn_12	36788735	A	G	CDS	synonymous	3.178	GSONMT00076438001	No_lncRNA	TCGTCTTGCTGTCCACAGATGAATTTGGATCAGCC[A/G]CCTCCTTATGGGGGCCCTGGCCCCTCTGCCCCAGG	omy12	52308581	5.58E-09
2711202075	chrUn_10	9209171	C	T	3'UTR	N/A	2.617	GSONMT00007574001	Omy400005580	ATGGCCAAGAAACAACTGTGGCCAAGAAAGCCACA[C/T]CTCCCCGTCTTTTCAGGATGCTCTTCATACTAAGA	omy10	43230703	5.59E-09
2711222365	chrUn	196819607	C	T	No_gene_found	N/A	2.294	No_gene_found	Omy100076762	GGCTACATTATAATCCACCCAGGCTACATTATAAT[C/T]CACCCAGACTACCAGTATGTCAGAACTGCAGTACT			5.60E-09
2711228245	chrUn	1024592389	T	C	No_gene_found	N/A	3.074	No_gene_found	Omy100136486	ACTTGAGTTTAACTTTGGTTTTCAGCAGGACACAA[T/C]GTGGACACTGAGATGATTTGTTTCAGGGCTCTTTG			5.71E-09
2711226692	chrUn	371692692	G	T	CDS	non_synonymous	2.821	GSONMT00037011001	No_lncRNA	GAGATGTCCCCAGAGTTCATTGCAGCTGAGATGGA[G/T]TTGTTTGCCAAGCAGTGTAAAGACGTGGACATCCT	omy26	29788126	5.85E-09
2711206460	chrUn_8	41050621	G	A	CDS	synonymous	2.341	GSONMT00002868001	No_lncRNA	GGCAACGAGACTGTGGAGGACATCGCTGAAAGACT[G/A]AATATTCCCCTGAGTCAAGTCAACCCCAGGTGTTT	omy08	76590443	5.89E-09
2711267680	chrUn_12	18256051	G	T	3'UTR	N/A	3.751	GSONMT00071421001	No_lncRNA	GAATAATGGACTGAGGCTGCTCCCTTTTCCTCTGT[G/T]GAGATAGACCACAGTCAACCACACAACCCTTAACC	omy12	33160579	5.90E-09
2711239540	chrUn	58258601	C	A	Downstream	N/A	3.72	GSONMG00046221001	No_lncRNA	TGGTGCTCTGATTTGATGTATAATTCAGACCAGGG[C/A]TACATATATCTGTGTGAATCAGTCTTTAATATGAA	omyUnm	190449849	5.93E-09
2711271918	chrUn_16	22375468	T	C	CDS	synonymous	0.446	GSONMT00001893001	No_lncRNA	TACAGAAAAGTACACATATTAGGATCTTTCCAGAA[T/C]ATTAAGATGGCACGGACAGCGATATGCAACCTCAT	omy16	5069650	5.93E-09
2711211795	chrUn	454438396	G	A	3'UTR	N/A	2.542	GSONMT00006398001	No_lncRNA	GAACAAACAATGGAAGTAAAGGAAGGGAATAGACC[G/A]CTGCTGGAAGGAGGAATGGTTCGACTTGACACCTT	omy09	41225075	6.03E-09
2711205239	chrUn_20	24514786	A	G	CDS	synonymous	0.313	GSONMT00063560001	No_lncRNA	GTCTTACCGCCTCGGTACTGCGCCTTTGTCCCAGC[A/G]GTGCCCATCCCACTGCGGATGTTGAGGAACTGTTC	omy20	21011693	6.18E-09
2711231613	chrUn	740216550	A	G	No_gene_found	N/A	0.272	No_gene_found	Omy100115496	TCCACTAGAATAATAGTACTCATAGGTGACAACCA[A/G]GAATCACTACAACTCACAAGAAGCAAAACAAACAT			6.26E-09
2711271377	chrUn_16	5474695	C	A	Upstream	N/A	0.214	GSONMG00079948001	No_lncRNA	ACAATGTCGAGAGTAAGGAGACTGTTGAAGAGTCT[C/A]ATGTCGCTATGAGCACGAGGGAAACAATACAAGTG	omy16	38893739	6.30E-09
2711192550	chrUn_27	14346552	C	T	Downstream	N/A	2.036	GSONMG00055757001	No_lncRNA	ATATTAACTTTCATACCGTGCTGTACAAGCAAACG[C/T]ACATAAAGCATGGGTTAACAGTGAACAGTAATGCA	omy27	23930028	6.52E-09
2711203913	chrUn_9	11678420	G	A	CDS	non_synonymous	3.457	GSONMT00054636001	No_lncRNA	TGAGCTGGCCAACCAGGAGTTGCCACTGCATGCTG[G/A]AAATAGTGTCCCCGCACCTGCTACAGCCTCTGAGC	omy09	16037768	6.83E-09
2711212083	chrUn	411256292	A	G	CDS	synonymous	2.035	GSONMT00057647001	No_lncRNA	CCTCAGAGTTGTGCAGAGGATGAAGAGGAGGAAGA[A/G]GAGGAAGAGGGGAAAGAGAAGACATTTGAGGTTTC	omy04	79356954	6.87E-09
2711209599	chrUn_7	10390456	G	C	Downstream	N/A	0.39	GSONMG00080142001	No_lncRNA	CAAATTCTAACTGCCACAAAAAAATATGCAGTTCG[G/C]TACTCAAAATAAACACCATTGTTCTGCCAGACTTT	omy07	31923826	6.93E-09
2711268367	chrUn_12	9092075	A	T	CDS	synonymous	0.465	GSONMT00031505001	No_lncRNA	AGTGGCAGGTCTTGAGCCTTGACGCCAGGGGCAAG[A/T]GGGGTCTGGAAGGTGCAGAGCAGGGCTAGGAACAG			6.98E-09
2711246642	chrUn	378113937	C	T	No_gene_found	N/A	0.365	No_gene_found	No_lncRNA	CTCTGGGAGCTTCCCCTGGAACGCGTCTTTGATAA[C/T]CTGGACCTTCTTCAGGAGTTCTGGGTCGGCCTTGA	omy18	13248176	7.08E-09
2711227486	chrUn	298803637	A	T	3'UTR	N/A	2.016	GSONMT00050980001	No_lncRNA	ACATTTCACCATGAAAATCATATTTTATGCAACAC[A/T]GGAAAATGGTAAGACTTTGATCTTCAATACTTTGG			7.09E-09
2711237915	chrUn	998786750	A	C	No_gene_found	N/A	2.299	No_gene_found	Omy100134475	CTCAACACACCGTCTCTGTACCATCTACATCTCTG[A/C]ACAAAACAGCCGTGTTTCAAAACAAACCCCTTACT			7.16E-09
2711270445	chrUn_16	20505609	A	C	Intronic	N/A	0.209	GSONMG00080535001	No_lncRNA	AGTGAGGGAGGAGGATAGAGAGAAAAGAGGGACAA[A/C]CACATTGGTGCCTCTGAAACATGGAGGTGATCAGG	omy23	8600487	7.17E-09
2711271781	chrUn_16	20505610	C	G	Intronic	N/A	0.204	GSONMG00080535001	No_lncRNA	GTGAGGGAGGAGGATAGAGAGAAAAGAGGGACAAA[C/G]ACATTGGTGCCTCTGAAACATGGAGGTGATCAGGT	omy23	8600486	7.17E-09
2711206108	chrUn_8	9220916	G	C	3'UTR	N/A	0.429	GSONMT00040281001	No_lncRNA	TTAGCCACTTCCTGCTTGTGGTAAAAATCATAATG[G/C]TGTCCTCTATAGAAGTATGAACTGGACAAGGAAAG	omy08	52466359	7.18E-09
2711266462	chrUn_22	21717155	G	C	CDS	non_synonymous	2.655	GSONMT00073223001	No_lncRNA	ATCTACACTAAAGTCACAGCTTATGTGCAGCAACA[G/C]ATGGCCATGAAAGGTAAGTTCTGCCATAAAAAGTA	omy22	31903715	7.32E-09
2711228342	chrUn	998786749	G	A	No_gene_found	N/A	2.321	No_gene_found	Omy100134475	CCTCAACACACCGTCTCTGTACCATCTACATCTCT[G/A]AACAAAACAGCCGTGTTTCAAAACAAACCCCTTAC			7.38E-09
2711267352	chrUn_12	36788914	T	C	CDS	non_synonymous	2.826	GSONMT00076438001	No_lncRNA	TTATCCACCCACAGATCCATCCTACTCTAACTTCC[T/C]CCCAGGACCCCCAGGTTTATACCAAGGGCAGCCAG	omy12	52308760	7.44E-09
2711203282	chrUn_9	27982931	C	A	CDS	synonymous	4.857	GSONMT00014595001	No_lncRNA	AGACGTACCAGCGGATCCAGGAGAAGATCCAAGAG[C/A]GGGTGATGAACAACCTGGGCACCTGGATAGACTGG			7.49E-09
2711277246	chrUn_15	25489357	A	G	CDS	synonymous	0.483	GSONMT00043865001	No_lncRNA	ACCTCCCATGTCTCCAGGAATTTGGAGCCATCGTC[A/G]ATATTATTTCCATTGCTGTCCGTAGGGAAGAGGTC	omy15	45824934	7.55E-09
2711192467	chrUn_27	14348666	T	C	Downstream	N/A	0.239	GSONMG00055758001	No_lncRNA	GTTTTGCCTTTTTGAGGATTCATATGAAAGTGTTT[T/C]AGAGTACCCAATATAAAGGCATTTTTATTCACCAG	omy27	23932142	7.65E-09
2711265875	chrUn_22	21719128	T	A	3'UTR	N/A	2.1	GSONMT00073223001	No_lncRNA	TTGTGTTTTGGACTGACTATGTCATACCACCATTT[T/A]AATGACATGCTCAAGGTGCGAGCGGCCTGCACTTG	omy22	31905688	8.05E-09
2711213165	chrUn	1095193412	A	C	CDS	synonymous	0.42	GSONMT00016489001	No_lncRNA	TGTACTTCTCTCTGTGCTCTGTCTTCACACGGTGT[A/C]GCCTCCACTTTAGGCTGCTGGAGGTCTCTGAATAA			8.17E-09
2711230898	chrUn	1041482967	C	A	5'UTR	N/A	0.316	GSONMT00017517001	No_lncRNA	ATCGACAAGAGGAAGTATTTGGTACCCTCTGACAT[C/A]ACGGTGGCCCAGTTCATGTGGATCATCAGGAAACG			8.32E-09
2711208641	chrUn_7	3624089	G	A	CDS	synonymous	7.182	GSONMT00029034001	No_lncRNA	ACAGCAACAAAGATCAAGAAACTCACCGAAATCAA[G/A]GGCATCAGAAAGATCGAAGTCTGTGGGACAAAGAT	omy07	16222609	8.38E-09
2711250958	chrUn	861147827	C	T	CDS	synonymous	0.45	GSONMT00024533001	No_lncRNA	TTGAGCTCACTCAGCTGGTCCTCAAGAGTACGGCA[C/T]ATCTTCTCCAGATTGCCCTGTTAGTGAAACATGTA			8.64E-09
2711200913	chrUn_13	12947852	A	C	Intronic	N/A	2.202	GSONMG00046821001	No_lncRNA	TTTGTGTTGCATTGTGAACTGACTGTCTGACATTA[A/C]TGATATCCTGTTTTTTATCTAACTGCACCCTAACC	omy13	33055966	8.71E-09
2711202916	chrUn_9	1411182	C	A	3'UTR	N/A	3.56	GSONMT00057053001	No_lncRNA	TTCCTCCCTCTTTGTTTATAAATAATATATTATAT[C/A]TTTTTATAATTAAACACTAAAAAAGCCAACGTTTT	omy09	51756171	8.77E-09
2711203679	chrUn_9	11681224	A	G	Intronic	N/A	0.43	GSONMG00054636001	No_lncRNA	TCAAAGTTTGTTTCTTAGCATTAATGCAATGCAAA[A/G]CACATTGAACATGAAGTATATGATATTGGTATAGC	omy09	16035072	8.90E-09
2711260929	chrUn	196821096	A	G	No_gene_found	N/A	2.033	No_gene_found	Omy200073111	TATCCATTTTTTTTGTACCGGTCCCAGTGGGAATC[A/G]AACCACATCCTTGGCATTGCACGTTGTTGTCAAAC			8.92E-09
2711230233	chrUn	106368257	C	T	3'UTR	N/A	0.294	GSONMT00006716001	No_lncRNA	CTCAAACCAGCAAGAGGATGTAACATGAAAAGGGG[C/T]GTGTTCAGAGGCTACAACAACAAGAGAAAGAAGCA	omy01	77946304	9.21E-09
2711226474	chrUn	1086859647	T	G	3'UTR	N/A	2.76	GSONMT00025051001	No_lncRNA	GGGACAAAGACAGGAAAGTTGTGGAAGGGGATATT[T/G]CCATTATTAAACATGAAAAAAAAACATTCAGTACT	omy05	4548350	9.37E-09
2711274162	chrUn_5	22591714	C	T	CDS	synonymous	2.097	GSONMT00081546001	No_lncRNA	CGGAAGGGAACACACTGGTGCTTGATGGTAACATC[C/T]TTCAGGTACTTGGTGGCTTTGCGGATGTGCATGCC	omy05	36222762	9.38E-09
2711217398	chrUn	987452329	A	G	No_gene_found	N/A	2.686	No_gene_found	No_lncRNA	TCCACAAAGTGAGTCGTCTTCTTGTTCATGCCGCC[A/G]CGGGGCGTGGACAGTTTGAATGGCCACAGGAAGTT			9.54E-09
2711201117	chrUn_13	17775084	A	T	Intronic	N/A	3.385	GSONMG00022805001	No_lncRNA	AGTTCTGATTTTAGTTAGCATCTGATGCATTTAAC[A/T]TCAAACTTGGAAGGTACTCAGTAGCCAACACTTTC	omy13	20948028	9.63E-09
2711228235	chrUn	1054405082	A	T	3'UTR	N/A	2.716	GSONMT00072640001	No_lncRNA	TTTGAGCTAAACTGCTTAAGACAAATTTTACTGGG[A/T]AGAATTTAGCTGAAAATTGTATTGCAATATTTGTC	omy18	31040826	9.74E-09
2711199955	chrUn_29	6743948	C	T	Intronic	N/A	0.382	GSONMG00060396001	No_lncRNA	AGGCTGTATCACATCTGGCCGTGATTGGTGAGGCG[C/T]CCTATTGGCCCAGAGTCGTTCTTAATTTACTTACT	omy25	21519036	1.01E-08
2711191876	chr_5	1561552	A	C	CDS	synonymous	2.397	GSONMT00067478001	No_lncRNA	TCGAGATGAGTGTCGGTCTCATTGTAACCAGCACC[A/C]GCGTCGTGCCAGCCAGCTTTGCAGTCTTCTCCCTT	omy05	55314734	1.01E-08
2711242966	chrUn	492224892	A	C	No_gene_found	N/A	0.341	No_gene_found	No_lncRNA	CTAGCGGCCCACGATGCTCTGGTGGAGCTGAGCGG[A/C]GCGTTGAACACGGTGGCCGTCAGTATGATGAAGAT	omyUnm	121718137	1.05E-08
2711244007	chrUn	469511318	T	C	No_gene_found	N/A	2.686	No_gene_found	Omy100096014	AAGATGTTTAATATACGTCCTTCTAAACCATCTAC[T/C]AATCATTAGTAAAGTCTTTTTGCATGACCTAATCA	omy04	81820239	1.06E-08
2711201529	chrUn_10	20180135	C	T	3'UTR	N/A	0.207	GSONMT00070637001	No_lncRNA	CATCAGTTTGTCGTCGGTTGCACATAATCAGAAAT[C/T]ATGATTTAGGCTTCAGCTCCAACCCCTACATCGCA	omy10	49935299	1.08E-08
2711231926	chrUn	357716463	A	G	3'UTR	N/A	0.45	GSONMT00012271001	No_lncRNA	AATTCTATTAAATGAACAATAGATCTACTCCATGC[A/G]AAACCCACTTTTTAACTATAGAATGTGAATGCTTT	omy29	10803658	1.08E-08
2711278232	chrUn_15	10949216	A	C	CDS	synonymous	6.016	GSONMT00066325001	No_lncRNA	AAGATCACAGCTTGGGTGATGGTCAGGGTCTCATA[A/C]AGATCACACAAGGTGTCCAGCTTCCACTCCTAACA	omy02	34930473	1.09E-08
2711198285	chrUn_1	16633405	G	A	3'UTR	N/A	0.485	GSONMT00077284001	No_lncRNA	AATATCGGCTTTATCAACAAATAGCAATTCAAAAT[G/A]GCGGCCTTATCAAAAGATGTAAGACAGCGGCCTTA	omy01	49401368	1.10E-08
2711201262	chr_1	3640739	A	G	3'UTR	N/A	0.401	GSONMT00023920001	No_lncRNA	GATACCCAGATGTTACCCATTATTGAAAGATGACC[A/G]GGTCTTGCTTTTGTCCCATAATCTGGGGTTTAGAA	omy01	28956372	1.11E-08
2711268193	chrUn_12	26175370	G	A	No_gene_found	N/A	2.491	No_gene_found	No_lncRNA	ATTTAAGAGATCAATATTATTTGAGTGATCATTTA[G/A]TCCAAAGCACACTGTACTTAGTGTTGAAGAATAGA	omy12	22040106	1.11E-08
2711219838	chrUn	73142807	A	C	No_gene_found	N/A	2.74	No_gene_found	Omy100068264	TTACATGACTGTGAGACGGAGAGAGAGACAGAGAG[A/C]GAGAGACAGACAGACAGACTGTGACCTTGTTAGTC	omy09	1167019	1.12E-08
2711204060	chrUn_9	8842935	A	C	3'UTR	N/A	2.311	GSONMT00067230001	No_lncRNA	TGAAATCCCTCTCTCAAAGACCTGGAGGCAAATAA[A/C]ATTCTCACTGTTGGAATAGTACTAAAGGGGTAAAA	omy09	18731524	1.16E-08
2711239422	chrUn	639900349	A	G	3'UTR	N/A	0.111	GSONMT00009409001	No_lncRNA	CGCCACTCGGGTTAACATATGGTTTTCAGAACGTT[A/G]TGTGCTAGCTGGGAAACGTCCAAAAGTTACTAAGT			1.17E-08
2711264504	chrUn	1002725978	C	A	Intronic	N/A	2.914	GSONMG00061183001	No_lncRNA	AACTGGCTGCTGCTCCAAATAAGAAAAGTAAGAAA[C/A]AAGCGGCGCCTTAAATATTGTCTCTGTCCAAGTTT	omy11	71613403	1.18E-08
2711222021	chrUn	1095196253	A	T	CDS	synonymous	0.363	GSONMT00016489001	No_lncRNA	CTAGACGACTTCCCTCTCTTCTGTCTGTTGTCGTC[A/T]GCGACCGTAACGCCAGCAGAGCTCTCCACCTGTTG	omy25	78908234	1.20E-08
2711280242	chrUn_2	16137682	G	A	CDS	synonymous	3.239	GSONMT00032733001	No_lncRNA	TTGGTCAGAACATTGATGATGGTCGCTTCATCCAC[G/A]CCTGAGGTGACATCCCAGATAAATATAACATTCAG	omy02	84598566	1.23E-08
2711192682	chrUn_27	11658513	G	A	CDS	synonymous	0.244	GSONMT00049085001	No_lncRNA	AGGGTGACGTTTTCAGACGAGTTCACCAAGAGAGA[G/A]GAGTCCTGGAAAAAAATAACTCTTTGGTCATCAAT	omy27	23936929	1.23E-08
2711258563	chrUn	488489374	A	T	No_gene_found	N/A	0.359	No_gene_found	No_lncRNA	AGGTATATGGCAGCCTTGCCGTAGATTTGCATCTC[A/T]GCGTCCGTACTCATGGTGACGGATAACTAGGAAAG			1.25E-08
2711276862	chr_18	592357	C	T	CDS	synonymous	3.71	GSONMT00001334001	No_lncRNA	GATATCGACCTCAGCAAGCGGGCTGGAGAACTGAC[C/T]GATGATGAGGTGAGGAATACATGGGGCTGTTGTGT	omy18	33466034	1.25E-08
2711240586	chrUn	347092987	A	G	Upstream	N/A	0.179	GSONMG00011732001	Omy200039199	ACTCGTTGCCCTACCTACCACCATCCCTTGCTGTG[A/G]CGGTATATATCTTACCTTTCTGGGATGTTTTCTGT			1.27E-08
2711215420	chrUn	1058299534	C	T	3'UTR	N/A	4.109	GSONMT00002736001	No_lncRNA	AATAAAACATCATCTTGATTATATGCATTTCCAAG[C/T]TCCATCAGGACTTTTCTTCAAACCTTCATGTTTTT	omy28	3797373	1.27E-08
2711211923	chrUn	214269405	C	A	CDS	non_synonymous	2.213	GSONMT00060133001	No_lncRNA	TCTTCTCTCCCCCCAACACTGGAAGGATATGCAGT[C/A]CTCTCAAGAAACCTTGTCTACTCTATTGGATGAGA	omy07	54591619	1.28E-08
2711286496	chrUn_18	10384456	A	G	3'UTR	N/A	0.43	GSONMT00036127001	No_lncRNA	TCGAGTCATTTAATACCATTTTACTTTAGAAAAAC[A/G]TAATTTCTTTGAATAAAACTGCTGTAGTTTGTCCA	omy18	24867981	1.29E-08
2711283519	chrUn_17	30933900	T	A	3'UTR	N/A	2.335	GSONMT00073110001	No_lncRNA	ATATGCAGCACCCAGAATGTAGAATAGTCTTATGT[T/A]AAATGTGATACAGGGAACACTGAACTTAAAATATA	omy17	66625087	1.32E-08
2711273988	chrUn_5	21666662	T	C	3'UTR	N/A	0.15	GSONMT00081508001	No_lncRNA	TTATTTTTATTTTCCAAACATAAAATGAATGGTTA[T/C]AGCAATATCATGAATGAGTCATCGTAATCAGTCCT	omy05	37145305	1.33E-08
2711207542	chrUn_8	13836543	C	T	Intronic	N/A	0.415	GSONMG00068641001	No_lncRNA	TTATTTTCTATGCTTTGGTGTATGTGGTGAATTTT[C/T]GCAACTTTTTATACAAAACTCCAAACTGGTAACAC	omy10	26104783	1.33E-08
2711280080	chrUn_2	23319197	T	A	CDS	synonymous	2.066	GSONMT00065895001	No_lncRNA	AGATACAATGCAATCTACCTCTTTGTCAGCCTTCA[T/A]CACTTTTGCTTCTGCATCATATCTGTCCTCATCAA	omy02	45589807	1.37E-08
2711215381	chrUn	413521256	T	C	No_gene_found	N/A	2.267	No_gene_found	No_lncRNA	GGAACTTCCTGGGGGGAGAAATACATCCGTCGGGT[T/C]CGCATGAGACAGGGTGAGTCTGGGGGGGGAGGAAG			1.38E-08
2711238002	chrUn	589691785	C	A	No_gene_found	N/A	2.057	No_gene_found	No_lncRNA	CCGGAGGAACCACCATGTACCCCGGCATCGCTGAC[C/A]GGATGCAGAAGGAGATCACCTCTCTGGCCCCGTCC	omyUnm	38340061	1.39E-08
2711271427	chrUn_16	20531585	T	G	CDS	non_synonymous	2.518	GSONMT00080535001	No_lncRNA	CTGAACCAGCTGTGGTATACCAGCATGACATTGGC[T/G]CTCGACCCTCCTTCAACCGTACTCCTATAGGCTGG	omy23	8568309	1.41E-08
2711282658	chrUn_17	14515244	A	T	CDS	synonymous	2.331	GSONMT00081765001	No_lncRNA	ATAGTGTATTTGACAGCAGGGTCGTAGTCTGGGAG[A/T]GTCTGGAGGAAGAAGGCCTGCTCAGCGTGGGCTCC	omy17	35596241	1.43E-08
2711213338	chrUn	819538900	C	T	No_gene_found	N/A	2.184	No_gene_found	No_lncRNA	ACCAGTTATTATGATGTAACAGTTATTATAATGTA[C/T]CAGTTATTATGATGTAACAGTTATTATAATGTACC			1.45E-08
2711269257	chrUn_3	19723284	T	C	3'UTR	N/A	0.286	GSONMT00011058001	No_lncRNA	AATAGAATGTAACATTAAAACACTTTCTATCCCTT[T/C]ATTACTTTTGCATGGTCACAGCATCGTATCTGTCT	omy03	24567065	1.45E-08
2711268656	chrUn_12	36788726	G	T	CDS	non_synonymous	3.069	GSONMT00076438001	No_lncRNA	TAGGCGGATTCGTCTTGCTGTCCACAGATGAATTT[G/T]GATCAGCCACCTCCTTATGGGGGCCCTGGCCCCTC	omy12	52308572	1.48E-08
2711200344	chr_4	3327216	G	A	CDS	synonymous	0.407	GSONMT00009802001	No_lncRNA	TCGTCGTCATCATCATCGTCGTCGTCATCATCATC[G/A]TCGTTATCATCGTCATCGTCATCATTGTCATCATC	omy04	41517649	1.49E-08
2711216194	chrUn	1023474060	A	G	3'UTR	N/A	4.461	GSONMT00034100001	No_lncRNA	GGCAGGAAGGTTGTGTTGAATAATAACTACTGTAT[A/G]AATAAACATACAGGAAGTTGGTGGTACCATACTTG	omy02	78233595	1.50E-08
2711269273	chrUn_3	7572494	G	A	Intronic	N/A	2.23	GSONMG00070225001	No_lncRNA	CCGCCTGCAGTCGCTCGCTGTAGTGCTGGGCCAGC[G/A]CCCGCAACGCAGTCACCTTCTCGTCCTGCTCCTTG	omy03	45382169	1.50E-08
2711192848	chrUn_27	4085556	G	C	3'UTR	N/A	2.25	GSONMT00062625001	No_lncRNA	TTTTCTCTCTGCCACATCGCTCTCGCTCTGCTCTT[G/C]GAGAGCAGGGTGGTCGGAGGAGTCGGCCTGTGCTT	omy27	9926424	1.54E-08
2711270532	chrUn_16	5772543	T	G	CDS	synonymous	0.491	GSONMT00079925001	No_lncRNA	GGCATGCAGACCGTTTCCACCAGCCCACCGACAAC[T/G]CCAAAAAATGCCAGGGTAGAACCCAGCAGGTACAC	omy16	39184709	1.58E-08
2711212826	chrUn	675700562	G	T	5'UTR	N/A	0.132	GSONMT00031220001	No_lncRNA	ACACCTTTTATAAATATTGAGTAGTCTATGAGAGA[G/T]AAAAAGTTGTTAATTTGATAATTTCCCGTGTTGGG	omy06	41565872	1.59E-08
2711244085	chrUn	81048812	G	T	3'UTR	N/A	0.188	GSONMT00020817001	No_lncRNA	AAAGAAGGGAACTATATAAAAAGCATAGTGTGCCA[G/T]ATCTGATTCACCCAAAATATGTTGACATACATGTG	omyUnm	104126566	1.60E-08
2711204843	chr_28	592346	C	T	CDS	synonymous	2.751	GSONMT00034361001	No_lncRNA	CTGAAGAAAGAGTGGAATATGATCTGTATCACTGA[C/T]GTGGTCTACAATCACACAGGTGTGTAGGTGGAACG	omy28	28309160	1.62E-08
2711229317	chrUn	209113435	A	G	3'UTR	N/A	0.314	GSONMT00056923001	No_lncRNA	TGCATTGGAAAATGTGCCAGACTGATTTACAGTAA[A/G]TTAAGCAGTTCCTTTGTATAATCCCATGCTGACAT	omy22	44207682	1.64E-08
2711198617	chrUn_1	7863361	G	C	Intronic	N/A	0.486	GSONMG00076235001	Omy300059242	TCACACACACAAACTCACACACACACACACACATG[G/C]AAACTCACACATACAAACAGGCAGTGATACAAAGC	omy01	25730043	1.65E-08
2711231893	chrUn	1042089903	G	T	CDS	synonymous	0.438	GSONMT00060254001	No_lncRNA	TCCTCCAGGCAGCAGATGATGGTTCCCTCAGGCAT[G/T]GTGCCCACAGGCAGAACATTACCAATGTTCAGCTG	omy22	9035922	1.71E-08
2711243587	chrUn	800043483	G	C	No_gene_found	N/A	2.894	No_gene_found	No_lncRNA	CTTTTGCTTGTTTGGCTCTTTTCTCTTTCACAACT[G/C]TCTCCCTTTCTATCTTTTCTTTGAGTAGAGGCTCT	omy15	14930627	1.76E-08
2711205548	chrUn_20	25808161	C	A	3'UTR	N/A	0.158	GSONMT00035582001	No_lncRNA	AGAACAGCCGGGAAAAAAACTAATCGAAGTCCGAA[C/A]CGTCACAAAATGTCGTCATAATATATGCACAAATT	omy20	17018052	1.78E-08
2711233378	chrUn	308299247	T	A	CDS	synonymous	0.336	GSONMT00045336001	No_lncRNA	AAGTATGATTCCCAGACAACTGCCACGGTGGTGGG[T/A]GACGATGAGTGGGGTCACCTGCAGGTGGATGCCAC	omy10	44204040	1.80E-08
2711254135	chrUn	407290113	G	T	No_gene_found	N/A	0.268	No_gene_found	No_lncRNA	AAGCGGAACGGTGACATTGGTCAGACCCCCGGTCT[G/T]GTCAGACCCCCGGTCTGGTCAGACCCCCGGTCTGG	omy13	57375660	1.81E-08
2711275866	chr_12	844421	T	A	3'UTR	N/A	0.382	GSONMT00053897001	No_lncRNA	TATTTGCATGTTTTTTTTTTTTTTTTTTTTTAATC[T/A]TTTTTTTTCTGGTGGCTTTTGTATGTTTCATTCTT			1.82E-08
2711193138	chrUn_19	1548	A	C	No_gene_found	N/A	2.2	No_gene_found	Omy200174653	CATAAGGAATGATTATATGTTTCATAAAGTGGTAT[A/C]ATATAATTAATATTGTTTTACTATGTTACTAAGCC	omyUnm	81098689	1.85E-08
2711247980	chrUn	303058531	G	A	CDS	synonymous	3.008	GSONMT00018926001	No_lncRNA	CTGCTGTGGGGCAAGCAGACTCCAAAAGATAAGCA[G/A]CCACACGAAGCAAAGGCCGCCAAGCTGAAGGAAAA	omy19	10332623	1.88E-08
2711275379	chrUn_5	30114783	G	A	CDS	synonymous	0.494	GSONMT00066724001	No_lncRNA	GGCCTGTGGCCCATCCCAATCTGCCTCAGCTGCTC[G/A]TCTATCTGCAGTCTCTCCATACGCAGCTGCTCGAC	omy05	63691054	1.90E-08
2711200976	chrUn_13	13598272	C	T	3'UTR	N/A	0.381	GSONMT00040586001	No_lncRNA	ACTTTTTTTTACCACTGCGGAAGGACAATGAAAAA[C/T]AAAATAAAATGCTTTGTACCACTTTCAGGTGATGT	omy13	30774973	1.92E-08
2711231714	chrUn	1072068754	T	C	CDS	synonymous	0.486	GSONMT00052397001	No_lncRNA	CAGGGCGATGACGGCTTCTGTCTATTCGAGCGTAA[T/C]GCCATTGCTCACTACCTGAGCAATGAGGCCCTGCG	omy25	57996065	1.92E-08
2711227985	chrUn	826335936	A	G	CDS	synonymous	7.74	GSONMT00060461001	No_lncRNA	TCTCCAGCCTCAGTGGGCAAGTAGAAAACTGAGCA[A/G]GTTCCGTCTCCGTTGTCCTGGCACTCAATCTTAGC	omy02	79331606	1.93E-08
2711271772	chrUn_16	20818943	C	G	Downstream	N/A	3.577	GSONMG00080527001	No_lncRNA	TTGTAGTATGTAATGGGAATTTTGGGGAGGTGCAC[C/G]GATTGGTGGACAAGAGCCAGAGAGATATGTCACAG	omy23	8274292	1.93E-08
2711243973	chrUn	498171496	C	T	3'UTR	N/A	5.474	GSONMT00056987001	No_lncRNA	ACTCTTCAGCAGGACGGTTGGCCACCGTTGCTACT[C/T]TTCTAATGGCAAGGAGCCTCTTCAAATAGGTTGCT	omy08	80049761	1.97E-08
2711237192	chrUn	764290861	C	T	No_gene_found	N/A	3.156	No_gene_found	No_lncRNA	GCAGCCAGAATTTTGACTCCTGACTTCCCGTACAG[C/T]TGACATACTGAGTCGTTCAGGGGGTCCTTGTTCTT			2.02E-08
2711224209	chrUn	689295841	C	T	Downstream	N/A	0.265	GSONMG00036576001	No_lncRNA	ACAGGAAACACTCATGCCAAACAATCTCAATCACT[C/T]GTACTATCATCACCAACCTCCTCCTGTCTACAGTA	omy20	16591583	2.05E-08
2711192452	chrUn_27	9610095	G	A	3'UTR	N/A	2.024	GSONMT00079101001	No_lncRNA	TCCACCCAACCACTATCAGGAGGTTTCAATATTCT[G/A]ATTTTTCCCATCTTGTCTCCCAAAAACAAAAAAGC	omy27	19582967	2.05E-08
2711234488	chrUn	397340472	A	T	Upstream	N/A	0.422	GSONMG00006386001	No_lncRNA	TTGCTAAGGAGATGATAGAGAGATGGTGAACCAAC[A/T]AAAAAAACAACTGGCTTCAACAGTACTGGAGGTCT	omy11	59277033	2.17E-08
2711220533	chrUn	309016775	T	C	CDS	non_synonymous	0.2	GSONMT00048793001	No_lncRNA	TGGCAAGCAGTTGGACATTGCATGGAAGCGGGCTG[T/C]CCCAGGCAGCTAGCCTCCAGGACACATGCTGTTTG			2.20E-08
2711195837	chrUn_23	16711076	A	C	CDS	synonymous	4.75	GSONMT00002392001	No_lncRNA	AACACCATCGTCACGTCTTACAACAGGAACTTCAC[A/C]GCTAGGAATGATGCCAACCCAGCCACACACGCCTT	omy23	36681226	2.24E-08
2711239892	chrUn	816045161	C	T	No_gene_found	N/A	0.4	No_gene_found	No_lncRNA	GTTTCTCAGCGTGTGGAGAAACTGTGGGAGACCAT[C/T]GACCAGCTGTACCTGGAGTTCGCCAAGAGGGCGGC			2.26E-08
2711201070	chrUn_13	12947820	G	T	Intronic	N/A	2.055	GSONMG00046821001	No_lncRNA	AAATACATTTATTGTTATACTGTGAACCTCTATTT[G/T]TGTTGCATTGTGAACTGACTGTCTGACATTAATGA	omy13	33055998	2.29E-08
2711232605	chrUn	507115120	T	A	3'UTR	N/A	0.254	GSONMT00058025001	No_lncRNA	CTCAAGGCCCAGGGTTTTTTACATTTTATAACTGA[T/A]GATACTTTTTGTATTTTGGGACCTGTTTTATGTAT	omy13	9187411	2.29E-08
2711227784	chrUn	379192909	A	G	No_gene_found	N/A	0.387	No_gene_found	No_lncRNA	TTGTACTCGCTCTTCTCCTTCTCCAGCTTCTGCTT[A/G]ACGCGCTGCAGGTTGTCGATCTGCTCCCCGAGCTC			2.32E-08
2711200699	chrUn_13	13598549	A	T	3'UTR	N/A	0.351	GSONMT00040586001	No_lncRNA	TTGAAAGTAACAGCTGCAAAAGGTGCTATTCTTCA[A/T]GAGGTCCTGTCAATGGAGGGTGATCGGAATTGTGC			2.33E-08
2711240645	chrUn	1086728034	A	T	Downstream	N/A	17.227	GSONMG00034688001	No_lncRNA	CGCTGTTTTGACGTATAACCCTATTCCCTATATGG[A/T]GAACCACTTGGATACAGAGGTCTCGCATGAGCACC	omy22	46523582	2.39E-08
2711277381	chrUn_15	1564419	A	C	CDS	non_synonymous	2.565	GSONMT00017975001	No_lncRNA	CATAGGCCTCCCTAGAGCATGAGGAAGGCAAGATC[A/C]TGAGAGCTCAGCTGGAGTTCAATCAGGTGAAATCT	omy15	17578748	2.44E-08
2711271251	chrUn_16	5498313	A	G	Upstream	N/A	2.364	GSONMG00079946001	No_lncRNA	TCAAAACGACCTCCACTCATACCTTCCCTTCTGTG[A/G]CTCTATACAAAAATGTGATTCAAAGGTAAAGTCAA	omy16	38919016	2.45E-08
2711274214	chrUn_5	24500669	T	C	Upstream	N/A	2.39	GSONMG00059276001	No_lncRNA	CAGATCAGTATAGAGGAAACAAAGAGAGGAAGCCA[T/C]GGTACACCATTGAGACACAGCCCAAGAGGGTGTAC	omy05	71149736	2.48E-08
2711216352	chrUn	1067337333	T	C	CDS	synonymous	2.967	GSONMT00053315001	No_lncRNA	AGCAGGGCCCGGTCCATCTTGTTCATCATCAGCAC[T/C]GGCTTGATGCGCTCAGCAATGGCCTGCCTCAACAC			2.50E-08
2711280135	chrUn_2	23319013	A	G	CDS	synonymous	2.91	GSONMT00065895001	No_lncRNA	TTGTGCTTGGTGCCCAGCAGAGCCTGGAGCATAGC[A/G]TCAGCAGACATACGCACTTTCTTCAGGGCTGGCTT	omy02	45589991	2.50E-08
2711255841	chrUn	1071649613	A	G	No_gene_found	N/A	2.064	No_gene_found	No_lncRNA	CTAACCCGGACCCAACGAGGTAGAACCCCAACACG[A/G]CTACAACATGTCGGATAATAGCTCTAAGATCGACA	omy06	680012	2.51E-08
2711286275	chrUn_18	7849608	T	C	CDS	synonymous	2.712	GSONMT00046007001	No_lncRNA	GGTCGTGCTGGTACCGTTAGGAGGCAAGCTGTGGA[T/C]GTGTCCCCTCTGCGTAGAGTCAACCAGGTAAAAGA	omy18	26635472	2.53E-08
2711243804	chrUn	309248166	G	C	No_gene_found	N/A	2.438	No_gene_found	No_lncRNA	GTGGACAGAGCCTTGGCCAGGTCTGCCGTCATCTT[G/C]TCATAGTTCTCCTTCATGTTGGCCAGCTCCTTCTC	omy13	2176696	2.53E-08
2711279312	chrUn_2	16592975	T	G	CDS	non_synonymous	3.386	GSONMT00057978001	No_lncRNA	GACCAAGAACACGCACATTGGCTGCGGCTGCAGTG[T/G]CCGGTAAGAAGAGTGGTGTATATGTGATTTAATAT	omy02	78455194	2.58E-08
2711192723	chrUn_27	9609583	C	T	3'UTR	N/A	2.366	GSONMT00079101001	No_lncRNA	TTTCTAGCTCCAACAGTGCACTAAATGTCTAACAG[C/T]ACAATACTAATACACAAATGATTCCAATAAATAAT	omy27	19583479	2.59E-08
2711271250	chrUn_16	29746981	C	A	3'UTR	N/A	2.63	GSONMT00069479001	No_lncRNA	AATTGACCACGTTTCCCTGAATTTGATTATATAAT[C/A]TTGAAGCCCAGTAAAAAAACAGTATGGGACTGGAT	omy16	21630946	2.60E-08
2711257103	chrUn	1058616504	G	A	Intronic	N/A	0.446	GSONMG00015898001	No_lncRNA	GGAAATAACACGGTTCAAGATTTATCGAACACGTA[G/A]CGACAGAGAGAAACAGTGAACCTCTAATTGTATGA	omy08	5465450	2.61E-08
2711211870	chrUn	682256981	A	G	CDS	synonymous	3.761	GSONMT00006565001	No_lncRNA	GCCGCTCGGACATCCAACAACACCGGGAGAAGATT[A/G]CCCTCCTGCCCCATGACCTCCTGTGACCCCATCTC	omy18	11465823	2.68E-08
2711191893	chr_5	1553833	C	A	CDS	synonymous	0.347	GSONMT00067477001	No_lncRNA	TAGGTTTATGACCAGATGCCTGAGCCAAGATATGT[C/A]ATTTCCATGGGAAGGTAAAGTATTGTCGTAATATG	omy05	55307015	2.70E-08
2711200750	chrUn_13	15210124	T	A	Downstream	N/A	0.398	GSONMG00049635001	No_lncRNA	ATATAGTACAGTATAGTGGAAGGTGCAGCTTTTTT[T/A]AAATGATTAACACTTATGATTAACATCTACTCTGT	omy13	17723711	2.75E-08
2711206804	chrUn_8	13836545	C	T	Intronic	N/A	0.446	GSONMG00068641001	No_lncRNA	ATTTTCTATGCTTTGGTGTATGTGGTGAATTTTCG[C/T]AACTTTTTATACAAAACTCCAAACTGGTAACACTA	omy10	26104781	2.80E-08
2711215058	chrUn	693017297	G	A	No_gene_found	N/A	3.005	No_gene_found	No_lncRNA	GTGGACAAGACCGGGCACTAAAATCAGACTGGAGG[G/A]AAAATAACAATCACTGGTGTTATTTTCTACTCAGC			2.83E-08
2711265327	chr_7	608537	C	A	3'UTR	N/A	2.209	GSONMT00069910001	No_lncRNA	GAAGAGAAAGGGATGGTAACAGTCAACCATTCAGT[C/A]AACAGATGTGTGTAGCATCTCAGTGTAGTCCTAGT	omy07	50358852	2.85E-08
2711227931	chrUn	921765760	T	C	No_gene_found	N/A	2.872	No_gene_found	No_lncRNA	CTACAGGACACAAGACTGTCAGTGATTGCTACAGA[T/C]CAGAACTACAGACAAAACTTCACAGCAGCTGACAA	omyUnm	109675198	2.93E-08
2711281095	chrUn_28	2583691	T	C	CDS	synonymous	2.474	GSONMT00067125001	No_lncRNA	GTAACCTTGCAGGCCAGTTTCACTGTCTGTCCCAG[T/C]TCCACTGTGCAGTCAGCCAGAAGCTCATCAAAGTC	omy28	12742938	2.95E-08
2711192192	chrUn_27	14347322	C	A	Downstream	N/A	2.028	GSONMG00055758001	No_lncRNA	TTTGAGAGAGTGTTGAAAATACATGCTTGCTGTTC[C/A]TGTACACTACCAGTCATTGCACTCGTTAACAATGG	omy27	23930798	2.95E-08
2711216343	chrUn	209115436	C	T	CDS	synonymous	4.212	GSONMT00056923001	No_lncRNA	TGAAAATAACTCACCAGAGCCGGCGTGGAGACGAA[C/T]TTGGCGCAGGCGTACATTTTCAATGTTAGTCTGTT	omy22	44205681	2.96E-08
2711220824	chrUn	1019846034	T	C	No_gene_found	N/A	3.486	No_gene_found	Omy300054375	TCAAAAGAGGATTTCCCTAGAAAAGCTACCTAGAG[T/C]AGCCCATGTATCTTGGTATGTAAAAAAAAAATGTT	omy03	83394286	2.98E-08
2711261102	chrUn	785620099	T	C	CDS	synonymous	0.295	GSONMT00057934001	No_lncRNA	ACAGAGGTGGAAATCAAGGAGTTTGTCAAACAATT[T/C]GACGTTCAGTTTGACATGTTCAGCAAGATTGACGT	omy08	71362885	3.03E-08
2711278419	chrUn_2	27206384	G	A	CDS	synonymous	3.265	GSONMT00068790001	No_lncRNA	TCACTAGGCTGTCCCTGAGATGACTGCAGCATTGA[G/A]CAAGTGAGCCAAAATTCAGCTCAGCAGCCATACCT	omy02	57572667	3.09E-08
2711242382	chrUn	38110541	G	C	CDS	synonymous	2.4	GSONMT00007169001	No_lncRNA	ATCCTGCGGTGCCAGCGGCGCCACGTCTTGGTGGG[G/C]GCGAACATGCGACCTCCACGACACATCTACAGTCA			3.10E-08
2711270207	chrUn_16	12436990	C	T	CDS	synonymous	0.219	GSONMT00078350001	No_lncRNA	CTGAGTCCTGAGAAACTGAAAAAGATCCAAGACGC[C/T]CGAGAGAAGGCCAGTGAGGAGAAAGACAAAGTGAG	omy16	17756507	3.14E-08
2711194987	chr_2	1666808	T	A	CDS	synonymous	4.266	GSONMT00063148001	No_lncRNA	AGGTTCTCACCTGCGATGTCACACATCTCAGCGTC[T/A]GTGGCATTCTTCAGAGCCTCCTCCAGCTCAGGCTC	omy02	17238461	3.15E-08
2711194722	chr_23	864700	G	A	CDS	non_synonymous	0.35	GSONMT00070095001	No_lncRNA	GAGTGTAGACGCCCTCATCATCCTTGTTCAGGTGA[G/A]GCAGGGTCAGCTTGGACTCGCCTCTACCAGACTCT	omy23	29189897	3.18E-08
2711240304	chrUn	576300037	C	A	No_gene_found	N/A	2.102	No_gene_found	No_lncRNA	GAAGGATTTGAGCTGCTCTGTGCCCAGTCCTTCTC[C/A]AAGAACTTTGGCCTCTACAGTGAGTCTATAGACAG			3.24E-08
2711199264	chrUn_29	15187286	A	T	3'UTR	N/A	0.339	GSONMT00074356001	Omy300089871	AGCAAGAGCAGAGCAGGCCGGGGCTCAGGGTGGAA[A/T]AACCCATTGCAGTGTGTAATGCAGCCTAGTTTCAT	omy25	56745396	3.31E-08
2711259386	chrUn	136406658	A	G	CDS	synonymous	0.241	GSONMT00058315001	No_lncRNA	TAGAAGCGGAGCCAGTACATGGCACTGCGCATTCT[A/G]TTGTAGTCAGGCAGCTGCTCAACGGGGCCTGTGGA	omy17	57240358	3.53E-08
2711208851	chrUn_7	12377267	T	C	3'UTR	N/A	3.24	GSONMT00064279001	No_lncRNA	CAAGGTAAACTCAGATACTACATGTAGCTATTTAT[T/C]AGTCGTATTGCTTGGGGATAGAAGCTGTTCAATGA	omy14	41878148	3.54E-08
2711244527	chrUn	135487986	G	T	CDS	synonymous	3.262	GSONMT00002219001	No_lncRNA	ATCATCAGTGACGGTTCCCACGACAACTGTGGTTC[G/T]GTTCTCACGACCAGGCAGTTTCATCTTACGGATCA	omy17	3010250	3.54E-08
2711265000	chrUn	564912982	T	C	3'UTR	N/A	0.39	GSONMT00041640001	No_lncRNA	CAAACACCTTCTTCTAAAGGAAATAACCTCTGTTT[T/C]CACTTTGTGCGGCACAATAAACATTCTAATTGGAG	omyUnm	151123560	3.54E-08
2711197728	chrUn_1	23624376	G	A	CDS	synonymous	0.414	GSONMT00064574001	No_lncRNA	ATCCACATCGAGTTGGACACCATGCCCTTCGATGG[G/A]GAGACTGACGACCTGTGAATAGCATGCCCCACAGA	omy01	64187055	3.63E-08
2711270736	chrUn_16	20751849	C	T	5'UTR	N/A	0.297	GSONMT00080528001	No_lncRNA	TTTGTTTGCTGTGCTTTCAGTCTCATTTGACATTT[C/T]GTTTAGTTCTCAAGTGTACTTTTTTTTTGACCATT	omy23	8337124	3.68E-08
2711197761	chrUn_1	16633562	T	C	3'UTR	N/A	0.435	GSONMT00077284001	No_lncRNA	GATCAGCAGGATTGGGGTTGATTCAATTTTAATTC[T/C]GTGTCAGTTCTAGACGTAAACTTCAATTATAATTT	omy01	49401525	3.70E-08
2711268514	chrUn_12	24021029	A	C	3'UTR	N/A	0.315	GSONMT00063880001	No_lncRNA	GCCTAACACTAACCTTAAATTAAGACCAAAAAGTA[A/C]ATTTTTGTTTTCATTCATTTTTAAAATAAATTATA	omy12	24152824	3.80E-08
2711219957	chrUn	1095196297	C	T	CDS	non_synonymous	3.534	GSONMT00016489001	No_lncRNA	AACGCCAGCAGAGCTCTCCACCTGTTGTTGTTCCT[C/T]GATGTGTAGCACCATCTTCCTGTCCTTTTTCTCCA	omy25	78908278	3.81E-08
2711245355	chrUn	433913454	C	T	Upstream	N/A	0.314	GSONMG00002257001	No_lncRNA	TAGTCAGGTGAGGCACATGGGCTACTAACAGCTTA[C/T]GACACTACATACATTACTTTCTTAGCTACAGATCT	omy03	33990540	3.81E-08
2711268970	chrUn_3	16919186	C	A	Upstream	N/A	7.812	GSONMG00078566001	No_lncRNA	TGGTTCTGTCTGCTTTCCAACAGACACTGGCAGGC[C/A]AATTCACCTTTCAGCAGGACAATAACATAAAACAC	omy20	2343050	3.81E-08
2711280003	chrUn_2	10807961	T	G	3'UTR	N/A	2.434	GSONMT00045863001	No_lncRNA	TAAAAATCAGTGTCTAATTAGAACAAGCAGATGCC[T/G]CCACCAAAAGAAAGGAGTTCCAACTCCTGGGACCA	omy02	55120851	3.82E-08
2711198304	chrUn_1	2738926	C	T	CDS	synonymous	0.46	GSONMT00081275001	No_lncRNA	ATTTTATCCCAACAGCCTGCCAACATGCAGATCTT[C/T]GTGAAGACGTTGACGGGGAAAACAATCACCCTTGA	omy01	12993059	3.89E-08
2711264668	chrUn	877671565	T	A	3'UTR	N/A	0.261	GSONMT00053752001	No_lncRNA	CTCAACATTTCACCATGAAAATCATATTTTATGCA[T/A]CACAGGAAAATGGTAAGACTTTGATCTTCAATTCT			3.91E-08
2711193408	chrUn_19	21689127	A	G	Intronic	N/A	0.223	GSONMG00034929001	No_lncRNA	AAGTGCTGTATTAAACTAAAAGGCTCATGGTAAAC[A/G]CTTGAATTAATTAAGCAAGTTGTTGTTCAGTTCTA	omy19	41952536	4.01E-08
2711192504	chrUn_27	9580833	G	T	3'UTR	N/A	3.112	GSONMT00079098001	No_lncRNA	ATCCTTTTAAAATCCAATGGTGTTAAATGTGTACG[G/T]CTGCACACATCTGGAGAAAGGACAGAATTGGGCTG	omy27	19614317	4.05E-08
2711237875	chrUn	7951562	T	A	CDS	synonymous	3.099	GSONMT00057153001	No_lncRNA	ACTGTTTCCACTTCCTCGTAGATGTGCTCGTCACC[T/A]GGGTCCTTCATGATGTCACTTCCGGTGACCTCACT			4.16E-08
2711284353	chrUn_11	19806706	C	T	CDS	non_synonymous	0.31	GSONMT00061648001	No_lncRNA	AGGTCAGGATACCAGAGCAGCTCAACGGGCCCCGG[C/T]TCGCCCCGCGGCCCAATCAGCAGCTGGTCACAGCG	omy11	44497975	4.17E-08
2711232089	chrUn	183163168	G	A	CDS	non_synonymous	2.643	GSONMT00030198001	No_lncRNA	GTGTTGGCTGATACACACCTGTACCAACTGCGTAT[G/A]CTGAGTGCAGCCAGCGAGGTGCTGTCCTACCTTAA	omy05	29405902	4.20E-08
2711209889	chrUn	14751602	G	A	3'UTR	N/A	3.506	GSONMT00044781001	No_lncRNA	AAGTATTATACTTTTAAAGTACTAATGTACTCTGT[G/A]CTATGACTTAAAACGGCAAAGCAATTAACCAAGGA	omy02	79977565	4.23E-08
2711205362	chrUn_20	14643742	A	T	Intronic	N/A	0.355	GSONMG00020174001	No_lncRNA	GTGCAATGACTCCTCTCTGGACTACAACGATGTAA[A/T]GAATTGACTGATTTGTTATTTATTTATCACATTAG	omy16	24755265	4.24E-08
2711215686	chrUn	58259045	C	T	Downstream	N/A	3.678	GSONMG00046221001	No_lncRNA	TATATTTTAGTGTCAGTTGATTCTCATGATTTAGT[C/T]CACTGGTTTGGTTGTCTGAATAAAGAAGTCATGTT			4.27E-08
2711252948	chrUn	302744590	A	C	CDS	synonymous	2.115	GSONMT00007231001	No_lncRNA	ATATGAATGTTTCTCTATCAGTGGGTGCCAGTGAC[A/C]AAGCTGGGCCGCCTTGTTAAGGACATGAAGATCAA			4.34E-08
2711242510	chrUn	1104229063	G	A	No_gene_found	N/A	0.294	No_gene_found	Omy100142386	TAAGCAGATGCAAGAGTTAAAAACATCCCTGGGTT[G/A]AAGGTCATCCCAAGTTGCTTCGGAGCAGCAGTGTT	omyUnm	78853655	4.37E-08
2711204441	chr_6	3389413	A	T	3'UTR	N/A	2.337	GSONMT00066389001	No_lncRNA	TGTTTCGCCCACTGTGGGTCTTTATTTACTCAAAC[A/T]ACTCTAAATATCTTGTGACTTTGTTCATGAATTTC	omy06	36782837	4.48E-08
2711256337	chrUn	564907929	C	T	CDS	synonymous	2.261	GSONMT00041640001	No_lncRNA	CCTCTCTACCGCATGAGGATCTTCGCTCCTAACCA[C/T]GTGGTGGCCAAGTCTCGCTTCTGGTACTTTGTCTC			4.51E-08
2711247305	chrUn	337022805	C	T	3'UTR	N/A	0.361	GSONMT00018632001	No_lncRNA	CTCCTTTTTGTCTTCCTTCCTTTGCTCCCCGTCCT[C/T]TTCTCTCCATTCATCCCTCTCTTCATCTCTCCTCC	omy13	6217499	4.54E-08
2711220317	chrUn	308309475	C	T	CDS	synonymous	0.389	GSONMT00045336001	No_lncRNA	TCTTGTTATGTCCAGTTCATTGATCATCAGGAATT[C/T]TACTTGGCGTTGGACAACCACATGATATTGGAGAT	omy10	44193813	4.55E-08
2711221385	chrUn	947747193	G	A	CDS	synonymous	5.23	GSONMT00016780001	No_lncRNA	AAAGCCCTCTTCAACCTACGCATGGAAAATAAGGA[G/A]CTGAAGTCTCACCAGACAGAGAGACAGCCAGAGAC	omy05	83446552	4.62E-08
2711241700	chrUn	324269785	C	A	3'UTR	N/A	3.191	GSONMT00048949001	No_lncRNA	TCAGTTACTGTTTTGTGACATTAGCCTTGTAATGT[C/A]TTGTTTCCATTGATTGGGTTTTGTTGTTTTATTAA	omy09	20736863	4.62E-08
2711270551	chrUn_16	20820906	G	A	Downstream	N/A	0.398	GSONMG00080527001	No_lncRNA	TCAAATGACTCACCCTGCCTGGCCTACCATAACAC[G/A]AACTATACTTAGAAATAGGAACATGTTTCATGCAT	omy23	8272330	4.81E-08
2711198521	chrUn_1	8172230	C	T	3'UTR	N/A	2.862	GSONMT00076252001	No_lncRNA	GACAATGCCAACAGAAAATTCAAAATAAAATAACC[C/T]TATGGTATCTTATTACATTTGATTCTTTCCCTAAA	omy01	25420414	4.82E-08
2711233777	chrUn	318020746	C	T	3'UTR	N/A	2.307	GSONMT00000751001	No_lncRNA	CCATGGGGTCTGGGAGATGGATAAGCTTTGGTTGC[C/T]GCAGCACTATCTTACACAGACAGGACGTGCTTGAC			4.91E-08
2711208953	chrUn_7	26954348	C	T	CDS	non_synonymous	0.237	GSONMT00038332001	No_lncRNA	AATAATCAAACGCACTGCTGAAGCTGCGTTTATGA[C/T]TGCCTCCACCTCTCCAGTTGCCGCCGCCGCCGCCG	omy20	32449856	4.96E-08
2711199905	chrUn_29	15186516	T	A	3'UTR	N/A	2.118	GSONMT00074356001	Omy400008550	TTTTACCTAATTAGCAACTTTGCAACTACTCAGCA[T/A]GTTAACCAACCTGTCCCTTGACCCTTTAGCTAACC	omy25	56744626	5.00E-08
2711234380	chrUn	82614582	T	C	No_gene_found	N/A	0.19	No_gene_found	No_lncRNA	TCCAGAACAGGGTCCTCTGATATCTTAATGGCTTC[T/C]AACATGGCCGCCAGCAGGCCGTTGCCCCCCTCTCC	omyUnm	189122116	5.05E-08
2711214333	chrUn	861148158	G	A	CDS	synonymous	2.013	GSONMT00024533001	No_lncRNA	GCGGCTGTGGCCTCATGCTGCAGAGTGGACTCTTC[G/A]AGATCACGACGCAGCTTCTGGAACTCAGCCTCACG			5.06E-08
2711255088	chrUn	892610848	G	C	Upstream	N/A	0.435	GSONMG00020729001	Omy100126660	CCATTTTAAAATAAGTCTTTAACGAAACAAAATGT[G/C]TGAATACTTTCCAAATGCACTGTAACCCATCAGTC	omy08	82513196	5.10E-08
2711221978	chrUn	144034292	T	C	Downstream	N/A	0.077	GSONMG00034054001	No_lncRNA	GGAGGGAAGCCAAGCTTTGAGGATATTGACGATGA[T/C]GAGGGGGGAGGCCATGGCGTGCAGTGCCAGCAGCA	omy04	142374	5.12E-08
2711234648	chrUn	135487963	G	A	CDS	synonymous	3.663	GSONMT00002219001	No_lncRNA	TTGGGGATATCCTGAATTCTGACATCATCAGTGAC[G/A]GTTCCCACGACAACTGTGGTTCGGTTCTCACGACC	omy17	3010227	5.12E-08
2711200757	chrUn_13	6108316	T	A	CDS	synonymous	0.41	GSONMT00029228001	No_lncRNA	ATCAAGCCTGATGGTGTCCAGAGGGGACTTGTGGG[T/A]GATATCATTAAGCGCTTTGAGCAGAGGGGCTTCAG	omy13	32260509	5.20E-08
2711225446	chrUn	944405340	T	A	Upstream	N/A	2.154	GSONMG00004956001	No_lncRNA	CCTCTCACTCGATGCCAGCAAATATATTAGATCTA[T/A]ATGTGTGAATGCAACCCAGTGACTCTATGTCTCAA	omy27	23771551	5.22E-08
2711199198	chrUn_1	20718144	A	G	CDS	synonymous	0.106	GSONMT00078145001	No_lncRNA	ATCTCCTCGATCACGTCCTTGAGTGTGTCCACGTT[A/G]TAGACGAGGTTGGTTTTGTCGTTGTCCAGCTGTGC	omy01	57476199	5.23E-08
2711221409	chrUn	742697840	G	T	Downstream	N/A	3.446	GSONMG00044696001	No_lncRNA	TGTTAGAAAGGGAATACTCCAATATGTCATTTATC[G/T]AAACAATTGTAAGGTACTGTGCAAAATTTGTTCAG	omy03	72946011	5.24E-08
2711200675	chrUn_13	12948763	G	A	Downstream	N/A	0.346	GSONMG00046821001	No_lncRNA	GGTACTTTTCTCATTGTTGAGTACGCTGTAAAGAA[G/A]AAAACAACTGCCAGATGCCATACACCTCATCCAAT	omy13	33055055	5.33E-08
2711199330	chrUn_29	8556756	A	G	CDS	non_synonymous	2.018	GSONMT00056368001	No_lncRNA	CTGTTTCTACATCGCTGTGAAGACCACGGAGGAGA[A/G]GAAGAATGTCCCCATGGCCAACGAGTTGATCCGGA	omy25	6764993	5.37E-08
2711204664	chr_6	1904792	T	C	Downstream	N/A	3.4	GSONMG00067686001	Omy400010612	CTCTTTGTAATTACATTTTTTTTGTATTTTATTTT[T/C]GGGAACTACTACTATCATGCAATTTTGTGTCTGCT	omy06	30019876	5.39E-08
2711243867	chrUn	81051346	C	T	CDS	synonymous	2.991	GSONMT00020817001	No_lncRNA	CTTACCTTCCTGCCGACTAGTATTCCAGGTGAATC[C/T]GCGTCAACGATGAAGCCTGTGAAAGCCTTGCTGGT	omy08	83324655	5.43E-08
2711205004	chrUn_20	718331	A	C	CDS	non_synonymous	0.494	GSONMT00071786001	No_lncRNA	GTCACTGACCCTGTCTATGCTCCTAACCTCCTGGA[A/C]GGTCTTTGTACCATGAGGCAGGACAGTTTCCTCTG	omy20	31575938	5.43E-08
2711286098	chrUn_18	10384342	C	A	3'UTR	N/A	0.462	GSONMT00036127001	No_lncRNA	CTATGATTATGAGGACTACGGTCAACATTTTTGGC[C/A]AAGTGTCTTATTTTAAATTGTACGTTCTCACCTGA	omy18	24868095	5.56E-08
2711234252	chrUn	577124940	T	A	3'UTR	N/A	0.423	GSONMT00046561001	No_lncRNA	TGACGTAATGTGAGAAATAAAACAAATAAAAAATG[T/A]AAAGTTCTCCTGTTCTGATTGGTTGTTTATGGCGA	omy09	730212	5.67E-08
2711269217	chrUn_3	21049499	C	A	Downstream	N/A	0.24	GSONMG00023987001	No_lncRNA	ATACCACGGCTAAGGGCTGTTCTTGGCAGTACGCC[C/A]CAAGGTGCCTTATTGCAATTATAAACTGGTTCCCA	omy03	77971900	5.68E-08
2711265606	chrUn_22	21904231	C	G	CDS	non_synonymous	0.473	GSONMT00073231001	No_lncRNA	AGCCTCAAACAAATCCAAAGCACTTGCAACAAAAA[C/G]AGAAATTTCAGAGCAAGTTATTAAAAAGGAAATTG	omy22	32096736	5.89E-08
2711271218	chrUn_16	3235426	A	G	3'UTR	N/A	9.463	GSONMT00080933001	No_lncRNA	ATGTCCCTGGTCTTTTGAATGGGCTTCAAGATTAT[A/G]TCATCAAATTCATTAAAACGACCATTGCGCTACAT	omy16	42306057	5.92E-08
2711192863	chrUn_19	21363589	A	C	3'UTR	N/A	0.133	GSONMT00034908001	No_lncRNA	ATGTTTAGGAGTGAAACAGTGTGATAAATAATTGT[A/C]ATTTTGTAGTAGGTTAATATGGAATTTGATATGTC	omy19	41570013	5.98E-08
2711258784	chrUn	56341909	T	G	No_gene_found	N/A	0.487	No_gene_found	No_lncRNA	TGTGTGGCTGGCTGTCAACACATCTACACCATCTA[T/G]CATGCTATATCTCACACTCCAGTAATTACTATCTG	omy10	4205698	6.02E-08
2711214285	chrUn	79451639	A	G	Intronic	N/A	2.047	GSONMG00037363001	No_lncRNA	GTGTCACTGGGCTCAACCTCAAGGGTGATGGTCTT[A/G]CCAGTCAGGGTTTTAACGAAGATCTGCATCTTGAC	omy05	18159321	6.25E-08
2711275745	chrUn_5	18475998	T	A	Downstream	N/A	0.318	GSONMG00069342001	Omy300094285	TTCCACAGCCACAAAGTCACATATGACAAAAAAAA[T/A]TGCCTTTTGGTCTTACTTTAATGTTAGGGTGAAGG	omy24	20536915	6.47E-08
2711285195	chrUn_Sex	13454726	G	T	CDS	non_synonymous	0.237	GSONMT00033312001	No_lncRNA	TAACCGAACAGCATCAGTGGGTCCTCCGTGGGTCT[G/T]GTTGTGGGGGTTGAAGTGGGGTCCGGCACTCATAC	omy29	39802221	6.47E-08
2711276045	chrUn_24	10214350	C	T	CDS	synonymous	0.402	GSONMT00041377001	No_lncRNA	AACCCTACTGAGGCAGAGCTACAGGACATGATCAA[C/T]GAGGTGGACGCCGATGGTAAGATTAGAGAGATGTG	omy24	853787	6.62E-08
2711200648	chrUn_13	12947802	T	C	Intronic	N/A	0.15	GSONMG00046821001	No_lncRNA	GTGCATTAAGTACCGCATAAATACATTTATTGTTA[T/C]ACTGTGAACCTCTATTTGTGTTGCATTGTGAACTG	omy13	33056016	6.72E-08
2711251761	chrUn	154070524	G	A	No_gene_found	N/A	0.449	No_gene_found	No_lncRNA	TTTAGGAGAGTTGTCTTTAGGAGAGTTGTCTAGGA[G/A]AGATGTCTATAGGAGAGATGTCTATAGGAGAGATG	omyUnm	71416453	6.80E-08
2711236608	chrUn	148874603	C	T	No_gene_found	N/A	3.514	No_gene_found	No_lncRNA	ACTCTAGATGGCATCCTCCTCTAGATGGCACCCTA[C/T]TCCCTACTCTAGATGGCACCCTATTCCCTACTCTA	omy24	38315620	6.82E-08
2711198995	chrUn_1	19721117	C	T	CDS	synonymous	15.6	GSONMT00078090001	No_lncRNA	CAGCGGCCCACTGGCAGGTCGTTGACGCTCATGTG[C/T]TTCACCACCCCATTTGGATCAATGATAAACAGTCC	omy01	58479484	6.82E-08
2711232152	chrUn	135487996	A	T	CDS	synonymous	3.789	GSONMT00002219001	No_lncRNA	ACGGTTCCCACGACAACTGTGGTTCGGTTCTCACG[A/T]CCAGGCAGTTTCATCTTACGGATCATGCGAGACAC	omy17	3010260	6.95E-08
2711216190	chrUn	57235134	G	A	No_gene_found	N/A	0.291	No_gene_found	Omy200062921	CCTTCTGTATTTGTCACAGATTTATGCACGTAAAG[G/A]CTTGTTGCACACAACATGTCTACACCGGTCAAATT	omy15	57750663	6.99E-08
2711203177	chrUn_9	868080	T	G	No_gene_found	N/A	3.448	No_gene_found	No_lncRNA	TTTTTAAGTGCCTTTTCATGTTACCAAACAATGTT[T/G]TATTATGTGCACAATTGGTTCCTGGTGTTTTATTT	omy09	51123809	7.00E-08
2711201894	chrUn_10	29752188	G	T	CDS	non_synonymous	0.417	GSONMT00013935001	No_lncRNA	CCGGGGCGTCCTGATCATCCTCGCCATCTGCCTGG[G/T]TGTCAGGCGCTGCTGCTGCTTCCGCCACTGCCTCT	omy10	21724218	7.07E-08
2711235372	chrUn	135612585	T	C	CDS	synonymous	0.365	GSONMT00002221001	No_lncRNA	GTACACTTCCCGTCGGCCCTGGCAGTGACCAGACC[T/C]TTAAGGTACAGCTCCACCTTGTCTGCCACATAGCA			7.10E-08
2711269800	chrUn_3	5871137	C	T	Downstream	N/A	2.816	GSONMG00069628001	No_lncRNA	GAATTGTAGATATCTAAGACACAGTCATAAATTTG[C/T]CTTGGCTTTTTCTTTCAACATATCGACATTTTTAA	omy03	51803511	7.17E-08
2711262057	chrUn	191012988	A	C	CDS	non_synonymous	0.179	GSONMT00021012001	No_lncRNA	GGACTAGATGGTCCTTCTCAACTTGAGACACTTTG[A/C]TGTCTGTATTTACAGACTCAGAGTCTTTTTCTGGA	omy06	47366024	7.24E-08
2711223790	chrUn	826378712	G	C	CDS	non_synonymous	2.227	GSONMT00023944001	No_lncRNA	GTATGAGTTCAGCAGATGGATGGTTCATCGACGGC[G/C]TCAGCTCCCTCTGTGACGGCCTTCACACACTTGGC			7.31E-08
2711196189	chrUn_14	23528783	T	C	CDS	non_synonymous	14.359	GSONMT00020500001	No_lncRNA	CTTCAAAGGCGATACAAGCGCCTTAGCATTTCTAC[T/C]GAAGGACAGAATCCGATGCACAGCGGCAGCCATGT	omy14	18428946	7.32E-08
2711275495	chrUn_5	8442172	C	T	Upstream	N/A	2.138	GSONMG00082782001	No_lncRNA	TTCATAATCATAACAGAGCAAACACTGGCTAACAA[C/T]GAAGAGAGGTGTGTGTATTCTGCTATTATGCAGAA	omy05	33078744	7.43E-08
2711258886	chrUn	402769788	G	T	3'UTR	N/A	0.437	GSONMT00043181001	No_lncRNA	GATGCCAAAGTTGCACCACCCACTACTATCAAAAT[G/T]AACTTTTGCTCTAACTTTAAACATTGCTTCTATTG	omy20	6110902	7.63E-08
2711286648	chrUn_18	406443	G	A	CDS	synonymous	0.141	GSONMT00025982001	No_lncRNA	AGCACGTAGAACAGCTGTTTGAGGGCCAGGGAGTC[G/A]GCTCGGAACCCAACGAAGCGCAGCTTCAAGGGGCA	omy18	50952961	7.95E-08
2711200991	chrUn_13	17773903	C	T	CDS	synonymous	3.183	GSONMT00022804001	No_lncRNA	CGCATGCCCCAAAACCCCTGGGAGTCCTGCATGGA[C/T]GCTGAACACGAAGTGGAGTAATAGACAGAGGGATG	omy13	20946847	7.96E-08
2711231504	chrUn	469512705	G	C	No_gene_found	N/A	0.259	No_gene_found	Omy100096014	AAAATAAAATGTGTCCATTTCTTTTCAAAGTTCAC[G/C]TCTAATAGTCGTATATACTGGATACACATGGTACA			8.00E-08
2711281921	chrUn_21	10031618	G	A	CDS	synonymous	3.879	GSONMT00045976001	No_lncRNA	GGTCCACCAAACTTCTTGGACTCGCAGCGACGAGG[G/A]TCGGCAACCAGCAGAGTCCTGTCGTACTGGATCAA	omy21	13493699	8.06E-08
2711231952	chrUn	430239977	T	C	CDS	synonymous	2.457	GSONMT00035503001	No_lncRNA	ATGCTCCACGGTGGGGGCAGTCGCTGGAACAGTGG[T/C]AACCGCTGGTTCGACAAGACTTTGCAGGTGACGCT	omy05	10544951	8.12E-08
2711222292	chrUn	1013282045	G	A	No_gene_found	N/A	0.307	No_gene_found	No_lncRNA	GAGAGAGAGACACTTGCCTCGATACACCAGGTTTC[G/A]CACAGGATCTTCTCATGCTGGGCAGAGGCATGACC	omy15	40760702	8.18E-08
2711271664	chrUn_16	16913673	A	C	CDS	synonymous	0.242	GSONMT00075407001	No_lncRNA	CACGTTCGCCTCAGCGGCCAGGACGTGGAGAGGGG[A/C]ACCTTCAGGTGACGAGAGGGACTTTCAGTCCCAGG	omy06	45688372	8.53E-08
2711271631	chrUn_16	14556181	A	G	CDS	synonymous	0.414	GSONMT00065974001	No_lncRNA	TCATCCATTGATTTGTCCTTCTGTGTCAGTTCTTC[A/G]TGCTCTCTAGCATTCTGTTGCTGTTGCTCCAGTTT	omy16	15770312	8.54E-08
2711251753	chrUn	434653906	C	A	CDS	synonymous	0.433	GSONMT00035829001	No_lncRNA	CTCTTAATCCCAACTTCTATCTTCAGGAGGGACCC[C/A]ACTGCCATCAAATGGGGTGAGGCTGGCGCTGACTA	omy14	29532496	8.55E-08
2711250255	chrUn	309122992	C	T	No_gene_found	N/A	3.641	No_gene_found	No_lncRNA	AACATATTAAATACATACACTGAGGATACAAAACA[C/T]TAGGAACACCCTCAGAACAGCCTCAATTCTTTGGG	omy06	6789995	8.60E-08
2711283453	chrUn_17	9754957	C	T	CDS	synonymous	0.476	GSONMT00076978001	No_lncRNA	GCCCCCTGTGACGTGACTGTGCCAGCCCAGAACAC[C/T]GGGCTGGGTCCTGAGAAGACTTCCTTCTTCCAGGC	omy17	40341430	8.61E-08
2711231084	chrUn	836672538	G	A	CDS	synonymous	2.223	GSONMT00052807001	No_lncRNA	CGGGAGAAGAATGTACTCACATAGGCCACGGGGTC[G/A]TTGCTACGGGTAGCGGCAATGCTCAGATACTCCAC	omy03	26899976	8.77E-08
2711193598	chrUn_19	22411874	G	A	CDS	synonymous	0.209	GSONMT00033856001	No_lncRNA	TCTCTCCTTGGTTTCCAGGTAAGCCGGGGTTTCCA[G/A]GGAAACCATTTCGGCCAGTCTGTCCAGGTTCTCCA	omy19	45600725	8.78E-08
2711192243	chrUn_27	9581246	T	A	3'UTR	N/A	2.601	GSONMT00079098001	No_lncRNA	GTCTGGGGGTCCCAGAGGTTTAGGAACCACTGTTT[T/A]AAATTGTGGATTGATCAAGACTTAGGAAATATCCT	omy27	19613904	8.80E-08
2711286006	chrUn_18	738462	T	C	Intronic	N/A	0.45	GSONMG00063785001	Omy200172466	GCTAGAGAGAAGAGAAAGGACCCAAAGAAAACACT[T/C]GTCTTCACCTCCTTTCCCTCCTCCCTTTCCTCCTT			9.06E-08
2711265616	chrUn_22	9422994	T	G	Downstream	N/A	0.274	GSONMG00074605001	No_lncRNA	ACTTCTATGTCCTTTCAAGTCTCGTCAATCACATT[T/G]CAGAGACATCCTCACCAAAGCCTCGCTTCAAGAAA	omy22	14758861	9.27E-08
2711270358	chrUn_16	32170255	T	C	CDS	synonymous	2.403	GSONMT00039974001	No_lncRNA	CCGGAGCTGGCCGATAGGAATGTGCCCAACCTTCA[T/C]GTAATGAAGGCCATGCAGGTTAGATGTTGTACTTT	omy16	45686412	9.33E-08
2711199611	chrUn_29	15186825	T	G	3'UTR	N/A	0.392	GSONMT00074356001	No_lncRNA	GTCATATTTACTGCTGCCTACTCTTCCCCAAAAAC[T/G]GTCTGGTATTAAATATCTTCTATTGTACAGAAAGT	omy25	56744935	9.42E-08
2711224256	chrUn	1074082668	C	T	No_gene_found	N/A	2.516	No_gene_found	Omy100139952	CCTTCATGAAATGACATGGGGTGTGTTTATTAGTG[C/T]AGACCGTAGCGAAACGTAGTGCAACAGAAAACGAA			9.55E-08
2711233645	chrUn	38108729	G	A	CDS	synonymous	0.435	GSONMT00007169001	No_lncRNA	CCAGGGATGTTTCTGAAGGCCTTGGTGACACCTTG[G/A]TCCTGGTTGTAGATGATGCACGGTCCTTTGCGTTG			9.55E-08
2711273867	chrUn_5	24500670	G	T	Upstream	N/A	2.343	GSONMG00059276001	No_lncRNA	AGATCAGTATAGAGGAAACAAAGAGAGGAAGCCAT[G/T]GTACACCATTGAGACACAGCCCAAGAGGGTGTACA	omy05	71149737	9.88E-08
2711234625	chrUn	339033202	T	C	No_gene_found	N/A	3.076	No_gene_found	No_lncRNA	TTTAGCTGCCCCCAACAGCTCCACGCTCCACACAG[T/C]CCTCCCCGCGGGGAAAAAAACGAAGCCTCCGGTAG	omy15	57958712	9.94E-08
2711281029	chrUn_28	4509073	C	A	Downstream	N/A	2.036	GSONMG00079619001	No_lncRNA	GGATGAAGAATCATCAACAAACAACCTAACAGAGC[C/A]TGAAGTATATAGGGAAAAGACCACAGGAGAAGTGG	omy21	22962561	1.01E-07
2711272411	chrUn_4	34144025	C	T	No_gene_found	N/A	5.729	No_gene_found	Omy100201862	CTTAATTAAACAAAACAACCTACCTTTGTCAAAGT[C/T]TCAGTCACATGACTAATTTCCATTGGCTTCTGAAA	omy04	19931268	1.01E-07
2711233347	chrUn	1062962234	C	G	3'UTR	N/A	0.186	GSONMT00005745001	No_lncRNA	CCAGAAACAACACCAGGCCCTAGTTGTAGTGTTAA[C/G]AGGGTGTAATCATTAGTCCAGAAAGTTTTGCAACT	omy04	69988410	1.01E-07
2711278101	chrUn_15	1583523	C	G	CDS	synonymous	0.132	GSONMT00017978001	No_lncRNA	TTCCAGAAGTCAAGTCTTAAGTTCCTGGCCAACCT[C/G]TTTGTGAACTATGCTGGTGCAGAAGGAGGTACTAT			1.01E-07
2711195146	chr_2	1662407	C	T	3'UTR	N/A	0.33	GSONMT00063148001	No_lncRNA	CTGAGTGTGTTTTCATGGCAGTCTAGAAGCATAAA[C/T]GACACTTTACAACACTTTTTTACAATGCTTTTATG	omy02	17234060	1.02E-07
2711275419	chrUn_5	7493094	C	T	CDS	synonymous	0.331	GSONMT00022459001	No_lncRNA	AAAGCTGTCAACAGCAGAGGCACCGCTGCCAGCAC[C/T]TGTATCCTAACGATAGAAAGTAAGCAATCGTCCGT	omy05	50565866	1.03E-07
2711279386	chrUn_2	30137773	A	G	CDS	synonymous	2.704	GSONMT00071227001	No_lncRNA	GCATGTTTACCTGCACGCTTCTTCAGCACGACAAC[A/G]ACACCCTTTCCATCAGCTGCAGGCTGAACACCAAC	omy02	36327548	1.04E-07
2711239207	chrUn	214670762	C	T	No_gene_found	N/A	2.037	No_gene_found	No_lncRNA	GCCTACAGTGCAGTGAACCAGGGCCACTGTCACCC[C/T]AAGATCATCGCTGCTCTGAACGCCCAGGCCTCCAG			1.05E-07
2711246551	chrUn	998786815	A	T	No_gene_found	N/A	2.194	No_gene_found	Omy100134475	CTTACTTACTGTGGAATAGACACACCCTATTTTTA[A/T]AATAAACAACAACAACACCCATATACTGTAGGAGT			1.05E-07
2711202855	chr_9	18070	T	A	3'UTR	N/A	0.367	GSONMT00037421001	No_lncRNA	CTTGTCTCAATAACAGCACAGTGCTAAACTTAAAA[T/A]GTAGCTCTTCACTAGAATAATAGTACTCAGTAGGA	omy09	64353772	1.05E-07
2711280035	chrUn_2	13853635	G	A	CDS	synonymous	0.427	GSONMT00068532001	No_lncRNA	ACCAGCTCAGTGGTGTTATAGATCCCTGTCAGTGC[G/A]GCCCGTTTCGTATACCAGTTCAACTGATATAGGAA	omy02	50808992	1.06E-07
2711225132	chrUn	653296392	C	T	Upstream	N/A	0.249	GSONMG00021333001	No_lncRNA	ACACTATATACATTTGTGTTATGTCTATAATAGCC[C/T]TTGTGCAACTGCTTAACTGCTGTAGTTCTATGGCG	omy12	5348506	1.07E-07
2711261871	chrUn	972513720	C	T	CDS	synonymous	0.414	GSONMT00049322001	No_lncRNA	ATTGGCAGCCTGATCTGCAACGTGGGTGCAGGTGG[C/T]GGAGCTGCACCTGCCGCTGGAGGCGCTGCACCTGC	omy14	15430486	1.08E-07
2711264802	chrUn	469974337	G	A	CDS	non_synonymous	0.374	GSONMT00050631001	No_lncRNA	AGCGGAAAGGGACAGGTGTCTTTGCGATTTCAGGA[G/A]CGGCTTTTTTCTTGATTTTTTTCTCCGTTTTCTTG	omy04	10492336	1.08E-07
2711205304	chrUn_20	6374994	T	C	3'UTR	N/A	0.268	GSONMT00063084001	No_lncRNA	CAGTTCAACTGCTTAGAACACCCATTATTTAGACC[T/C]AGTAAGAATGTGAAGAAACAAACCTTTCCTTACCA	omy15	53575946	1.09E-07
2711234972	chrUn	742698272	G	T	Downstream	N/A	2.425	GSONMG00044696001	No_lncRNA	TCTAAAATATTGACATTTAGCACCTTTGTCTTATG[G/T]CATCAATATGTGTCTTAAAATAAATATGTATTATT	omy03	72946443	1.10E-07
2711227202	chrUn	324265665	A	G	CDS	synonymous	2.102	GSONMT00048949001	No_lncRNA	TGTATTTTCCATATAGAATGGGAAGCTGGTGAAGA[A/G]GGACGACCGGCTGAGGAGGGGTGCCAGGTCTGTCA	omy09	20732743	1.10E-07
2711197971	chrUn_1	23591653	G	A	CDS	synonymous	0.287	GSONMT00064572001	No_lncRNA	CCTCCGTACCACCACCCCCAGTATCATTTGCCAAC[G/A]TACCCTCAATTCCACCCCCATCGCCATTCTCAGGT	omy01	64216911	1.12E-07
2711198302	chrUn_1	939127	A	G	3'UTR	N/A	0.358	GSONMT00073078001	No_lncRNA	TTTTAACTTTTAGCTATGAAGGCATATCATTTCAA[A/G]CACTATCCCGTCAGCCGGAGACTTGTGTATTTTGA	omy01	9369763	1.12E-07
2711200336	chr_4	3327234	G	A	CDS	synonymous	0.458	GSONMT00009802001	No_lncRNA	TCGTCGTCATCATCATCGTCGTTATCATCGTCATC[G/A]TCATCATTGTCATCATCCTCTTTACTGTCCCCATC	omy04	41517667	1.13E-07
2711249601	chrUn	1085819650	T	C	No_gene_found	N/A	5.206	No_gene_found	No_lncRNA	CGCTGTTTCCTGTGTAGCTGCAAAATGGCCCAGAC[T/C]AATGGCTGGGGGGTGATGGTCAGCCATCGCTCTGG	omy16	64367919	1.16E-07
2711274804	chrUn_5	17307250	T	A	3'UTR	N/A	0.5	GSONMT00015979001	No_lncRNA	AACGAGGCAAGTCAGTTAAGAACAAATTCTTATTT[T/A]CAATGACGGCCTCGGAACAGTGGGTTAACTGCCTG	omy05	37456357	1.17E-07
2711196079	chrUn_14	14289095	G	A	CDS	synonymous	3.092	GSONMT00049493001	No_lncRNA	TGGTTGAAGCTCTTAGCGGGTAGCTGGGAAAGGTG[G/A]CGCCAGGTTGCCGCACCCTCACGTGGATCTCTCCA	omy14	30868056	1.17E-07
2711249460	chrUn	1034111609	A	C	No_gene_found	N/A	2.705	No_gene_found	No_lncRNA	GCCTTGCGACTGTGTGATGATTCGTCCTTGCTGGC[A/C]TTGCGACTGTGTGATGATTCGTCCTTGCTGGCCTT	omy11	2464690	1.18E-07
2711218850	chrUn	608009201	C	T	3'UTR	N/A	3.578	GSONMT00059600001	No_lncRNA	TGAGATCTTTAACTTTGCAGGAAGAACATGAATTC[C/T]CTCTCACACAGAGTATTTTCATGTTATTCCTGAAC			1.18E-07
2711285005	chrUn_11	11035911	G	T	3'UTR	N/A	0.304	GSONMT00066519001	No_lncRNA	AATTACAATATCCCACTAGGCACACACTGGTTGAG[G/T]TAATGTTTCCACACCATTTCAATTAAATTAAGTTG	omy11	33240247	1.21E-07
2711225432	chrUn	231815633	G	A	CDS	synonymous	2.251	GSONMT00042377001	No_lncRNA	TAACTCACGTCTGTGGCATCCAGCTCGTCATTGTC[G/A]TTGATGCTGGCCACAGCGATCTGACCCTGACTACA			1.21E-07
2711279673	chrUn_2	23245110	A	C	CDS	non_synonymous	2.768	GSONMT00065893001	No_lncRNA	TACTGCACCATCATATGGATATCAAATTCCCAAGA[A/C]ACCCTCGAATGAAGAGCCTAAACCAATGACTCCAA	omy02	45692180	1.22E-07
2711271065	chrUn_16	32173723	C	T	Downstream	N/A	0.148	GSONMG00039974001	No_lncRNA	AGCGTAAATGTGCCCTCACCAAAACGTGCAGGTGA[C/T]TTACCTTGTTATTGCATCTCCTGTTGTGCAACATC	omy16	45682944	1.23E-07
2711199786	chrUn_29	15186216	A	G	Upstream	N/A	2.89	GSONMG00074356001	No_lncRNA	CCAAAATTACAGGCTAAGAATGGACAGAGAGCTAA[A/G]CCTATGTGATCATTTTATAATGTTTACAACAAAAC	omy25	56744326	1.24E-07
2711213998	chrUn	42327383	T	A	No_gene_found	N/A	2.626	No_gene_found	Omy300014667	GGTCCTGGTTTTTTTGACGTTTTTTGCAAGTTTCC[T/A]GAACTTTCACTGTCTGACAAGATGAAGTGCATTAT			1.26E-07
2711211249	chrUn	81053933	C	A	CDS	synonymous	4.025	GSONMT00020817001	No_lncRNA	CCACAGTCCTCTGGAATGTGAGAGTTCATCAGGCC[C/A]AGCTCCCATGCTCTCTTGATGATGGGGAAAGGATA	omy08	83321991	1.29E-07
2711228210	chrUn	309248064	G	A	No_gene_found	N/A	2.651	No_gene_found	No_lncRNA	CCTTTAATGAAGGTTTTTTTTTTACTCACAGATGC[G/A]ACTTGGAGTGCCAGGTCGTTCTTCTCCTGCGTCAA	omy13	2176798	1.31E-07
2711272650	chrUn_4	19319925	A	G	CDS	synonymous	0.26	GSONMT00029601001	No_lncRNA	TCCTCCCCACCCCAGCCAGCGATGAAGTGCTACAC[A/G]GAGGAGATCTTTGGGCCTGTACTGGTGGTTCTGGA	omy04	71865830	1.32E-07
2711207108	chrUn_8	29719530	T	C	No_gene_found	N/A	0.331	No_gene_found	No_lncRNA	TCTCATGCTTTCAATAGTCTGACTACCAGTCTTTT[T/C]AGCTAACATTCCACTCCTTGCCACTCCTGTCATTT	omy08	17371680	1.32E-07
2711197643	chrUn_1	20483222	T	A	Upstream	N/A	0.299	GSONMG00078132001	No_lncRNA	CATGTATTCGATGTGAAATATTCTGTTTTAATTGA[T/A]CATCAAGGTGAACTCAATCATATTTTCGAACCAAT	omy01	57713144	1.32E-07
2711246696	chrUn	469991466	C	T	3'UTR	N/A	3.218	GSONMT00050634001	No_lncRNA	TTATTAACCAAACCCTCAATAAAAAAACAATATTT[C/T]TTGCCATGTAACTTTAAAGTAATTTGTCCATATTA	omy04	10508626	1.40E-07
2711198571	chrUn_1	23591049	A	C	Intronic	N/A	2.218	GSONMG00064572001	No_lncRNA	GAGGAGACTCCGTCTGTGGCAGAGAGGGCTATGGC[A/C]CCAGCCCCAGCTGCTCCTACTGCCTACAGTATGGC	omy01	64217515	1.41E-07
2711219395	chrUn	537239378	A	T	No_gene_found	N/A	2.35	No_gene_found	No_lncRNA	GCTGGTTGTCCGTGCCTTTTTAAGTGATTGTCATG[A/T]TCACTGAAGGTAGGCTAGTGGTATTTCTGGGACAA			1.43E-07
2711208673	chrUn_7	12375212	C	T	CDS	synonymous	4.516	GSONMT00064279001	No_lncRNA	CCACCTCCCTCAAGCTCAACTCCACCCCCTACTGG[C/T]CAACCTGGGATTAGCAACCAGAGTAGCACCACAGC			1.45E-07
2711218672	chrUn	850375823	T	C	CDS	synonymous	2.032	GSONMT00050340001	No_lncRNA	AAGTATTGAGAAACAATCAAAATTAACTCACAGGT[T/C]TCAATGTCAGCTTTAGCCAGTTTACCAGCTTGGAA	omy17	2610578	1.45E-07
2711278566	chrUn_2	23324213	G	A	3'UTR	N/A	0.091	GSONMT00065897001	No_lncRNA	TTGTCTTTGTTTGTTCATTAACTTTCCTCCCTTTA[G/A]CCATTGCCATACCTTCAATTTGAAAGGTTATGGGG	omy02	45584791	1.45E-07
2711221581	chrUn	492224859	A	G	No_gene_found	N/A	0.318	No_gene_found	No_lncRNA	CCTTTCGTGACTGCTCCCAACAAATTTGAGGCTCT[A/G]GCGGCCCACGATGCTCTGGTGGAGCTGAGCGGAGC	omyUnm	121718104	1.47E-07
2711276633	chrUn_24	13067058	A	C	Intronic	N/A	0.211	GSONMG00078682001	No_lncRNA	CTGCTCAGGAGGTCAGTGCGGGGGATGGGCCGGCC[A/C]CGGTCGAGCTCCAAGGAGGTGCTGTAGTTGCGGGC	omy24	7114422	1.51E-07
2711202231	chrUn_10	25768622	C	T	3'UTR	N/A	5.081	GSONMT00077589001	No_lncRNA	CCAAAACAGATTGGTCTTTCTTGGTCATACACTCA[C/T]GATAAGTCACTGCAAATGTTAAATCAAGTCTAATA	omy10	17168734	1.52E-07
2711222212	chrUn	689294788	T	A	Downstream	N/A	0.419	GSONMG00036576001	No_lncRNA	CTAATACACTGCCAATCGCAGCTCCTCCTGTTATC[T/A]GTTCCAACCGATTGGTGAGGCTTGAAGTCTGTTTC	omy20	16592636	1.52E-07
2711242364	chrUn	404129125	A	G	CDS	synonymous	3.405	GSONMT00013010001	No_lncRNA	GCGGTTAGCATGGGACAGGCTGTGGACTCGGTCAC[A/G]TCGTGGAAGACACGTGGCCAACGCCTGAAGAAGAT	omy06	18614613	1.55E-07
2711248364	chrUn	488752426	A	G	No_gene_found	N/A	2.743	No_gene_found	No_lncRNA	AACAAAACATCAAAACAAACATCACCGTTAAAGGC[A/G]GAGGTTATAACACTCCTTCATAAGCAGCATTATTA			1.55E-07
2711268598	chrUn_12	9090240	A	G	Upstream	N/A	0.489	GSONMG00031505001	No_lncRNA	TACGTCGAGTACCAGGCTAGAGGTAGCCCAAACAA[A/G]CATGGCTTGATCTGGTGTAGCGAACGTCACCCAAA	omy12	57564617	1.55E-07
2711265752	chrUn_22	24252172	A	C	3'UTR	N/A	0.345	GSONMT00016982001	No_lncRNA	CTGCAGACAGTCAATGTGGATGAGAACTAATTATT[A/C]ATTGGTGTCGAAATACATTTATAAGACTGCAGTCT	omy22	30327532	1.58E-07
2711213619	chrUn	478435527	A	G	CDS	synonymous	2.656	GSONMT00043079001	No_lncRNA	CTCCTGGGGAAGCTCACCATCACGCCGCCGTACTC[A/G]TCAGCGATGTCCCTCAGCACCTGCCCACGGCGAGC	omy05	89563133	1.58E-07
2711229866	chrUn	1047182223	G	A	No_gene_found	N/A	5.768	No_gene_found	No_lncRNA	AGAAAAAAACAGTCCAACAAGAAATGCTTGTTTTC[G/A]CTTTCTGTTGCAAAATGTTTTGCTACGGTGTGCCC	omy02	32024256	1.62E-07
2711235462	chrUn	843838087	A	G	5'UTR	N/A	0.114	GSONMT00006641001	No_lncRNA	AAAAGTGGGAACCTCCACCGAACCCGGCATGGTCC[A/G]GTTTCTGTCAGATTAATCAAAATGAAAGAACAATG	omy12	10241173	1.63E-07
2711200493	chr_4	3318728	C	G	3'UTR	N/A	2.089	GSONMT00009801001	No_lncRNA	TTTATTTCATACAACCCCACTGTTTTTAAGAAACA[C/G]AGATATGACTTTAAAATACGAATGCATGTTCCTGA	omy04	41508230	1.64E-07
2711243914	chrUn	963538456	G	T	CDS	non_synonymous	7.83	GSONMT00037136001	No_lncRNA	TCTCTCTCCTTCTCATCTCGGTGCAGGTGTCTGGG[G/T]CTGAGTCAGTGCGAGGGCAGGGGAAGGTGCTGGCC	omy05	83457552	1.64E-07
2711215102	chrUn	351595963	G	A	No_gene_found	N/A	3.581	No_gene_found	No_lncRNA	TGCTCCAAGTCATGTGATGTTGGTCTAAGTATTTT[G/A]ACTGGGACAAGATCCCCGCCAATAGAAAGGGATTA	omy02	79256028	1.64E-07
2711250820	chrUn	166246429	C	A	3'UTR	N/A	0.315	GSONMT00021172001	No_lncRNA	TATCCACACCAGCATTCCACTTAGAATAAAGAAAC[C/A]TATTGGCCATATACTCTGAGTAGTATGCTATTGTA	omy15	57729770	1.65E-07
2711267669	chrUn_12	19327139	A	G	3'UTR	N/A	2.5	GSONMT00016374001	No_lncRNA	CTCAAACCTACATTGATCAAGCTCAAGATGGTGAG[A/G]TCAACTGTTTGAGTAAATATTTCTGATCAGTAACA	omy12	33990799	1.65E-07
2711244612	chrUn	893733014	A	C	No_gene_found	N/A	3.75	No_gene_found	No_lncRNA	CCCTCCTCCGGACACGCCTCAAACTCCTCCCTCCT[A/C]CGCACCGATTGGCTAGCCACACCAACTGTCCAGTT			1.66E-07
2711203609	chrUn_9	3705059	C	T	CDS	synonymous	2.813	GSONMT00079260001	No_lncRNA	TAGGGGAAAGAGGTGGCCACCGACGTGAGGCTGCT[C/T]GCCCAGGGAACAGTCATATTTGAGGACATCAGCAT	omy09	45239218	1.67E-07
2711257408	chrUn	965227368	T	C	CDS	synonymous	0.116	GSONMT00041112001	No_lncRNA	AGGGTCTCTGAGGCAGGTTCTGCATGGAAGGACTG[T/C]TCGATGGAGGTGAGCCAGAAGCTGTGTTTGTTGGC	omy03	72215694	1.67E-07
2711274643	chrUn_5	38350158	T	C	CDS	synonymous	0.264	GSONMT00053690001	No_lncRNA	TTGGAGAGTTGCTCACCGAAAGACTCGTTGACAGG[T/C]AGGTAAGCCTTGACGATGAACATGGGGGTCCCCAT	omy05	59593112	1.71E-07
2711271313	chrUn_16	34041735	C	T	CDS	synonymous	0.389	GSONMT00005111001	No_lncRNA	CACTGGATGAACCCGTAGGAGGTGAGCAGCTTCTC[C/T]ACCACGCCAGTCTCCCTGATGCCCACCGCTGTGCC	omy16	49200208	1.72E-07
2711207404	chrUn_8	27809776	A	C	CDS	non_synonymous	2.894	GSONMT00030287001	No_lncRNA	TCCCTGCAGCCTCTGCTTGGTCTTCTCCAGGGAGG[A/C]GCACTTGGAGTTGGTCGCCTCAATGGTCTCCTCAG			1.74E-07
2711200475	chr_4	3327207	A	G	CDS	synonymous	0.4	GSONMT00009802001	No_lncRNA	TCGTCATCATCGTCGTCATCATCATCGTCGTCGTC[A/G]TCATCATCGTCGTTATCATCGTCATCGTCATCATT	omy04	41517640	1.78E-07
2711228667	chrUn	191008551	T	C	Intronic	N/A	0.479	GSONMG00021012001	No_lncRNA	TTTTCTCCCTCCAATACCAACTCCATCTCACTCTT[T/C]CTCTCCTGTCGCTCCTTCTCCTTCAGCCTCTGATT	omy06	47362948	1.78E-07
2711279751	chrUn_2	18976466	C	T	3'UTR	N/A	0.263	GSONMT00048437001	No_lncRNA	TGTGCAAAAGATGTCATTATGATGTCATAAAAGTA[C/T]GAGCAATTGAACACGACTGAGGGACTCTTTACAGT	omy02	74415116	1.79E-07
2711204433	chr_6	1901636	A	G	CDS	synonymous	2.211	GSONMT00067686001	No_lncRNA	CACTCTCCTTCCATCTCTCAGGAGTTTGCGACCTC[A/G]GGCTCCAGTAACACAGACACAGGGAAGGCAGCAGG	omy06	30016720	1.80E-07
2711236952	chrUn	675679798	T	G	Intronic	N/A	4.493	GSONMG00031219001	No_lncRNA	TCTCCCTGAGGACCTTCGTTACTGAAGAGGTAGTA[T/G]GGAGGGCTCTGCCGTGCCTCGATGATCAACACACC	omy06	41588078	1.81E-07
2711279246	chrUn_2	23324266	T	C	3'UTR	N/A	0.156	GSONMT00065897001	No_lncRNA	ATTTGAAAGGTTATGGGGAGGATGTTTGATGAATG[T/C]TTGTCAAAGATGACATGCTTGTTTGTTGGTCAAAG	omy02	45584738	1.81E-07
2711287035	chrUn_18	3425159	T	C	CDS	synonymous	0.449	GSONMT00041541001	No_lncRNA	TACTGGGTAGGAGAGGACTCCACCTACAAGTTCTT[T/C]GAGGTGATCCTGATTGACACCTTCCACAAGGCTAT	omy18	42094145	1.83E-07
2711209666	chrUn_7	26959005	G	A	CDS	synonymous	0.256	GSONMT00038332001	No_lncRNA	GTTTAATCAAAACAACATATAATATAGGTAACCTC[G/A]GTTGCTTTGTCATTGTCTGCAGACTCCTCATTGGA	omy20	32445199	1.85E-07
2711266029	chrUn_22	21906098	A	C	3'UTR	N/A	0.413	GSONMT00073231001	No_lncRNA	CATATTCGATCCATGTAAAAAACAACAACACGTAA[A/C]CATATCATTTCTATCCCCCATTTTCCCTCCTCCAG	omy22	32098603	1.89E-07
2711199635	chrUn_29	14365078	T	C	CDS	non_synonymous	0.266	GSONMT00074307001	No_lncRNA	TAGTGAGGAGGGCAAGGAGGCCGCCTCCCCCACGG[T/C]GGAGGACAAGCCAGAGGAGAATGGCCACGCAGCCA	omy25	55897559	1.90E-07
2711199619	chrUn_29	8558518	T	C	CDS	non_synonymous	0.479	GSONMT00056368001	No_lncRNA	AGGAGCAGCATGACCATGAGCACATAGACAAGCTG[T/C]TCAACACCTTCCAGTGTCTACAGCAGCAACTCACT	omy25	6763231	1.92E-07
2711203828	chrUn_9	13321797	A	C	Upstream	N/A	2.157	GSONMG00001837001	Omy300104515	TGCTGTCTCTGTCCCAAATGACACCCTCTTCCCTA[A/C]GTAGTAAATTTGGTTACTTTGGATCAGGTCAAAAG	omy09	8568202	1.93E-07
2711258989	chrUn	636937355	C	A	3'UTR	N/A	2.034	GSONMT00058932001	No_lncRNA	TGTACATTACATCTGATTGGTCTCTTGACATGAAC[C/A]ATATGTTCCTGTGTTTAAGTACAAGTGTGGCCGGG	omy14	53644546	1.95E-07
2711215863	chrUn	382267423	C	T	CDS	synonymous	0.25	GSONMT00043664001	No_lncRNA	GTCCCGTAGAGCTGGTCCAGCTTGCGGAAGGCGGA[C/T]TCGGTCCAGATACAGAAGCGACCAACGTGACCTCC	omy02	85235371	1.96E-07
2711209463	chrUn_7	8201576	T	C	Intronic	N/A	4.169	GSONMG00049794001	No_lncRNA	GGCATCCAGTTACCGGATGGGCACAGATGGGCTAA[T/C]GCGGCAGACGACCACACCAGGTTCCACTCCTATCA	omy07	30829750	1.97E-07
2711252251	chrUn	293838566	G	A	No_gene_found	N/A	0.463	No_gene_found	No_lncRNA	AGCATGGCCACGCCTCCAATACCTCCCTTCTTCAC[G/A]TTGATGTACTTGTTGTAATATCTATCATGGCCTGG	omyUnm	179638768	1.98E-07
2711246540	chrUn	47809509	C	T	CDS	synonymous	7.587	GSONMT00056531001	No_lncRNA	CCTCTGTAAGCATTGACAACAGACTGATCGTACAC[C/T]GGCAGCCACTTGTAGGGGTTGACAGTGACACAGAA	omy20	40021115	1.99E-07
2711221699	chrUn	1012241468	C	T	CDS	synonymous	2.103	GSONMT00033474001	No_lncRNA	AAGTACAATGCGAGGTCCATGCCCATCCGCAAGGA[C/T]GACGAGGTCCAGGTAAAGACCCCAGAACTACACAG	omy25	9815862	2.04E-07
2711265145	chr_7	3892	A	C	3'UTR	N/A	0.258	GSONMT00000413001	No_lncRNA	AGAGTCCACATTTGAGTTGTCATGTGACGGTGACA[A/C]CCCCTCTATTACTGAAATGGAAAGACAACCCAGAG	omy07	11396853	2.05E-07
2711203311	chrUn_9	11677596	G	A	CDS	synonymous	0.481	GSONMT00054636001	No_lncRNA	ATGAGGCGCCAGGGGATTCCTGTGGAGGGAGTGCA[G/A]GAGGTGGAGAAGCATGCAGCCTACCAGCAGATGGA	omy09	16038592	2.06E-07
2711283461	chrUn_17	6883853	G	T	Downstream	N/A	3.088	GSONMG00076096001	No_lncRNA	TGTTTGTATCTCTCCTTCCATCCCTGTATGCCTGT[G/T]TCAGTGCTGCGTCCTTGTTCATTCATGGAAAAACA	omy17	48308086	2.06E-07
2711284820	chrUn_11	20907904	G	T	3'UTR	N/A	0.176	GSONMT00014544001	No_lncRNA	GCTTGCACAGTTGTGGACACTAGATTTGGCAATGA[G/T]GATTATATGGTTTATTTACAAAAAAGTGCTAATAA	omy11	46539240	2.08E-07
2711204210	chrUn_9	3723265	T	C	CDS	synonymous	4.088	GSONMT00079260001	No_lncRNA	GATGGCACTAAGTGTCAGAATTACTCTTTTGGCAT[T/C]GTGGGCATGGCGAACAAGGCAGACTGTCTGCAGAA	omy09	45231447	2.11E-07
2711220581	chrUn	1109254795	T	C	No_gene_found	N/A	2.522	No_gene_found	No_lncRNA	ATGGACGCCTTGATGAGTACCATCTACGCCTGGCT[T/C]GACGACCCGGTGAAGTTTGAAAGGTCGCACGGCGT	omyUnm	86503542	2.12E-07
2711279709	chrUn_2	11881099	G	A	3'UTR	N/A	7.661	GSONMT00042937001	No_lncRNA	GTATTTTATGCAAAAAAGCCACTACTGCTCCATAA[G/A]AAAATATTCATGATCCACTGTTGCATGTGCTGTAA	omy02	47762313	2.17E-07
2711227684	chrUn	1077641319	G	C	No_gene_found	N/A	5.893	No_gene_found	Omy100140315	GCTGAAGAAGTGAAGATGGTATGAAAACTAAGTGA[G/C]CAGAACAGTCCGTTCAGAAAGTGGTCACTTGACTT	omy15	981052	2.20E-07
2711252678	chrUn	998786814	A	T	No_gene_found	N/A	2.392	No_gene_found	Omy100134475	CCTTACTTACTGTGGAATAGACACACCCTATTTTT[A/T]AAATAAACAACAACAACACCCATATACTGTAGGAG			2.23E-07
2711196331	chrUn_14	14285985	T	A	3'UTR	N/A	0.221	GSONMT00049493001	No_lncRNA	CACATAGTATTATAAATACATATATTCGCTGTTTT[T/A]AAAAAATGAGAAATGTTTAACGTTTTGCTGAAAAT	omy14	30871023	2.24E-07
2711263145	chrUn	241038131	G	C	CDS	non_synonymous	0.333	GSONMT00045713001	No_lncRNA	CAATCACCTTATGATGACCTGGCCAAGCAGAGGAT[G/C]CAGCAGTCCAGGGCTTTGTGTTCAGAGGCCGGGCG	omy25	21007646	2.25E-07
2711281149	chr_17	3630792	G	C	CDS	non_synonymous	2.185	GSONMT00066199001	No_lncRNA	ACTCCTCATACTCGGCGTTGAATTCGTCCTTGTAG[G/C]TCTGCCTCTGGTCCATAGACACCACTGCCGTGTAC	omy17	32730079	2.29E-07
2711278153	chrUn_15	15692616	G	T	5'UTR	N/A	3.004	GSONMT00074122001	No_lncRNA	CCACCGTTCGCTCTGGGACTTGGCTTGGCTCTACC[G/T]TCTCTCAACCCCTCCCCCCTACAGCACCCGGAGGG	omy07	34894477	2.29E-07
2711286621	chrUn_18	12556587	T	G	CDS	synonymous	2.714	GSONMT00055011001	No_lncRNA	GCCCGTGCCCGTGTGGCTCTGACTGGTCTGACCGT[T/G]GCTGAGTATTTCCGTGACCAGGAGGGTCAGGATGT	omy18	13299385	2.30E-07
2711261691	chrUn	1042089129	G	A	CDS	synonymous	2.327	GSONMT00060254001	No_lncRNA	ACACGTGGCCAGGAGTTCCTCTTGGCCTTGTACTT[G/A]TGGTAGGCACGACCAGCCTTCAGGATGGGCTTGTC	omy22	9035148	2.30E-07
2711243876	chrUn	58936956	C	A	No_gene_found	N/A	2.426	No_gene_found	No_lncRNA	GAAAGAGAAAACAAGGTGTCGACGTGACCAGGTGA[C/A]CTATCTTCACAATGAAAATTCAAACACCAAGTCCA	omy04	79385261	2.32E-07
2711269993	chrUn_3	22853236	G	A	3'UTR	N/A	0.335	GSONMT00059811001	No_lncRNA	CAGACTAGCAGTTATTGAGCACCAACATCAGTTTC[G/A]CATGTTTAAAGAACACTGCCTCAGAGGACTTGCAG			2.34E-07
2711226799	chrUn	41463032	T	C	Upstream	N/A	0.315	GSONMG00027204001	Omy300014625	GCAAAATCAAGAGTGGGCTTGATAGAGGGCCTACT[T/C]GTTTCCTACAAGAATATGCATGTTTTTATTGTAAG	omy12	71171286	2.35E-07
2711212222	chrUn	302758395	C	T	CDS	synonymous	2.139	GSONMT00007235001	No_lncRNA	TCCTTCAAGACCATCTTCGCCGAGCACCTCAGTGA[C/T]GAGTGCAAGCGCAGATTCTACAAAAGCTGGTGGGG			2.35E-07
2711256439	chrUn	154070567	G	A	No_gene_found	N/A	0.393	No_gene_found	Omy200033926	TATAGGAGAGATGTCTATAGGAGAGATGTCTTTAG[G/A]AGAGATGTCTAGGAGAGATGTCTTCAAGAGATATG	omyUnm	71416410	2.39E-07
2711195970	chrUn_14	12948533	A	G	CDS	synonymous	0.04	GSONMT00021222001	No_lncRNA	TGGGAGGAGGAGTTCATTGAGCAGTGTTTCCAGGA[A/G]ATGTTAGAGGAAGAGGAGAACGAATGGTTCATCCC	omy14	75689749	2.40E-07
2711279106	chrUn_2	16734060	A	T	CDS	non_synonymous	3.255	GSONMT00055554001	No_lncRNA	GTCCTGTGTGTCCCCAGGGAGTCCAGGTTCTGCTG[A/T]CCCCATGCTGGAGGCCATCATCCAGGAGAAACTCA			2.41E-07
2711212285	chrUn	382267420	G	T	CDS	synonymous	0.249	GSONMT00043664001	No_lncRNA	CAGGTCCCGTAGAGCTGGTCCAGCTTGCGGAAGGC[G/T]GACTCGGTCCAGATACAGAAGCGACCAACGTGACC	omy02	85235374	2.44E-07
2711237511	chrUn	14751506	A	T	3'UTR	N/A	3.132	GSONMT00044781001	No_lncRNA	TTTGCCCCCCTGGATACAGATGTAAAACAGGATGT[A/T]GCATTTCATAAGCCGAAAGCTCTGCATATTAGCAT	omy02	79977661	2.44E-07
2711271633	chrUn_16	3236888	C	T	Downstream	N/A	13.154	GSONMG00080933001	No_lncRNA	TTTTACCATTGTTTCACTCTGAGCAGTTTGATTTC[C/T]AGGCTACATAAAAAATGTAATTTTATGTGGGGAAT	omy16	42307519	2.44E-07
2711250334	chrUn	278717114	C	T	No_gene_found	N/A	2.743	No_gene_found	No_lncRNA	CTTTCTAAACTCTCCTTTTGCTTTTTACACACTGT[C/T]CTCTTAGCTGTCTTGTAGTCATCTAGCTGTGCCAC	omy03	13909385	2.46E-07
2711226201	chrUn	462161120	A	T	No_gene_found	N/A	0.394	No_gene_found	No_lncRNA	TCCTGTGGACATTATTTACCTTTATTTAATCAGGG[A/T]GTCACCAATGAGACCAGTGTCTCTTTCAAGCGCTG	omy17	65927605	2.48E-07
2711209736	chrUn_7	27095953	T	C	CDS	synonymous	0.443	GSONMT00038343001	No_lncRNA	TCTTCTGCAGTTCCCATGTTGCCGGAGATCAAATA[T/C]ACCAAGATCAACATCACCTTCCTGGAGACTTTTGG	omy20	32302079	2.51E-07
2711231810	chrUn	814278046	C	A	No_gene_found	N/A	3.237	No_gene_found	No_lncRNA	TAGACGACGACACACACACACACACACACACACAC[C/A]CCAGACGACAACACACACACACACCAGACACACAC			2.51E-07
2711272518	chrUn_4	7106442	G	A	3'UTR	N/A	0.122	GSONMT00065314001	No_lncRNA	ACGGACTGGGAACATGGTTATGTCCCACATGACAC[G/A]CTATTCTCTATATAGTGCACTACCTTTGAACAGCT	omy04	31479426	2.53E-07
2711217759	chrUn	854467309	A	T	Upstream	N/A	0.211	GSONMG00000254001	No_lncRNA	CTTGAACTTGTCTAACACAGTTTAAGTAATGCAAA[A/T]GGAACATTGGCAGGATCTTCTAATACTGACATTCC	omy20	22896646	2.54E-07
2711210553	chrUn	1058600763	C	T	CDS	synonymous	0.241	GSONMT00015898001	No_lncRNA	AAGGCAGAGCAGGACATCTTAATGCAGATGATTAA[C/T]CCCACACCAAAGAAAGGGGAAGGGTTAAAACACGT	omy08	5481101	2.55E-07
2711254788	chrUn	880111487	T	A	No_gene_found	N/A	0.344	No_gene_found	No_lncRNA	ATTTCTAAATGTGAACAAATAAATGCATGGTTATG[T/A]CACACAGTTATGCCACATTATGAATCTTTATAGAG	omy08	50662168	2.57E-07
2711247935	chrUn	73142810	G	C	No_gene_found	N/A	2.264	No_gene_found	Omy100068264	CATGACTGTGAGACGGAGAGAGAGACAGAGAGCGA[G/C]AGACAGACAGACAGACTGTGACCTTGTTAGTCTAC	omy09	1167022	2.65E-07
2711192250	chrUn_27	14348827	C	T	Downstream	N/A	0.275	GSONMG00055758001	No_lncRNA	GCTGGGACAAACACACACTTCGTAGAGTCCCTGAG[C/T]GTTTCCAGACACACCTCCTTGTCCCAGGGGGAGAT	omy27	23932303	2.65E-07
2711200373	chr_4	3327048	G	A	CDS	synonymous	0.401	GSONMT00009802001	No_lncRNA	TCATCATCGTCATCATCGTCGTCATCATCATCGTC[G/A]TCATCATCGTCTTCATCATCGTCGTCGTCATCATC	omy04	41517481	2.69E-07
2711221439	chrUn	567207811	G	T	No_gene_found	N/A	5.76	No_gene_found	Omy200015078	AAAACCCAAGAGGCTTCTGTGAGCTCACCCAGTCT[G/T]CTGGTTGGGGTATCGTGAAACCCCACATCCAGGCT	omy05	83413439	2.69E-07
2711200799	chrUn_13	17775601	G	T	Intronic	N/A	3.26	GSONMG00022805001	No_lncRNA	ATCTTATCTGTCCTTGTCTGTTAGAACTAGCTTTT[G/T]GTATGGAATGATGAATTACAGCACAGTGGTTGTCT	omy13	20948545	2.79E-07
2711191982	chrUn_27	9581748	A	G	3'UTR	N/A	2.218	GSONMT00079098001	No_lncRNA	CACTAATTGTATGCTAACATTGATTCATTATATTT[A/G]TTAAATCTCAACCTGATTGTATGTGATTGGTGCAA	omy27	19613402	2.79E-07
2711240228	chrUn	636937349	A	G	3'UTR	N/A	2.223	GSONMT00058932001	No_lncRNA	AAACCTTGTACATTACATCTGATTGGTCTCTTGAC[A/G]TGAACCATATGTTCCTGTGTTTAAGTACAAGTGTG	omy14	53644552	2.80E-07
2711242937	chrUn	531466060	C	A	Downstream	N/A	0.294	GSONMG00024005001	No_lncRNA	AAAAAAACTCAAAAGCTCCTAAACTAATGTAAAGC[C/A]CAAAACGTCAGACAAAACCAAAACAGTCATTCCAA			2.81E-07
2711231026	chrUn	1054410103	C	T	5'UTR	N/A	2.347	GSONMT00072640001	No_lncRNA	GCACTGAGGGATGAGGACTCTTACTCACTTGCTGA[C/T]GGACCAACTAATCAACAAACTGACAAAACGGACTC	omy18	31046218	2.88E-07
2711201210	chrUn_13	2640281	T	A	3'UTR	N/A	0.339	GSONMT00082003001	No_lncRNA	AAAGACCTTGTCCTTGAAGTAAAACCGTAAGCTTG[T/A]ATGTGCAGAAATGTAAATATTATTCTCTCTACTCC	omy13	21853744	2.97E-07
2711198678	chrUn_1	20483117	G	T	Downstream	N/A	0.227	GSONMG00078129001	No_lncRNA	AAAATGCCATCCTTTGCTTACAGTAGTTCACTTGC[G/T]TTTCCATATGCTATCAGTATGGACTCAAAACACAA	omy01	57713249	2.97E-07
2711252781	chrUn	774453180	C	T	3'UTR	N/A	0.493	GSONMT00023146001	No_lncRNA	ATAGAAAATAGAATTAGAGATGACTGCAAACAATT[C/T]CATGTCCATATTTCTTTTTGATTTTATACGAAGCA	omy23	42337906	3.00E-07
2711215924	chrUn	71489999	C	T	CDS	synonymous	0.172	GSONMT00044109001	No_lncRNA	GCGGAGAATCCCGACGCCATTGTGAAGGAGCCAAT[C/T]GACATCATGGAGGGAATCAAGATGGAACAAGCTGT	omy22	30224280	3.04E-07
2711243899	chrUn	878049950	C	T	Intronic	N/A	3.556	GSONMG00014622001	No_lncRNA	CCATTCACAAAATGCACCATGTCATGGAACCATGA[C/T]ATGCAAGCATTGCAGCATCGCTTCTACCATCTTCT	omy05	16064148	3.04E-07
2711209580	chrUn_7	10390370	T	G	Downstream	N/A	0.245	GSONMG00080142001	No_lncRNA	CAGCTGTGAAATTCAGGTCTCCCAGGTGTTTCCAG[T/G]TCTTCATATCTTATAATCCCACAAGGTTTCCCCTT	omy07	31923912	3.14E-07
2711286569	chrUn_18	405303	C	T	CDS	non_synonymous	0.214	GSONMT00025982001	No_lncRNA	CAGAGGGTTGCCCAGTATCTTCAGCTCCTCCAGGC[C/T]GCGACAGGGAGCCAGGGCCTGGGTCAGGATGTCCA	omy18	50951821	3.16E-07
2711219387	chrUn	611925540	T	G	Upstream	N/A	2.744	GSONMG00002936001	No_lncRNA	CTACTTCCTTTGATAAACTGTATACACACACACAT[T/G]AAAACACACACACACTCGCAAACACACAACACAAA	omy26	30134345	3.17E-07
2711266622	chrUn_22	9422949	T	C	Downstream	N/A	0.193	GSONMG00074605001	No_lncRNA	CAAGACCCTGGTCATGATTTTAAAATAAATACTTT[T/C]GAGAAAAAAACTTCTATGTCCTTTCAAGTCTCGTC	omy22	14758906	3.18E-07
2711195834	chrUn_23	11101224	G	A	CDS	non_synonymous	0.416	GSONMT00065034001	No_lncRNA	TCTCTTGGAGGGTCTTAGTACCATGAGGCAGGACA[G/A]TTTCCTCTGTGACCTGACCGTCTCCACCAAGTCAA	omy23	28119166	3.19E-07
2711276408	chrUn_24	12846521	C	T	Upstream	N/A	2.086	GSONMG00078666001	No_lncRNA	GAATTAAAGGGCAAAAAAACAAAAACAAAAACAAA[C/T]AATAACAATGACTGATTATTTCTAAGACCATGTGG	omy24	7322415	3.22E-07
2711240616	chrUn	881954945	G	A	Downstream	N/A	0.337	GSONMG00057658001	No_lncRNA	CTATTTCTGTGACAGTACCCGCGTCACACACATAC[G/A]TTCACAGACATACATGAACAATCAATTTCTTTCAA	omy08	74720125	3.22E-07
2711265305	chr_7	608545	G	C	3'UTR	N/A	2.279	GSONMT00069910001	No_lncRNA	AGGGATGGTAACAGTCAACCATTCAGTCAACAGAT[G/C]TGTGTAGCATCTCAGTGTAGTCCTAGTGGTTATGA	omy07	50358844	3.23E-07
2711196132	chrUn_14	14282558	A	T	CDS	synonymous	0.472	GSONMT00049492001	No_lncRNA	CGTGGAGCTAAGGCTGAGGAGATCCTGGAAAAGGG[A/T]CTCAAGGTGAGTTTTCAATATTTTTATACACTGTC	omy14	30874450	3.24E-07
2711200484	chr_4	3325673	T	C	5'UTR	N/A	0.323	GSONMT00009801001	No_lncRNA	CCGTATAAATATTTCAAATTAGTTTAAGAAAATAA[T/C]GGCCGTTTCTGTTCTCAGTATGTGAATGATTATCT	omy04	41516006	3.30E-07
2711256247	chrUn	241038162	G	A	CDS	non_synonymous	0.323	GSONMT00045713001	No_lncRNA	GGATGCAGCAGTCCAGGGCTTTGTGTTCAGAGGCC[G/A]GGCGAGGTAAGAACTTAGAGATACAGTGGGGTCCA	omy25	21007677	3.32E-07
2711214256	chrUn	469974153	T	C	CDS	synonymous	2.887	GSONMT00050631001	No_lncRNA	CTTGCTGTTCCACCAAAAGTGGCTCCTCGTTGCTG[T/C]GGATAAGGGGATGCCACATGACGATAGACTGGCCT	omy04	10492152	3.32E-07
2711200805	chrUn_13	15232925	G	A	CDS	non_synonymous	0.325	GSONMT00049637001	No_lncRNA	CAGGAAGTCAGGGGCCTTGTCCGTCTCCGTAATCG[G/A]CGTCACCTTCTTGTGCATCATCTCCTGCACCTGAG	omy13	17701322	3.37E-07
2711199493	chrUn_29	15185936	T	C	Upstream	N/A	3.605	GSONMG00074356001	No_lncRNA	TAGATATCCATTATTAGAAAACGTTCTTCCTCCTG[T/C]AAGTCTTACATGGCAACGCAGGAAATTTGATAGCG	omy25	56744046	3.38E-07
2711231389	chrUn	843626258	T	C	Upstream	N/A	0.246	GSONMG00026833001	No_lncRNA	CTTGATGTCACAAAAAGCAGCAAGTAGTTTCTCCA[T/C]ATATTCACTCCTCCTCCCTCTACAGTAAACAGTAT	omy09	53794958	3.41E-07
2711204031	chrUn_9	13622719	T	A	Downstream	N/A	2.883	GSONMG00006326001	No_lncRNA	AAGGATAGAGGGAATGGATAAATGAAAATAGGGAA[T/A]GGAAGAAAGGGAGAATTTAGGAACAAGGGAATATA			3.43E-07
2711197151	chrUn_14	11018388	T	C	Upstream	N/A	0.473	GSONMG00071536001	No_lncRNA	CATTTCAATCCATTCTTTCCTTGACATTCAGACGG[T/C]ACAGTAGTCTATGCAGAAAGTAAAGAAAACAGTTG	omy14	27130896	3.45E-07
2711262606	chrUn	506842101	C	T	CDS	synonymous	2.388	GSONMT00012123001	No_lncRNA	NNNNNNNNAGTCGAGGTGAGGCTGAAGGGACGGAC[C/T]GTCATCGTCAAGGGACCCCGGGGGGTTCTCCGCAG			3.45E-07
2711249768	chrUn	7949535	A	C	3'UTR	N/A	2.204	GSONMT00057153001	No_lncRNA	ATCCGTTGTATCTGTTGTTTGCAATATAGTAAAAT[A/C]AGGCTCTTTCTGTCTATCTGTTGTACTTTGGTCAT	omy14	77948680	3.50E-07
2711229557	chrUn	1004765251	G	A	No_gene_found	N/A	2.673	No_gene_found	No_lncRNA	GGGCGGGCGGAGCTTTTGGTCATCTCGTAGACTCT[G/A]GAGGACATGTGGGCCGAGCCGGAGGAGCCGGAGGA	omy03	83357814	3.59E-07
2711277260	chrUn_15	1630065	A	G	CDS	synonymous	0.249	GSONMT00017985001	No_lncRNA	TATGCATCCCCTTGTCTTTGACAGACCTACTCAGG[A/G]CTGTTCTGTGTCACTGTCAACCCATACAAGTGGCT			3.60E-07
2711236422	chrUn	291523374	G	A	CDS	synonymous	0.373	GSONMT00050523001	No_lncRNA	AACTCACAGGTCTCAATGTCAGCTTTAGCCAGTTT[G/A]CCAGCTTGGAAGTGAATCCTGATAAATTTACCCTG			3.64E-07
2711196853	chrUn_14	1596786	A	G	3'UTR	N/A	21.954	GSONMT00079724001	No_lncRNA	CCGCAGAGGTCGAGAAGGAGGAAGAAAACTCTGCG[A/G]AGAAATACTTGTTGAAAAATGAACAAAAAAAGCAA	omy14	17052670	3.68E-07
2711216115	chrUn	1037041397	T	G	No_gene_found	N/A	0.382	No_gene_found	No_lncRNA	ATCCTGTGTGAGCAATGCATGTTCACCATGGTGCT[T/G]CTAACCTGCTGGTGTAAATAACAAGGGTGGCTGCT			3.68E-07
2711257068	chrUn	136406369	G	A	3'UTR	N/A	2.275	GSONMT00058315001	No_lncRNA	ATAAGTAATTATTGATAATTACAGGGAAACAGAAC[G/A]CTCAGAACTTATTCACCCCCTCAACAGTGGTTCTC	omy17	57240069	3.68E-07
2711281218	chr_17	3630773	G	A	CDS	synonymous	3.693	GSONMT00066199001	No_lncRNA	CGGGTATGCAGGACGCGGTACTCCTCATACTCGGC[G/A]TTGAATTCGTCCTTGTAGGTCTGCCTCTGGTCCAT	omy17	32730098	3.69E-07
2711242046	chrUn	1023453293	T	A	3'UTR	N/A	0.322	GSONMT00034099001	No_lncRNA	CATTTAAATCAAAACCTTTATTTCACGTACAAAAA[T/A]GAACAAATGTTTGTATGTATTTATTTTTCTTCTCC	omy02	78212981	3.69E-07
2711204212	chrUn_9	23241603	T	C	CDS	synonymous	0.347	GSONMT00027298001	No_lncRNA	TGCTTTCTTTTCCACCAAAGTGCCACCAAGAGGCG[T/C]ATGCAGGGGATTGCTAATGTGTCCATCATGGGCAT	omy09	35708922	3.77E-07
2711200368	chr_4	3327056	C	T	CDS	synonymous	0.457	GSONMT00009802001	No_lncRNA	GTCATCATCGTCGTCATCATCATCGTCGTCATCAT[C/T]GTCTTCATCATCGTCGTCGTCATCATCGTCGTCGT	omy04	41517489	3.81E-07
2711279073	chrUn_2	23247351	A	C	3'UTR	N/A	0.418	GSONMT00065893001	No_lncRNA	CCGTACGTTTTTCAAATACACTTTAGATATTCAGG[A/C]GAAGTTAGAATGTTTAGAAGTTATAATGTTTGATG	omy02	45689939	3.81E-07
2711200394	chr_4	3325675	G	T	5'UTR	N/A	0.33	GSONMT00009801001	No_lncRNA	GTATAAATATTTCAAATTAGTTTAAGAAAATAATG[G/T]CCGTTTCTGTTCTCAGTATGTGAATGATTATCTTT	omy04	41516008	3.85E-07
2711235616	chrUn	637676094	G	A	CDS	synonymous	2.761	GSONMT00056857001	No_lncRNA	AAGAAGAAATCTCTGAGAATGAAAGGATCTTACTC[G/A]AAGTCTGTCTGTTCATTAAGCTCAGCCAACGGCTG			3.85E-07
2711229768	chrUn	556359736	A	G	CDS	non_synonymous	0.361	GSONMT00023856001	No_lncRNA	CCGACGCTTCCATCGTTGCCACAGAGCTGCTCAAC[A/G]TGGGCTACGAGTTTGACCAGGGTGCTGTAATCTAC	omy15	50975930	3.88E-07
2711279944	chrUn_2	41106271	G	A	Upstream	N/A	3.539	GSONMG00054504001	Omy200176987	CATCAAGTCTCCTATAATTGGTGACTCAGGCCAAT[G/A]GTCTCAACTGCTGTGACAAAATGAGTGGTTCTTTT	omy02	50002574	3.93E-07
2711260841	chrUn	47809547	G	A	CDS	synonymous	3.13	GSONMT00056531001	No_lncRNA	CAGCCACTTGTAGGGGTTGACAGTGACACAGAACA[G/A]CCCTGAGTAGGTCTGTGGAAGACGCGAGAAAGGTG	omy20	40021153	3.95E-07
2711285526	chrUn_Sex	18266740	C	T	CDS	synonymous	2.636	GSONMT00025943001	No_lncRNA	TGCTTGGCCAAGGTTGAGGCAGCTCGCACTGCTGG[C/T]GACTTCCATGAGGTAACAATCCCATCCTTTACCAT	omy29	22581144	3.97E-07
2711275314	chrUn_5	40473894	C	A	Downstream	N/A	0.144	GSONMG00059781001	No_lncRNA	AGCAGGAGGTATAGCTATGATAAGACTGAACTCAT[C/A]AGGGATTTAGTGAAGATTGTTAGAGATATACACTT	omy05	31288561	4.06E-07
2711251722	chrUn	7949282	T	A	3'UTR	N/A	3.896	GSONMT00057153001	No_lncRNA	TTTTTATATATTGTACTATTTGTCAAATATTCCCC[T/A]GTTAATCTGACATTAAATAATGTTCCTTTTCTGGG	omy14	77948933	4.11E-07
2711257919	chrUn	466831279	C	G	CDS	synonymous	0.383	GSONMT00041577001	No_lncRNA	GGCTACCAGTGTTTCCTCAACTACTTCGACCTACG[C/G]GACCCCCAGCAGATCGGTAAGTAGTGTACACTTCA	omy18	58585316	4.13E-07
2711253263	chrUn	433913352	G	T	Upstream	N/A	0.266	GSONMG00002257001	No_lncRNA	GTGCTTAGAATATTCATTGACATTTCTCCAAAACA[G/T]GCTGTAGGCTACATGTGCACCAACAAGTCAGAACA	omy03	33990438	4.17E-07
2711209305	chrUn_7	12373945	T	G	CDS	non_synonymous	3.12	GSONMT00064279001	No_lncRNA	ATGAAAACGGAAAAGGAGATCTGGAGCAAGAAAAT[T/G]ATATGAAAGAAGAGCTGTCATCCCTGCCTGGCCTG			4.21E-07
2711223663	chrUn	469511380	T	A	No_gene_found	N/A	5.792	No_gene_found	Omy100096014	ACCTAATCAAAAGTTGTCTATTTATACTTTATAAT[T/A]AATTTTATAAATGTTTTGAGTGACCAGTGTAATTT	omy04	81820301	4.21E-07
2711242721	chrUn	1058599455	G	A	CDS	synonymous	4.036	GSONMT00015898001	No_lncRNA	AACGTGGTGAATGGAACGATTGGAAAGCAGATGGT[G/A]GACACTCTGGTGGAGTCCTCCAGCAACGTCGAGAT	omy08	5482409	4.26E-07
2711211783	chrUn	337030639	A	G	Downstream	N/A	2.927	GSONMG00018632001	No_lncRNA	ACAGGAGAGCGGCACATGGAGATGCAGCTCATCGG[A/G]GCTGGAGGCCTCCACCACTAGGTCTGCAGAGACAG			4.26E-07
2711215121	chrUn	633360451	G	A	No_gene_found	N/A	3.773	No_gene_found	No_lncRNA	AGGGGATCAGATAGTTTGGGGGTTAGGTAGTTAAC[G/A]GGGGCCCCCTGTTTCCTGCTCGCCTCCATCTCTTG	omy11	3563078	4.32E-07
2711193171	chrUn_19	21363373	C	A	3'UTR	N/A	0.346	GSONMT00034908001	No_lncRNA	TGCCTTGTGATGATGTCGGCCAGAAAGTCCTATTA[C/A]TGACCAAGGAGTAAATCTTACCTTGTGCCACACAA	omy19	41569797	4.40E-07
2711215199	chrUn	183156312	C	T	CDS	synonymous	2.503	GSONMT00030198001	No_lncRNA	GTGGACCAGCTGGAGGACCACGTGGCCGACATGCC[C/T]GCCGACAACCTCAAAGAGCTCAAGATCGACGTGCA	omy05	29409901	4.41E-07
2711195663	chrUn_23	11103288	T	C	Intronic	N/A	0.372	GSONMG00065033001	No_lncRNA	ATCTGGAATTGAATCAGATATATTCAAATTGTTTT[T/C]ATTACTTTTATTAAGGCTTTAATGTGTGACAATTC	omy23	28121230	4.47E-07
2711219079	chrUn	14751646	G	A	3'UTR	N/A	0.27	GSONMT00044781001	No_lncRNA	TAAAACGGCAAAGCAATTAACCAAGGACATTACAC[G/A]AGCTCCAGAGAAGGAATTTTAAGACTATACGTTTA	omy02	79977521	4.52E-07
2711254444	chrUn	507115100	T	G	3'UTR	N/A	0.457	GSONMT00058025001	No_lncRNA	ACAACGGCGCCAGTTCCACGCTCAAGGCCCAGGGT[T/G]TTTTACATTTTATAACTGATGATACTTTTTGTATT	omy13	9187431	4.65E-07
2711245376	chrUn	760014273	A	G	CDS	synonymous	0.474	GSONMT00016243001	No_lncRNA	ATGATGGGGTTGCTGCTGTTGGGGGAAAAGCGCAC[A/G]CAGGACACCCACTCAGAGTGGCTCTCATCCTGGAT	omy14	47452999	4.65E-07
2711208378	chrUn_7	8202768	G	T	Intronic	N/A	4.76	GSONMG00049794001	No_lncRNA	ATGAAAGTTGGGTTTAATATTTCTCATTAGGAAAG[G/T]GGTAAGTACTGTATAAATATACCCTGCTCGAGACC	omy07	30828558	4.68E-07
2711252396	chrUn	17684077	C	T	CDS	synonymous	0.356	GSONMT00049183001	No_lncRNA	GCGCCTATCGAACCATGATAATCTCACCTGTTTTG[C/T]AGGACAGTGCAAGCAGGGCTGACCAAATTACTATT	omy21	36936511	4.68E-07
2711208200	chrUn_8	29718786	T	C	No_gene_found	N/A	2.334	No_gene_found	No_lncRNA	TTTTGTATTTTCTTAAATAATAGTCATGCATAATA[T/C]ACAGGAAATTACCAAAAATGAATCGTCCAAAAGAA	omy08	17372424	4.69E-07
2711270634	chrUn_16	16886265	G	A	CDS	synonymous	0.243	GSONMT00075407001	No_lncRNA	GTTTTCTTCCGCAATGCCAATGCAGGTGCTCCCCC[G/A]GGCATGGCCCACCAGAGCCCTCTGAGCCTTGCCGG	omy06	45661069	4.69E-07
2711273875	chrUn_5	7492517	G	A	CDS	synonymous	0.266	GSONMT00022459001	No_lncRNA	GAGGGGGAGGAGAGGAAAAGGGTGGAGGAACAGAA[G/A]CTGCAGAGGATGCAGTTCGAGCAGCAAGAGATTGA	omy05	50565289	4.76E-07
2711254074	chrUn	433913414	T	C	Upstream	N/A	0.333	GSONMG00002257001	No_lncRNA	GTCAGAACAGTAGGCTAAATGAGGGGGAAAGGGAC[T/C]AAATTAGTCAGGTGAGGCACATGGGCTACTAACAG	omy03	33990500	4.88E-07
2711220585	chrUn	154070565	A	G	No_gene_found	N/A	0.413	No_gene_found	Omy200033926	TCTATAGGAGAGATGTCTATAGGAGAGATGTCTTT[A/G]GGAGAGATGTCTAGGAGAGATGTCTTCAAGAGATA	omyUnm	71416412	4.98E-07
2711195956	chrUn_14	12759178	T	C	CDS	non_synonymous	2.752	GSONMT00023496001	No_lncRNA	AGCAAAGCTTACCCACTGAAGCACCTGGGACTGGG[T/C]CTGGGGACTGCTGCCACGCAGGGCCTCATTGCTCA	omy14	77809348	5.00E-07
2711283624	chrUn_17	9756721	C	T	CDS	synonymous	0.483	GSONMT00076978001	No_lncRNA	CAGGTGAAGGCCTACCTAGCTGACCCCACTGCCTT[C/T]GCTGTAGCTGCTCCTGTGGCTGCTGCAGTGACTGC	omy17	40343194	5.04E-07
2711238356	chrUn	1054410188	T	C	5'UTR	N/A	2.058	GSONMT00072640001	No_lncRNA	TAAGGTGGACTTTCTTTACTGATGAACACAACCAC[T/C]AAAACACTGAAGAACAGTCAGACAGATTAGACTGG	omy18	31046303	5.08E-07
2711272410	chrUn_4	7111744	A	T	CDS	synonymous	0.277	GSONMT00065314001	No_lncRNA	CACAGACACACACCTTGGTTCAGACTGCTGTTCTC[A/T]AGCTCCAGGCTCTTAATCCGTGTGATGAGTTCGCC	omy04	31474124	5.15E-07
2711273733	chr_19	1010488	G	A	Upstream	N/A	2.214	GSONMG00076698001	No_lncRNA	AGTTAGTCCAGGGTCTAATAACTACATTGAGTATA[G/A]TTGGACAGTTAATTCAAACAAATGAAATATCATCA	omy19	37268992	5.31E-07
2711285422	chrUn_Sex	13451859	T	A	3'UTR	N/A	3.328	GSONMT00033312001	Omy200225473	AAACTATATGGTGAAATTTCCACCTAGCTTACCAT[T/A]GAGCCACGACTACATGGAATACTACCAGATTGTCT	omy29	39805514	5.32E-07
2711281245	chr_17	3791258	C	A	Downstream	N/A	13.863	GSONMG00066202001	No_lncRNA	TTTGCCCTATAAAATGGCAATAAGAAAATGACAAA[C/A]ACAATTAATGACTAGTAGAATACACAAGAGGGTAA	omy17	32546628	5.41E-07
2711254203	chrUn	405424072	C	A	No_gene_found	N/A	0.47	No_gene_found	Omy200040669	GGGTCGGTGTGTTTCATTGGGTTGGGTCAGTGCTA[C/A]CTAGCAGCAGGGAGGAAAGAGGAACGATCAGGCCT			5.48E-07
2711271799	chrUn_16	5494407	A	G	CDS	synonymous	2.2	GSONMT00079948001	No_lncRNA	GCCGCCATGCCGTAGGGCACGCTCTGACGGACTCC[A/G]TACCCGTGTCGCATACCGCCAGTAAACTGGCCCTG	omy16	38915110	5.53E-07
2711249610	chrUn	774471992	A	G	No_gene_found	N/A	3.003	No_gene_found	No_lncRNA	ACAACAGTACTCACAGAGGGTCCAGCAGCACCAGC[A/G]GGTCCAGGGTTACCGGGCTCTCCACGAGATCCTTG			5.57E-07
2711243041	chrUn	764290906	C	G	No_gene_found	N/A	2.8	No_gene_found	No_lncRNA	GAGTCGTTCAGGGGGTCCTTGTTCTTCTCCAGCCA[C/G]CCAGTGATGTTGTAGTCCACAGTTCCGGCGTAGTG			5.59E-07
2711278472	chrUn_2	27206551	C	T	3'UTR	N/A	3.312	GSONMT00068790001	No_lncRNA	ATCATCCTCCTTCCTAAATGGAAACAGAACAACAC[C/T]GTTTATAAACCGGACATCTGTTTTTATGGACCTAG	omy02	57572500	5.65E-07
2711255114	chrUn	357890672	G	C	CDS	synonymous	2.729	GSONMT00002454001	No_lncRNA	GACAGGCCGATATTCCTGCGCAGTGTCAATGACAC[G/C]GCGGAGCGGAACAGCGAGGACAGACGGAATAGTTT	omy18	21701028	5.98E-07
2711251438	chrUn	567208718	G	T	No_gene_found	N/A	0.405	No_gene_found	Omy200015078	TGATGTATTCCAATGACCTATTTAAGAAAGTGACA[G/T]GAGCATTTGGTGCTTTGTCCAAAATAAGTTGTAAA	omy05	83412532	5.98E-07
2711254641	chrUn	826335344	G	A	CDS	synonymous	2.676	GSONMT00060461001	No_lncRNA	ATGGTGTGTGTGCCGTGGAAGGGTGGGATGTAGGT[G/A]ACAGAGAAGGTCCCATCTGCAGTCTTCTGGATGTG	omy02	79332198	6.03E-07
2711226009	chrUn	1058297782	G	T	Upstream	N/A	0.324	GSONMG00002736001	No_lncRNA	GTGGGCCATACAGAGGGTGAATGGGTCTGACAAAA[G/T]ATTTAAGTAGCTTTGAGCTGGGTATGGTAGTAGGT	omy28	3799071	6.03E-07
2711255384	chrUn	309123268	A	G	No_gene_found	N/A	0.294	No_gene_found	No_lncRNA	CCATACCCCATTCAAAGGCACTTAAATATTGTGTC[A/G]TGCCCACTCAACCTCTGAATGGCACACATACACAA	omy06	6790271	6.04E-07
2711263787	chrUn	451924734	C	T	3'UTR	N/A	9.138	GSONMT00060776001	No_lncRNA	TTCTGTGAATAGTACAGTAGTTTTGTGGATGAGAG[C/T]GCTGTGCAACCAATAAGCTGAACAAACAGTTCCAT	omy14	11838245	6.06E-07
2711261235	chrUn	18126885	G	T	No_gene_found	N/A	2.102	No_gene_found	Omy200060247	CACGATCTCATGGGAGGAGAGGGGAGGAGCTAAAC[G/T]ATATTACACACCAGGTCAACACATCCATCATGAAA			6.11E-07
2711255026	chrUn	427571805	C	T	No_gene_found	N/A	14.961	No_gene_found	No_lncRNA	TATGTTTTCATTCCCCTAAAGGTTTAGGTTAATAT[C/T]GAGGGTTTTACAGTCATCTTACTAGGCAGAAACTG	omy25	80652851	6.18E-07
2711284958	chrUn_11	24586779	T	G	3'UTR	N/A	0.38	GSONMT00072514001	No_lncRNA	GTGTTGATTGCAAACATCTTCAGGGTAATTATTTG[T/G]TGAGACATTTTGCATCCTTAATATGCACTGATATT	omy11	48218817	6.19E-07
2711286534	chrUn_18	10384054	A	T	3'UTR	N/A	7.839	GSONMT00036127001	No_lncRNA	TGATCCAGAAGTGCTCATGACGCCTGGACACCAGA[A/T]GGGATTACTCATTCAATGTGATAGTCCACTTTGTT	omy18	24868383	6.19E-07
2711202228	chrUn_10	29767763	A	T	CDS	synonymous	0.397	GSONMT00013935001	No_lncRNA	AGGGCCCTGAGGAGGATCTGTGGGTCTTGGATGCC[A/T]GTGATCTCTCTCAGCTGGTTGATCAGCATCAGGCT	omy10	21705537	6.21E-07
2711242644	chrUn	153856518	G	A	Downstream	N/A	3.567	GSONMG00009295001	No_lncRNA	CTCTTTAAATATTATTTTCTAAAGAAACATTGAAC[G/A]GGTGGGGCATAAACACATCAACCCTATGACACAGA	omy15	24743758	6.23E-07
2711216410	chrUn	611925539	T	C	Upstream	N/A	3.284	GSONMG00002936001	No_lncRNA	ACTACTTCCTTTGATAAACTGTATACACACACACA[T/C]TAAAACACACACACACTCGCAAACACACAACACAA	omy26	30134344	6.30E-07
2711220628	chrUn	535429802	T	A	No_gene_found	N/A	4.894	No_gene_found	Omy100100993	CCCCTCTAGTACTACGGTATCCATATGCACACTCC[T/A]CCACCACTAGCCTCTCTATTTAATCCCTTTGTCTG			6.30E-07
2711251619	chrUn	7950110	T	G	CDS	synonymous	2.776	GSONMT00057153001	No_lncRNA	ATCTTGGTGCAGCCGTTCTCCAAGGGTGGTTCCTC[T/G]GGGACCGGGGCCGGAGTTTGAGCCTGCTGGCTGGG	omy14	77948105	6.33E-07
2711262813	chrUn	611925538	A	T	Upstream	N/A	2.716	GSONMG00002936001	No_lncRNA	TACTACTTCCTTTGATAAACTGTATACACACACAC[A/T]TTAAAACACACACACACTCGCAAACACACAACACA	omy26	30134343	6.35E-07
2711196080	chrUn_14	12500459	T	C	No_gene_found	N/A	4.482	No_gene_found	No_lncRNA	CAAAATCCTGAGGTACGGGTGGGGGGGAATTTGCA[T/C]TTCGGGACTGTTCTATTGGTCCCATTGTCCCGGAA			6.37E-07
2711286401	chrUn_18	10384690	T	C	3'UTR	N/A	6.357	GSONMT00036127001	No_lncRNA	ATTTGCTTGTACGCCTTCAGAATGAGGTTCTTATT[T/C]TCAAACAACCCCTTTAACCAACTTGGCCTTCTCAA	omy18	24867747	6.41E-07
2711230126	chrUn	57131900	T	C	CDS	non_synonymous	2.503	GSONMT00021593001	No_lncRNA	GGGAGAAAAGCGCCGAGAAGCCTGGCTGTTTCCCC[T/C]TGGAAAGAGCTCGAGCCCAATTTCTGAAACCCACG			6.48E-07
2711195614	chrUn_23	16709622	T	C	CDS	synonymous	8.836	GSONMT00002392001	No_lncRNA	ACATTGCTGCCCTGGCTGACGATTATGCTGACCTG[T/C]TGGTTCCAGACCCGGGCTGTGAATATGACTCGATT	omy23	36679772	6.50E-07
2711218081	chrUn	826175759	C	T	No_gene_found	N/A	2.322	No_gene_found	No_lncRNA	ACACCTTTACTGGCGCTGATCATCTGTAGCACCAT[C/T]TCAGCAGCCCCGCGGGCGTGTAGTCTGGCCTGCTG	omy08	5499229	6.53E-07
2711260214	chrUn	691081461	C	T	CDS	synonymous	0.287	GSONMT00062896001	No_lncRNA	GTGCGCCTGGCTCCAGATTACGATGCGTTGGATGT[C/T]GCCAACAAGGTGAGCTCTAGAGTGTAGCACCATTG	omy29	42295310	6.55E-07
2711195384	chr_20	986152	T	A	3'UTR	N/A	0.248	GSONMT00000681001	No_lncRNA	ACAACTCGTACACTTTGAATTCCACCACTAAGGAA[T/A]ACTATGTACACAATCCTTAGAATATTTGATGCATT	omy20	5709912	6.62E-07
2711282622	chrUn_17	19052874	A	G	5'UTR	N/A	6.282	GSONMT00072896001	No_lncRNA	GGACATCTTCTGGTCAGTGTTTCCACGTACAAACT[A/G]CACCATGCACAAACGTACGAAGGTGAAGATCACGT	omy17	16693267	6.68E-07
2711223206	chrUn	106366154	C	T	CDS	synonymous	0.498	GSONMT00006716001	No_lncRNA	CAGAACAACTTCGCTGTGGGATACAAGACCGGAGA[C/T]TTCCAGCTACACACCAACGTGTAAGTGAGAGCATA	omy01	77944201	6.72E-07
2711285109	chrUn_Sex	17405477	G	C	Intronic	N/A	10.754	GSONMG00025907001	No_lncRNA	TCATACACCTGTTGAGCTGACACAGAGCACTGGTA[G/C]ACTATATTAATCTCTCCTGATAATACTTTATTAGC	omy29	23443304	6.76E-07
2711265328	chr_7	608547	G	C	3'UTR	N/A	2.248	GSONMT00069910001	No_lncRNA	GGATGGTAACAGTCAACCATTCAGTCAACAGATGT[G/C]TGTAGCATCTCAGTGTAGTCCTAGTGGTTATGAGG	omy07	50358842	6.78E-07
2711228023	chrUn	178791292	A	C	CDS	synonymous	7.579	GSONMT00037105001	No_lncRNA	CCCAGGTTCATGGTACGCCCCGCCTCCCCCAGACA[A/C]AGGAAAGACAGGATTCTGACGGACTCGGAACACTT	omy17	70850719	6.83E-07
2711250184	chrUn	836673073	G	A	CDS	synonymous	0.484	GSONMT00052807001	No_lncRNA	GTGTTGGCGATGGTACCAGTGGTGCCCAAGGCGTC[G/A]TAGTACTGCTTGTTGCTCATCAGTGTGTACATTCC	omy03	26900511	6.99E-07
2711251207	chrUn	126799338	T	C	3'UTR	N/A	0.263	GSONMT00056876001	No_lncRNA	ACTCCAGTCCTCGAGGGTCGAGTGTCTGCGGGTTT[T/C]CACTACTCTCTTGTTCTTGATTGATCAATAAAGGT	omy10	173832	7.04E-07
2711247042	chrUn	639900011	A	C	3'UTR	N/A	2.853	GSONMT00009409001	No_lncRNA	GTGCACTGTGTAGGGAACAAGCTCTATGATGTTCT[A/C]CTTTCCTTTCTTTAACTGGGCAAGTCACTGAATAA	omyUnm	155345682	7.10E-07
2711213037	chrUn	92275533	C	T	5'UTR	N/A	2.103	GSONMT00048755001	No_lncRNA	GCACTCTAAGCCTTGTAGATAGCAGATGAAACCCT[C/T]CTTGGGCTTGAGGACTCGCTGTCTGTCAAGTGTGC	omy21	33291112	7.13E-07
2711268506	chrUn_12	26175806	C	T	No_gene_found	N/A	2.255	No_gene_found	No_lncRNA	TGGGGTGAAGTATGAAGGATTATTGGATGTTGCTC[C/T]TCTCTAGAATAGGCATACACAAACAGCTTGGCAAA	omy12	22040542	7.26E-07
2711272662	chrUn_4	665862	T	C	CDS	synonymous	0.417	GSONMT00023675001	No_lncRNA	CCAAGCACAAGGCTTCCATGGATTTCAGAGCCAAC[T/C]TGAAAGAAGTGAAGAAGGAGGTCAAAGAGGAGGTG			7.28E-07
2711218054	chrUn	297275710	C	T	No_gene_found	N/A	0.448	No_gene_found	No_lncRNA	GACAACCTGGCCACCCAGGACTTGATGCGTGTCTA[C/T]GGTGCCCTCTTCTGGTCGCTAGCACCCCTCATCAA			7.42E-07
2711222040	chrUn	861810853	A	G	Upstream	N/A	0.391	GSONMG00042614001	No_lncRNA	GTAGAGTGCTACTATGGCCGTCTCCCAGAGCACGA[A/G]GCTCCTTTTTTAAATTCCATCCTGCTGATATGTTC	omy02	9173538	7.60E-07
2711268244	chrUn_12	43993135	T	C	3'UTR	N/A	0.274	GSONMT00050693001	No_lncRNA	TGCAACTATTTACAGAATATCTGTGAAATTGAAAG[T/C]GTACAATTAACTCTGTGTACTGTGGGACCATATAA	omy12	40654194	7.61E-07
2711256534	chrUn	1006797143	A	G	Downstream	N/A	9.125	GSONMG00050176001	No_lncRNA	ACATTTGCATTTTATAAGGTCCTCAGTTCTTTAGC[A/G]CTAGTGAGAAGAGTGTAAAGGGGGGGGTGGAGGAT	omy12	65937296	7.65E-07
2711271619	chrUn_16	4756602	C	T	Upstream	N/A	23.769	GSONMG00079999001	No_lncRNA	AAGGATGTCCGTCAACGCTGACAAAGTTGTTATTA[C/T]GACGGACTGGGTTGTATGTCACAGACGTCACACTT	omy16	38152031	7.65E-07
2711201190	chrUn_13	4967323	G	A	CDS	synonymous	0.41	GSONMT00008181001	No_lncRNA	TTACAGCCATGCCACAGGTAGAGCGCCCCCTGTTG[G/A]CTGTTGAGCAGTATGAGAGAACCTCGGGAGCGCAG	omy13	32758350	7.72E-07
2711201572	chrUn_10	1768598	G	T	CDS	synonymous	0.405	GSONMT00048664001	No_lncRNA	AGTGCCTTGAGCAGAACTAGTCCAGAGTTATCAAC[G/T]GCACCTGCCCCAAATCAGTCCCCTGCCCCCCCATC	omy10	15880060	7.73E-07
2711214631	chrUn	876226355	C	T	5'UTR	N/A	0.311	GSONMT00060946001	No_lncRNA	CTATATATGTTGTCCTTCTTATGTTTCTGCAGATC[C/T]TTCCCCAATAACTACTGGGACAAGTTCATCAAACG	omy04	79374224	7.74E-07
2711254671	chrUn	1071649585	G	A	No_gene_found	N/A	2.151	No_gene_found	No_lncRNA	TTGTGCTTCCCTACCCAGGAGTATCAGCCTAACCC[G/A]GACCCAACGAGGTAGAACCCCAACACGACTACAAC	omy06	680040	7.75E-07
2711246066	chrUn	154070358	C	T	No_gene_found	N/A	0.25	No_gene_found	Omy200033926	TAGACGTGAATAAATATAATAATGACTATTCACTG[C/T]ATTAGCCCTGTGCATTAAGATGGTATAGAACACGC	omyUnm	71416620	7.79E-07
2711233104	chrUn	730246734	T	C	No_gene_found	N/A	0.204	No_gene_found	No_lncRNA	ATTGGCTAGCTGTTCCTCCTCCATGTCTCTGATCT[T/C]TTGGATGTTTCTGTGCCCGTCCAGACCGTCTGTAG	omyUnm	52676545	7.84E-07
2711274042	chrUn_5	36966518	A	C	3'UTR	N/A	0.084	GSONMT00063001001	No_lncRNA	GATTGGCTGCAGGTAGATAAGACAAATATAGAAGT[A/C]ATTTGAAATATAGATTTAAGTTGGTATAGAATGAG	omy05	71543519	7.97E-07
2711211208	chrUn	537239894	A	G	No_gene_found	N/A	5.371	No_gene_found	No_lncRNA	GCATTTTATCCATCATTTGTTCCTAGCTCCAAACC[A/G]GAAGTGCCCTTGCATTCTTCTCCTGATAACTATTA			8.01E-07
2711284821	chrUn_11	24586718	C	A	3'UTR	N/A	0.221	GSONMT00072514001	No_lncRNA	AAAGAGAGTGTTGTCTTCTGTAAAGGGATGTCACT[C/A]AAAATGGTCTATGTGAACGGATGGGGTGTTGATTG	omy11	48218878	8.06E-07
2711284210	chrUn_11	11035960	C	T	3'UTR	N/A	0.462	GSONMT00066519001	No_lncRNA	CCATTTCAATTAAATTAAGTTGAACCAACATGGAA[C/T]AGACATTAAATTGATGTCTGTGCCCAGTGGGATGT	omy11	33240198	8.21E-07
2711229489	chrUn	691075120	C	G	CDS	synonymous	0.46	GSONMT00062896001	No_lncRNA	GACGTCAAGGCCAACAAGCATCAGATCAAACACGC[C/G]GTCAAGAAGCTCTACGACATCGACGTGGCCAAGGT	omy29	42296321	8.21E-07
2711272001	chrUn_16	16922213	G	A	3'UTR	N/A	0.306	GSONMT00075407001	No_lncRNA	CCCCCCCTCCTGTTCTCTGCTCTGAGCACACTGCA[G/A]GGATGAACTTGTCTTGGTCTCTACCCCTCCGTCTC	omy06	45696912	8.37E-07
2711198079	chrUn_1	23293647	C	T	Upstream	N/A	6.362	GSONMG00064561001	No_lncRNA	AAACCGGTCATATTCACCGTTTCAAACATTAACCT[C/T]CGCACTGCATAGGTGTGTGAGTTTTTGTGCAATAA	omy01	64502867	8.39E-07
2711263991	chrUn	115321941	G	T	3'UTR	N/A	2.151	GSONMT00053040001	No_lncRNA	AGCCATCCCCATTCAGAGACCGTGGAGCATTAGAT[G/T]AATGTTATTTGGAGGTTAGGGGGCTAGTTCTCTTC	omy03	65323599	8.49E-07
2711195527	chrUn_23	11104122	G	A	Intronic	N/A	4.589	GSONMG00065033001	No_lncRNA	TTTTGCTGTGACAATATAGGTCAAATTATGATCCT[G/A]TGTACTGTCTGGGAGAATGTAGTTATGATGAGGGT	omy23	28122064	8.51E-07
2711215987	chrUn	47806040	T	C	CDS	synonymous	0.297	GSONMT00056531001	No_lncRNA	CTCACCTGGTCGACACTCTGACCTTTGGTGACCCA[T/C]TCATTTCCTACTTTGACCCTTGGGTGACACAGCCC			8.60E-07
2711269507	chrUn_3	19725282	G	A	CDS	non_synonymous	0.254	GSONMT00011058001	No_lncRNA	CTCCACCTCAAAGTGTTTCTCGCACTGCAAGGCAG[G/A]CTGGGAAGGCCTCTCCATCACTGCCCTGACATAAT	omy03	24565067	8.61E-07
2711276478	chrUn_24	1733988	A	G	3'UTR	N/A	2.421	GSONMT00045304001	No_lncRNA	CCTCCCCACCACAGTGATGTCATTCACCACTCTAT[A/G]GAGAAGAAACATCCCTTTAAATATCACACAGCAAT	omy24	10781223	8.64E-07
2711236257	chrUn	1058607962	G	A	CDS	synonymous	0.367	GSONMT00015898001	No_lncRNA	TTCCCCAATAATTACTGGGACAAGTTTATCAAACG[G/A]AAGGTAGGTGGGATTTCAAAACTAATATAAACATG	omy08	5475157	8.81E-07
2711263044	chrUn	740474671	G	T	No_gene_found	N/A	2.442	No_gene_found	No_lncRNA	CTAGATCAGTGGTGTGTGTGGTACCTGTATGTACT[G/T]GTCCTTGGTGCTGATGGTGCTGAGCAGGTCCTGGA	omy08	74677351	8.89E-07
2711262864	chrUn	507115098	G	A	3'UTR	N/A	0.361	GSONMT00058025001	No_lncRNA	CAACAACGGCGCCAGTTCCACGCTCAAGGCCCAGG[G/A]TTTTTTACATTTTATAACTGATGATACTTTTTGTA	omy13	9187433	8.92E-07
2711209517	chrUn_7	28995271	C	T	CDS	synonymous	2.755	GSONMT00016195001	No_lncRNA	TCCTTCACCATGGAGGAAGGAACCCATAACCCTAA[C/T]GCTACACAGGTAATCATTTCAATAATTTCAGTGCC	omy07	62095191	8.99E-07
2711271482	chrUn_16	3229499	G	C	CDS	non_synonymous	6.008	GSONMT00080933001	No_lncRNA	ACAGACCTTATTCCAAAAGAACAAAGTAGGATCAA[G/C]AGCTTCAAACAGCAGTATGGAAAAACCAACATTGG	omy16	42300130	9.00E-07
2711254863	chrUn	645016662	G	A	CDS	non_synonymous	2.662	GSONMT00050253001	No_lncRNA	GCAGTTTCTCCGTGATCTCTGAGTCCAGATTCTCC[G/A]TGATATCAGGGTCGGATGCCGAGAGCATCTATATG			9.25E-07
2711283257	chrUn_17	30940892	G	A	Intronic	N/A	3.041	GSONMG00073110001	No_lncRNA	CAACTCCATTCTTATGTATTCACACTTCAATCTTC[G/A]TATATTTTCATGAGTTGCTGACGTTTCATGTTAAT	omy17	66632081	9.29E-07
2711232197	chrUn	205788118	T	A	No_gene_found	N/A	0.463	No_gene_found	No_lncRNA	TCAGGCTGTTCTTCCTGTTCTATTCTTTATTCTGT[T/A]ATTCTGATTCTGTAGTTCTAGTTCTGATTCTGTAG			9.32E-07
2711274999	chrUn_5	205552	G	T	3'UTR	N/A	2.006	GSONMT00022315001	No_lncRNA	TCAGTCTGTCACGTAGACCAACTACTTATTTCACT[G/T]TTAGTCTGTCACGTAGACCTAATGTGATGATATAT	omy05	6388126	9.37E-07
2711200884	chrUn_13	4971579	C	G	Downstream	N/A	0.358	GSONMG00008181001	No_lncRNA	GTCATGACCTCCTTCACCCTCCCTGAGGTCACCTC[C/G]AGGGGCGTGTCCTGGGGAGTGGCTGGGGGAGGAGA	omy13	32763962	9.41E-07
2711284014	chrUn_11	20907939	A	T	3'UTR	N/A	0.193	GSONMT00014544001	No_lncRNA	GGATTATATGGTTTATTTACAAAAAAGTGCTAATA[A/T]CGTTGCTGTGTAATCTTATGTGCATTAAAACAGCT	omy11	46539275	9.42E-07
2711207132	chrUn_8	29718874	T	C	No_gene_found	N/A	2.418	No_gene_found	No_lncRNA	TATTTAGTTTGTGAATAATTGTCTTTAAAATGACA[T/C]TGTTACAGCTAACATAATCAGCACAGAATCCGTGC	omy08	17372336	9.42E-07
2711195538	chrUn_23	9556056	T	C	CDS	synonymous	0.463	GSONMT00008158001	No_lncRNA	TGAACTCACCCTCTCGTCTCTCCAGGTATCCCTCC[T/C]GATCAGCAGAGGTTGATCTTTGCTGGTAAGCAGCT	omy23	20712746	9.42E-07
2711249628	chrUn	568114522	T	C	No_gene_found	N/A	0.365	No_gene_found	No_lncRNA	CCGGCCCTGACCAGAGCTGTCCACTCTGGGACGCG[T/C]CCCGCCTCTACCGCTGCCTCCAAACTGAAGATGGA	omyUnm	74564299	9.48E-07
2711235515	chrUn	776103617	T	C	CDS	synonymous	0.349	GSONMT00015292001	No_lncRNA	GCTCCAACCACACCCAGCGTGTTGTAGATGTTCAC[T/C]AACGGCAGGGCTGGAAAAACATTTTTACAGTCTTA	omy25	2578749	9.63E-07
2711239183	chrUn	648396967	T	C	No_gene_found	N/A	0.367	No_gene_found	No_lncRNA	GGAAGGACTGCTTGTTCTCGTCGTAGCGCTTCTTC[T/C]TCTCCTCCTCAGTCCTCTTCTTCAGCTCTTCCTCA	omy05	50558711	9.72E-07
2711203730	chrUn_9	27985586	A	G	3'UTR	N/A	0.161	GSONMT00014595001	No_lncRNA	GCACACTCATCCCTCCCTTGTTAAGCGCTCTTTGT[A/G]TCTGCTACAGGGTCCCAGAATGGTGTGGCTGTATC	omy09	33843312	9.78E-07
2711211177	chrUn	324263011	A	T	CDS	synonymous	2.415	GSONMT00048949001	No_lncRNA	TCAGGAAATGGGTCAAGACAGTGCTGCTTCTCCAG[A/T]AGTACGCTATTTATAGTCGTATCAGTTGACCAATC	omy09	20730147	9.91E-07
2711197837	chrUn_1	6451823	C	G	3'UTR	N/A	0.274	GSONMT00076212001	No_lncRNA	GTGATATGGCCAAAGCTTTGCTTGAAAGAAGGCCT[C/G]CTATTCTGTTGACAAATGCATAGCTAATAGACAAA	omy01	27191802	9.95E-07
2711206697	chrUn_8	7312523	A	G	Upstream	N/A	0.112	GSONMG00073702001	No_lncRNA	AAGCCTTTATCTCACAAAACAATTTAGACCACCAT[A/G]TTTTGGGGACATTGATCCTTGATTGCACAGTGAAA	omy08	61136277	9.99E-07
2711286441	chrUn_18	17496895	G	A	CDS	synonymous	0.324	GSONMT00024074001	No_lncRNA	TACCATGAGACCAGCTTGACAAAGTGGTCGTTGAG[G/A]GCAATGCCTGCGCCGGCGTCAAAGATTGAGGAGCG	omy18	32236235	1.01E-06
2711220336	chrUn	379380727	T	G	CDS	synonymous	0.251	GSONMT00041881001	No_lncRNA	AACGAGAACAGGCTCTCCTTCCGCGAGGCCAAGCG[T/G]AGCTCGGTCGTCCAGGTGAGCTGAGGAGAACCTCT	omy01	8467739	1.01E-06
2711244719	chrUn	98538411	G	A	Upstream	N/A	2.927	GSONMG00003470001	No_lncRNA	TTCTCTGCGATCTGCGCGAGTGCAGTGCGAGCGGC[G/A]CTGAAACCACAGTTCAAAGTCGAGGCAATGAAAGT	omy16	52238168	1.02E-06
2711273879	chrUn_5	7492929	A	G	CDS	synonymous	0.318	GSONMT00022459001	No_lncRNA	CGGTTCACGGTGAAGATCACCGGGGAGCCCAAGCC[A/G]GAGGTGACCTGGTGGTTTGAGGGGAATATGCTCCA	omy05	50565701	1.03E-06
2711286670	chrUn_18	12504757	A	G	3'UTR	N/A	0.442	GSONMT00055005001	No_lncRNA	GATGCGGTCTTCACTGAAGCAAAGTAGATGTTTTT[A/G]TTGTACAGAAAATCACCTGAGATCAGAAATGAAAC	omy18	13244892	1.04E-06
2711224663	chrUn	488489570	T	G	No_gene_found	N/A	0.486	No_gene_found	No_lncRNA	CTTTTTCCCCTCCTAAAGATGAATGTGTACTTCTT[T/G]GAGGACCCTGTGAAACATGAGAGTGTTGTGAAAAC			1.04E-06
2711254057	chrUn	967541432	A	C	No_gene_found	N/A	5.406	No_gene_found	No_lncRNA	ATCTGAAACCAGCTAAATTACTTAAATTGCAGCAA[A/C]GGCTACAGTAAATTAGGATTCTAATCACAAAAACA	omy03	72711100	1.04E-06
2711248330	chrUn	19890296	A	G	No_gene_found	N/A	2.597	No_gene_found	No_lncRNA	ATCGGCCGTTTCGGTAGCATGTTCACAGTCGACAA[A/G]GTCCTGACTCCCCCAATGGGCACCATCATGGATGT	omy25	2556656	1.04E-06
2711270025	chrUn_3	21049689	A	C	Downstream	N/A	4	GSONMG00023987001	No_lncRNA	AAGATCTCCTAAGCTCTTAATGTTTTACATCATTT[A/C]TTTCATTTATGTTCATACAACAACAGTTTTCAATG	omy03	77971710	1.04E-06
2711203107	chrUn_9	17724739	C	T	CDS	synonymous	3.539	GSONMT00073774001	No_lncRNA	TTCAAGTTTATCTTAGTTACAAATCTGACAAATGG[C/T]GGTGCCTCTGGATATCTGGGCCCACATTCAACCTT	omy09	52104812	1.06E-06
2711263615	chrUn	799818616	T	C	No_gene_found	N/A	3.133	No_gene_found	No_lncRNA	AGGACGACCTCTACCAGTGAGAAGACTATCACCTC[T/C]ACCACACCTGCCTGCATATGATGTGGAACTCTGGA	omy13	3071224	1.06E-06
2711200949	chrUn_13	10106190	A	G	CDS	synonymous	2.448	GSONMT00070381001	No_lncRNA	ACCAAGATGAAGATGCAGAGGACCATCGTCATCAG[A/G]CGTGACTACCTGCATTACATCCGCAAATAGACCCG			1.07E-06
2711251022	chrUn	67577495	A	T	No_gene_found	N/A	2.474	No_gene_found	No_lncRNA	CCATCAGAGCCGGGGAAACCACGCATACCAGGCAT[A/T]CCCTGTTGGAAGAAACAGGCCGACACACTGTATTA	omy23	42351961	1.08E-06
2711265242	chr_7	608415	C	G	3'UTR	N/A	0.42	GSONMT00069910001	No_lncRNA	ACAGGCCTAGTCAAGGGGGGCAAAATGTAAACAAA[C/G]AAATAAACACACACATATAAACACAACCTAACATA	omy07	50358974	1.08E-06
2711262513	chrUn	654298685	A	C	CDS	synonymous	0.284	GSONMT00000838001	No_lncRNA	ATGGCCTACTATATTAACCACCCTCTATATACACC[A/C]CCTAGTGAGTACGCTACTATATTAACCACCCTCTA	omy13	3060916	1.09E-06
2711265002	chrUn	568114519	G	A	No_gene_found	N/A	0.283	No_gene_found	No_lncRNA	GCCCCGGCCCTGACCAGAGCTGTCCACTCTGGGAC[G/A]CGTCCCGCCTCTACCGCTGCCTCCAAACTGAAGAT	omyUnm	74564302	1.09E-06
2711250504	chrUn	1095192573	G	A	CDS	synonymous	2.103	GSONMT00016489001	No_lncRNA	GATGGGAGGTGTAGTACCTGCTGTTTGACCACTAG[G/A]AGGCGCTGGACCTCCATGTAGGCAGCCTGTAGAGC	omy25	78904374	1.09E-06
2711234253	chrUn	1058615953	C	A	Intronic	N/A	3.037	GSONMG00015898001	No_lncRNA	CAGTTTGATGGGTGATGGAATGCACAAATAATGCA[C/A]AAGCCATGATATTAATACCGAAGACAGTAATAACC	omy08	5466001	1.10E-06
2711229946	chrUn	92275535	T	C	5'UTR	N/A	2.075	GSONMT00048755001	No_lncRNA	ACTCTAAGCCTTGTAGATAGCAGATGAAACCCTCC[T/C]TGGGCTTGAGGACTCGCTGTCTGTCAAGTGTGCTG	omy21	33291114	1.11E-06
2711205018	chrUn_20	25666816	T	G	Intronic	N/A	0.453	GSONMG00036294001	No_lncRNA	GGTATAACAGTTAAACTAATATCATGAGGCATTTA[T/G]AATTTATTTTCATCGAGAATCAGGTATATATCATT	omy20	32274618	1.11E-06
2711191976	chrUn_27	9609421	C	G	3'UTR	N/A	0.424	GSONMT00079101001	No_lncRNA	CCACAATTGCAATCAATACATTTCCTTTAAAAACT[C/G]AGAGGATATTTAGGGTTAAAATAGGCATGGCTTTA	omy27	19583641	1.11E-06
2711200641	chrUn_13	4967370	G	A	CDS	non_synonymous	0.356	GSONMT00008181001	No_lncRNA	TATGAGAGAACCTCGGGAGCGCAGGCTGCCACAGC[G/A]ACAGTCCACCTCCAACAGACTGGCCTCCTCAGGCA	omy13	32758397	1.12E-06
2711196909	chrUn_14	11022804	T	C	3'UTR	N/A	0.476	GSONMT00071536001	No_lncRNA	GCTCGGGGAATTGGACTTGCAACCTTTCGGTTACG[T/C]TCTAACCACTAGGCTACCCTGCCACTCCTAGTTGA	omy14	27127412	1.13E-06
2711233750	chrUn	183156756	A	C	CDS	synonymous	0.372	GSONMT00030198001	No_lncRNA	CTGGTCAACCATGACTGCTGGCCCAACTGTGCTGT[A/C]ATCCTCAACCATGGCAAGTATGTATCCCCCAAGAG	omy05	29409457	1.13E-06
2711198872	chrUn_1	23598763	C	T	3'UTR	N/A	0.373	GSONMT00064572001	Omy100146065	GGGCTGTGGATATTGAAGAAGCGGGGACATACGGT[C/T]CCTGCCCAATGATTTAGAGGGGTGTCGGTTATGAA	omy01	64210754	1.14E-06
2711283313	chrUn_17	32164420	T	G	CDS	synonymous	0.343	GSONMT00075410001	No_lncRNA	TGCATGGTGGCCTTCTCGTTCAGGTGGATGGCGCC[T/G]CCGTCCAGGGCGCTGGACAGGTTGAAGCCGCCACC	omy17	13900450	1.15E-06
2711268259	chrUn_12	14854781	T	C	No_gene_found	N/A	2.845	No_gene_found	No_lncRNA	TTTTAAAAAGCAAACCTACTTAAAAGCATAAACGT[T/C]TAAAATACAAAAACACACTAGGAAGCATTTACTAG	omy12	11830408	1.15E-06
2711238247	chrUn	1004729794	G	T	No_gene_found	N/A	2.278	No_gene_found	Omy100135050	GTGTCCAGTAGTTGTCATATGGAGTTATAACTGGA[G/T]AAATAAAAACAGTCTAGGATCATACTTTGTATCCA			1.17E-06
2711207545	chrUn_8	32483285	T	G	3'UTR	N/A	0.241	GSONMT00067514001	No_lncRNA	AGACAGAAGCTGGACTAAAAAGTAAACTGCATCGA[T/G]CAATGCCTTTATCTGTGATCGTTGGTTCCGGACTT	omy08	55512922	1.17E-06
2711265241	chr_7	608548	T	A	3'UTR	N/A	2.204	GSONMT00069910001	No_lncRNA	GATGGTAACAGTCAACCATTCAGTCAACAGATGTG[T/A]GTAGCATCTCAGTGTAGTCCTAGTGGTTATGAGGA	omy07	50358841	1.17E-06
2711266203	chrUn_22	11169718	G	T	Downstream	N/A	4.44	GSONMG00058103001	No_lncRNA	CAATCCTACCCTGCTGCTCCCCCTTTTGTCTGAGG[G/T]TGAACGCAAAAACCCTAGAACCAAGACTCTCCTGT	omy22	23902060	1.19E-06
2711278607	chrUn_2	23246106	T	A	CDS	non_synonymous	2.26	GSONMT00065893001	No_lncRNA	AAAGGCGGTGTCAGCTCCATCCACACCATCAACAG[T/A]GAAGGAAGAGGGAAAAGACTCTTTCCCAGCAGCTG	omy02	45691184	1.21E-06
2711275568	chrUn_5	7479874	A	C	5'UTR	N/A	0.242	GSONMT00022459001	No_lncRNA	GGGATTTGTCATCTTGCCATTACTTTTGTTTTAAT[A/C]CACTATTTGTACAGAAAATTCCTATGATAAAGGAG	omy05	50552542	1.22E-06
2711252758	chrUn	332352898	G	T	3'UTR	N/A	4.263	GSONMT00063815001	No_lncRNA	GTTAACAGTACTCCTCAGGTATTGTATTCGACAGC[G/T]CTCCTCTTTAGTCGTAACGATGTGTGGTGTTTGGG	omy13	18205231	1.22E-06
2711213216	chrUn	81051361	G	A	CDS	synonymous	2.03	GSONMT00020817001	No_lncRNA	ACTAGTATTCCAGGTGAATCCGCGTCAACGATGAA[G/A]CCTGTGAAAGCCTTGCTGGTTGGACACTTCGGGTC	omy08	83324640	1.22E-06
2711231253	chrUn	947747420	T	C	CDS	non_synonymous	4.655	GSONMT00016780001	No_lncRNA	CCTGAGAGACCCTGGCCTGGGGAGGAGACACTGCA[T/C]TAGGCCTGTATCTCTGGACCTGGGAGCCATGCTGT	omy05	83446325	1.22E-06
2711247753	chrUn	178791747	A	G	CDS	synonymous	3.597	GSONMT00037105001	No_lncRNA	CAGAGCCCCTCCTTGCAGCAACGGGGAATGAACCA[A/G]ATGAAACACACCAGGTAAGACGGTGTTCCCGATCT	omy17	70850264	1.23E-06
2711265087	chrUn	427571764	C	G	No_gene_found	N/A	11.374	No_gene_found	No_lncRNA	CCTTGGGGTTCCCAGGAAAGAGATTGTGATCCAGG[C/G]CCAGGTATGTTTTCATTCCCCTAAAGGTTTAGGTT	omy25	80652892	1.24E-06
2711284745	chrUn_11	869272	C	T	CDS	synonymous	4.996	GSONMT00071010001	No_lncRNA	GACTCGATCACTTCGTGGTAGTGGTAGTTGAACGC[C/T]AACTCAATATCCAGGCCCACAAACTCTGTCAGATG	omy03	48710000	1.25E-06
2711197590	chrUn_1	32145439	G	A	3'UTR	N/A	0.281	GSONMT00025080001	No_lncRNA	CTTGGGTTTGCAGGTTGATACTTGGCTTAGACAAG[G/A]AAGTTTGAATTCACTACATAGGGCTCAGACGACCA	omy01	77442068	1.26E-06
2711270008	chrUn_3	7858125	C	T	Upstream	N/A	0.446	GSONMG00070233001	No_lncRNA	TCTTACTGTGCAATCCACTATCTCATCAGCCCAGC[C/T]AAGCAATTTCTAAACTTGATCTCCACTATAAATAG	omy03	45096391	1.26E-06
2711215855	chrUn	522743901	G	A	3'UTR	N/A	2.259	GSONMT00031627001	No_lncRNA	TGGTGAAAAGTACTGAACCGTTGACCAATGTGTTG[G/A]GAGTTTAAGTGAGCAAGCAAGTCTGATAAGGACTG	omy05	51419693	1.27E-06
2711278008	chrUn_15	30542511	A	T	3'UTR	N/A	3.748	GSONMT00009283001	No_lncRNA	AATAAATCAGAGCATAGCAAACAAGGACGCCAGTA[A/T]TTTTTTTTCACAGTTCTATACCTCTTGACTGGGTT	omy15	14751029	1.28E-06
2711272931	chrUn_4	653272	G	C	3'UTR	N/A	0.41	GSONMT00023680001	No_lncRNA	GTCTTTTTTTGTTACTTTTGACATGTATATTTCTT[G/C]AATACAGTGGAGGCTGCTGAGGGGAGGACGGCTCA	omy04	10398267	1.29E-06
2711194742	chr_23	158615	C	A	3'UTR	N/A	0.098	GSONMT00060203001	No_lncRNA	TTGCAAATCTAGCATGTTTTTCTCGTAATACAGCA[C/A]TGATCATTTATGCCAACACCCTAGTACAAATTCCA	omy23	21596334	1.30E-06
2711203522	chrUn_9	28768116	T	C	Upstream	N/A	2.099	GSONMG00062669001	No_lncRNA	GATTCTTGTCACCAAGAAGAGAAACCAACCCTACA[T/C]GAGTACAATTTTCCTTCCAGATCTACCGTCAGCAC	omy09	64903426	1.31E-06
2711241455	chrUn	1024592583	C	G	No_gene_found	N/A	2.582	No_gene_found	Omy100136486	CTCGCCCCCCTAGCCCTTATCAACATATTCTAATA[C/G]AGACAAGTTAGGTGTAGATTTTATGATTGAGCCAT			1.31E-06
2711277701	chrUn_15	1555729	T	G	CDS	synonymous	3.002	GSONMT00017975001	No_lncRNA	CAAGAAGAGATTAATGGCATTTATAAGCTGACTGG[T/G]GCCATCATGCACTACGGCAACATGAAGTTCAAGAA	omy15	17570058	1.31E-06
2711231820	chrUn	653297310	A	C	Upstream	N/A	4.462	GSONMG00021333001	No_lncRNA	GTGCATTTTGTAAAACAGTCATTAGAAACAGGACA[A/C]AATTGGGATACAACAACTATCAGGAGAATTGCATA	omy12	5349425	1.32E-06
2711278681	chrUn_2	34167893	G	A	Downstream	N/A	2.912	GSONMG00077991001	No_lncRNA	GTCTACAAAATTGTGACAACCCAATCAATGAGAAG[G/A]GTAGAGGTTTGGGTGGAAGAGTATCTTTGGGGTTA	omy02	38429914	1.32E-06
2711251256	chrUn	184313734	T	C	Upstream	N/A	2.287	GSONMG00035165001	No_lncRNA	AATGCATGATGAAGTGTGTTCTGCATGTGTATGAA[T/C]GACATGTCCACTTGTAAACTTCCTCAGCAAGGGAA	omy18	2475036	1.33E-06
2711269656	chrUn_3	16918919	T	G	Upstream	N/A	5.744	GSONMG00078566001	No_lncRNA	TATTCCAAAACATGCAATAAGGCAAAAGTAAAACT[T/G]AAATAAATGTGGCAAAGAAATTAACTTTATGTCCT	omy20	2341924	1.33E-06
2711204876	chr_28	266097	T	C	CDS	synonymous	0.327	GSONMT00002572001	No_lncRNA	AATCCAATTTCCTCATCGTCAAGGTCGTCAAGGAC[T/C]TGAGCTGCAAGCTGTGAAATAAGATAATATGTCAT	omy28	9922082	1.36E-06
2711201009	chrUn_13	17774771	G	T	Intronic	N/A	3.145	GSONMG00022805001	No_lncRNA	AAAAGTATTTTCAGTATTCAAAAGGACTTTTATAA[G/T]AATAATACATGGCTGTCGCAGCAAATTGGAGAAGC	omy13	20947715	1.36E-06
2711208205	chrUn_8	41049623	C	T	CDS	synonymous	0.428	GSONMT00002868001	No_lncRNA	TCCATGATTGACCCTCCTCGCGCCGCCGTCCCCGA[C/T]GCTGTGGGGAAATGCCGCTCCGCAGGGATTAAGGT	omy08	76589445	1.37E-06
2711271727	chrUn_16	29746931	A	C	3'UTR	N/A	2.06	GSONMT00069479001	No_lncRNA	TTAAAGTAAATAAATTCACAAATACGAATATAATT[A/C]TTTTAAATATCTTAAATTGACCACGTTTCCCTGAA	omy16	21630996	1.37E-06
2711234688	chrUn	100947497	A	G	No_gene_found	N/A	3.892	No_gene_found	No_lncRNA	ATGTCACTGATGAGCGCCTGTCGCTCGGTGGCGAT[A/G]TCACTCAGCTGGCGCACTAAGATGATCTCATCAGA	omyUnm	147532923	1.38E-06
2711237176	chrUn	81048694	G	A	3'UTR	N/A	3.109	GSONMT00020817001	No_lncRNA	TACAGTTGAACGTTGAAACCAAAGGGCAACAAGGC[G/A]TGTGGTGTGTTGTGATGACAGAAGGCCACATTGCA	omyUnm	104126448	1.38E-06
2711218942	chrUn	539186523	G	C	No_gene_found	N/A	0.183	No_gene_found	No_lncRNA	TAATTGTGTTTCTAAATGGTCTGAGAGTCCTTCAG[G/C]TGCCTTTTGGCAAACTTCAAGCAGGCTGTTATGTG			1.38E-06
2711248196	chrUn	653297346	A	G	Upstream	N/A	0.307	GSONMG00021333001	No_lncRNA	AATTGGGATACAACAACTATCAGGAGAATTGCATA[A/G]GTAAATTATACACCATAAAATCAAAACCATTCTAC	omy12	5349461	1.42E-06
2711226088	chrUn	686229578	G	A	No_gene_found	N/A	0.096	No_gene_found	Omy300040819	GCTGGTTTTTGGTATTTCCTTTCGATTAAGACCTA[G/A]ACAACCAGGTGAGCGGAGTTTCTTATTAATTAGTG	omy04	23674244	1.45E-06
2711270578	chrUn_16	1243809	T	G	3'UTR	N/A	11.542	GSONMT00033112001	Omy300071927	GTGCGGCGTGCTTGCAAGTAGAAAAACGTGGACTC[T/G]CTTAACTTGTATAGAAACGCCAATTCCATCCTCTC	omy16	51246182	1.46E-06
2711279974	chrUn_2	39564707	T	C	3'UTR	N/A	0.111	GSONMT00026931001	No_lncRNA	GGAGAGAAAGAAATCCATTAAAATCCAGCATTATT[T/C]GCACTGACGCATAAACAAAAAACACTAAAAGGAAA	omy02	53653871	1.46E-06
2711260717	chrUn	530341336	A	G	CDS	synonymous	0.479	GSONMT00059365001	No_lncRNA	GAGCCCACCAGGCCGTCCAGCCTCTCCTGCAACGC[A/G]GCCAGAATCTGTGGGTTCTGCATCATCTGCACGGT			1.47E-06
2711196045	chrUn_14	11027068	G	T	Intronic	N/A	0.375	GSONMG00071536001	No_lncRNA	TCCTCTTTGTTTGTCGCTGGGTACGCTCCACTGGG[G/T]TATAATAAAAAAAAAAAACGTACGCTCGTGCGAGT	omy14	27123114	1.49E-06
2711208457	chrUn_7	26959131	C	A	CDS	synonymous	0.36	GSONMT00038332001	No_lncRNA	TCTGCGCCCCCGTTAGTTTTGTCCTCTTTTTCCTT[C/A]TTCTTCTTCTTCTTCTTCTTGGGAGCAGGAGGTTC	omy20	32445073	1.52E-06
2711200516	chrUn_13	13598698	G	A	3'UTR	N/A	0.485	GSONMT00040586001	No_lncRNA	TTTCAAGTGTTGGCTAAGATCTCTGCAACAGAGGC[G/A]TAGCAAGAGGTATACTGTAGTTAGGATGCACACGG	omy13	30774547	1.52E-06
2711205133	chrUn_20	3920715	C	G	CDS	synonymous	3.223	GSONMT00069825001	No_lncRNA	ATAGGACAGCATTCGCCGTCGGGGATGATAGGGTC[C/G]GCGCAGTCGGTTGTGTCCTCGCAAATCACTTCGTC	omy20	23754000	1.52E-06
2711228933	chrUn	880110979	T	C	No_gene_found	N/A	2.517	No_gene_found	No_lncRNA	CCTCAGAGTTCCAGGACTAAGAGGCATGAGAGTAC[T/C]AAGGGCAGACGCAAAAGACCCTATCGTCCTGGAGC	omy08	50662676	1.54E-06
2711252215	chrUn	1067335573	C	A	CDS	synonymous	2.124	GSONMT00053315001	No_lncRNA	GTACGGGGCAGCTTCTTACCGTCAGGGCCAAGGTT[C/A]GACTTACTGAACTTCCCAGTGGCTGGGTCAAAAAA	omy08	73318542	1.54E-06
2711248665	chrUn	965227133	G	T	Downstream	N/A	0.151	GSONMG00041111001	No_lncRNA	AAGGTTAGTTTTGCGTTTCCGCTTCATGGCTACAG[G/T]TAAGAATTGGGGAGGGTAAGCTAAACCTAGATCTG	omy03	72215929	1.54E-06
2711210141	chrUn	433913349	A	C	Upstream	N/A	0.282	GSONMG00002257001	No_lncRNA	AAAGTGCTTAGAATATTCATTGACATTTCTCCAAA[A/C]CAGGCTGTAGGCTACATGTGCACCAACAAGTCAGA	omy03	33990435	1.56E-06
2711265195	chr_7	2610767	C	T	5'UTR	N/A	0.306	GSONMT00060647001	No_lncRNA	GAGATCATTATCCTGCTGACCATCTTTGCCAACTG[C/T]GTGGCCCTGGCTGTGTTTCTTCCCATGCCTGAGGA	omy07	62269596	1.56E-06
2711200006	chrUn_29	15186206	A	C	Upstream	N/A	2.106	GSONMG00074356001	No_lncRNA	ACACAAATGACCAAAATTACAGGCTAAGAATGGAC[A/C]GAGAGCTAAACCTATGTGATCATTTTATAATGTTT	omy25	56744316	1.58E-06
2711204403	chrUn_9	11710512	A	T	CDS	synonymous	2.093	GSONMT00054637001	No_lncRNA	AGAGGCTTCGGAGGCAAGTCCACCAGACCGGCCCC[A/T]ATGTCCAAGGCCCCCGAGGTGGAACACAACCCCAT	omy09	16004804	1.58E-06
2711192774	chrUn_27	14346951	G	T	Downstream	N/A	0.355	GSONMG00055757001	No_lncRNA	AAACAGTTGCATTTGCTATTCGTAAGGAGATTGCA[G/T]CATGTTGTCTAATATTTATTAGACTTTTATTATAT	omy27	23930427	1.59E-06
2711257665	chrUn	124267039	A	G	Upstream	N/A	3.926	GSONMG00039102001	Omy300018201	AGATTTGACATGAAGAAGACAGGCTAGCTGACACG[A/G]AGGTGACAGCACAGAGCTTTGGCTCCTGTTCCACT	omy14	75504225	1.62E-06
2711265493	chrUn_22	10448677	A	G	CDS	synonymous	0.242	GSONMT00061690001	No_lncRNA	GTGGCGAAGCATCCGAACAGGCCGAAGACGATGAT[A/G]ACAGTCCCAGTGCCGATGAGGACGTATGGAGCATT	omy22	23199269	1.64E-06
2711254177	chrUn	995983909	C	A	No_gene_found	N/A	0.2	No_gene_found	No_lncRNA	ATGGGCGACGCCATGGCGACGGTTGCCGAGATGTG[C/A]GTCAGCTTGACGATGAGGGCGGGGAGGAGTTTAAT	omy17	4204492	1.70E-06
2711206137	chrUn_8	42055714	A	G	CDS	synonymous	2.461	GSONMT00063312001	No_lncRNA	CTCATCATGACCTCTAACCTGAAGGCGATGACGCT[A/G]CCGGGGGTGAGGCGCTCGAAGACGATCTCCTGGAC	omy08	51083927	1.73E-06
2711230021	chrUn	794259118	C	G	5'UTR	N/A	2.279	GSONMT00016229001	No_lncRNA	GTCAACACGATACACACCGTCTCACGCCGCTTCCT[C/G]CCCCGCAGGACCACCGTGTCGCCACGGAACAACTG			1.77E-06
2711203189	chrUn_9	3722839	C	T	CDS	synonymous	2.41	GSONMT00079260001	No_lncRNA	TATACCCTGTCCAAGGGCAAAGGAAACAAAGTCAG[C/T]GCTGAGAAGGTTACTAAGGTGGTAGCAGGTAGGCA	omy09	45231873	1.79E-06
2711203456	chrUn_9	8842848	G	A	3'UTR	N/A	2.265	GSONMT00067230001	No_lncRNA	ATTCTAACAGTCGTTTCAAAATGGCATCTGTTCTC[G/A]GTTTCAGCATGATCAAAGCACTATGAAAACTGGCT	omy09	18731611	1.79E-06
2711195083	chr_2	2151398	A	C	3'UTR	N/A	0.175	GSONMT00077680001	No_lncRNA	GTTTTGTTAGGGGGGGGGGGCTGACTGTTGTTGTA[A/C]TAAAAGGTTTAGAGTCTAGTTGTGTCCTGTTTTTA	omy02	23925829	1.80E-06
2711224899	chrUn	92245625	C	A	Upstream	N/A	0.493	GSONMG00048755001	No_lncRNA	CGCATTAACATCTGCTAACCATGTGTATGTGACAA[C/A]TAAAATTTGATTTGATTTGATTTGAGGCTACACCG	omy21	33262491	1.80E-06
2711222052	chrUn	324264505	C	G	CDS	synonymous	0.336	GSONMT00048949001	No_lncRNA	CTGATGGAGCCCTCAGACATGGCCCTCCTGGCCGT[C/G]CCTGACCGCCTCATCGTCATGACCTACCTCAACCA	omy09	20731641	1.80E-06
2711213730	chrUn	156559448	A	G	No_gene_found	N/A	2.076	No_gene_found	No_lncRNA	GCCCCTTAGACTGGGTGGCTCCTCTGCATCTCCAC[A/G]GTCCATTGACTTTGTTACCATCACAATAAAGCTAT	omy07	76248772	1.81E-06
2711275490	chrUn_5	40473762	A	G	Downstream	N/A	0.186	GSONMG00059781001	No_lncRNA	ACCTCTGTTCCCAAGACTCCATTGTGGTTCTGTTG[A/G]TCAGTGTCTGTCTGTGATCTGACACCCGGGCTTCT	omy05	31288693	1.82E-06
2711194716	chr_23	847179	T	C	3'UTR	N/A	3.07	GSONMT00070095001	No_lncRNA	AACTAAACATCAAAGCTGGTCATTTTTCACCAAAG[T/C]GCCTCAAGGGAGACACAGCCAAGTTCATTGGAAGG	omy23	29169977	1.82E-06
2711192481	chrUn_27	9609368	A	G	3'UTR	N/A	5	GSONMT00079101001	No_lncRNA	ATCAAAAACACAAGCTTAATGCAGATGATGGGAAA[A/G]AAATGGGGAGAGAATGCCCACAATTGCAATCAATA	omy27	19583694	1.82E-06
2711276618	chrUn_24	10342340	G	T	3'UTR	N/A	0.332	GSONMT00041383001	Omy400008156	GTCCAGCAGGACTGGAGTTCACCAGGAGCTAGGAC[G/T]GGGTCAGAAATTGGAGTTCACCAAACCGGAGTTCA	omy24	713713	1.84E-06
2711239358	chrUn	776103142	G	A	CDS	synonymous	4.461	GSONMT00015292001	No_lncRNA	TAGTGGAGCGCGTTGAGAAGCTCAATATTCACGTT[G/A]CTCACCAGAGCATCCAGGATTTCCTACAACCGTAA	omy25	2578274	1.84E-06
2711229086	chrUn	280053163	A	T	CDS	synonymous	0.42	GSONMT00007423001	No_lncRNA	AACTTCCTGAGAACACAAACAGGAAACACGTTGAC[A/T]GTCAACATTATCATCAGCACAGTGGACTACCTGCT			1.84E-06
2711196271	chrUn_14	1571262	G	A	CDS	synonymous	0.162	GSONMT00079724001	No_lncRNA	TCCTGTCCCAAAACAGACCTCTCCCCAAACACAGA[G/A]ATCTGTCCCAAAACAGAGCACACCTCAAAGACAGA	omy14	17026852	1.86E-06
2711223562	chrUn	963538467	G	T	CDS	synonymous	4.572	GSONMT00037136001	No_lncRNA	CTCATCTCGGTGCAGGTGTCTGGGGCTGAGTCAGT[G/T]CGAGGGCAGGGGAAGGTGCTGGCCCTCCAGGGCTC	omy05	83457541	1.86E-06
2711224267	chrUn	843965670	T	G	CDS	synonymous	2.17	GSONMT00027468001	No_lncRNA	CTCAAGGCTAACGTGGCCATCTTCAAGAGCCAGGG[T/G]GCCGCGCTGGAGAAGTATGCCAAGAAAACTGTCAA			1.89E-06
2711245309	chrUn	979420495	A	G	CDS	synonymous	2.073	GSONMT00040857001	No_lncRNA	GCAAGAGTAGTAACATCATGGTTTTCGAGGAGAAA[A/G]TGATCCCGAACGGGGAACCCGAAGATGTAAGACAT	omy05	51622550	1.94E-06
2711211635	chrUn	979420496	T	G	CDS	synonymous	2.073	GSONMT00040857001	No_lncRNA	CAAGAGTAGTAACATCATGGTTTTCGAGGAGAAAA[T/G]GATCCCGAACGGGGAACCCGAAGATGTAAGACATT	omy05	51622549	1.94E-06
2711254507	chrUn	270128515	C	T	3'UTR	N/A	2.386	GSONMT00018656001	No_lncRNA	ACCAAACAGGGCTTTTTCACAGCAAACAGGGTTGC[C/T]AGACATTCCATTAACTCTTTTGGGGAAAAAACAAT	omy01	3585409	1.95E-06
2711250914	chrUn	17678173	A	G	CDS	synonymous	0.232	GSONMT00049183001	No_lncRNA	CTTCCTCAGGTCCCACTTGATGCCTGAACCCCTCA[A/G]CATCACACCACTGACAGACAAGCAGAGGGGGTGAT	omy21	36942415	1.95E-06
2711236113	chrUn	968413176	T	C	CDS	synonymous	2.33	GSONMT00028237001	No_lncRNA	AGTCACCAGAGGACCTTCATCCTGGAGGTGATGGG[T/C]AGACACTGTGGCTACCTGGCCCTGGTGACTGCTCT	omy16	35438695	1.96E-06
2711261497	chrUn	575357495	T	A	Downstream	N/A	4.402	GSONMG00009912001	No_lncRNA	ACTTAGAAGCAGTGTGCTCTCATTTGTAAAAAATT[T/A]AATAAAAATAATAATCATTAAGATTAAAAGGTCCT	omy16	62849992	1.96E-06
2711217261	chrUn	1085819083	T	C	No_gene_found	N/A	0.425	No_gene_found	No_lncRNA	TTCACGGCTGAGACCAGCATCCAGGTGGTGGGTGA[T/C]GATCTGACCGTCACCAACCCCAAGCGCATCGCCAA	omy16	64367352	1.98E-06
2711209393	chrUn_7	27106026	T	C	CDS	non_synonymous	2.224	GSONMT00038343001	No_lncRNA	TAAGCTTATTTTCAAACACCCAGACCAGGGGGATA[T/C]GGGTTGCTTCTCCGTTGCTGTAACTAACACTGATG	omy20	32290736	1.99E-06
2711200299	chrUn_29	31444204	T	C	CDS	synonymous	0.349	GSONMT00003836001	No_lncRNA	AGCTGGGCCATCGCGCAGTCGGTGACTGCAGTCGC[T/C]GGTCTTACATCATACCCCTTTGATACCGTCCGTCG	omy25	25790070	2.00E-06
2711285580	chrUn_Sex	10924825	T	A	Downstream	N/A	2.346	GSONMG00034811001	No_lncRNA	AGATAGTAGTTGCAAAAGGGTTGTCGGTGTAAGGC[T/A]ATTTCCTTGATATTTGACGTTGTTATGAAATAAAT	omy29	30484301	2.01E-06
2711247548	chrUn	470525124	C	T	Upstream	N/A	0.273	GSONMG00022754001	No_lncRNA	ATCGTTTTTACGAACACAGTATGAGAAAAGTGTCT[C/T]GAGTTTGCTTTAATTGTAACATAATCAACACTATT	omy01	37298490	2.03E-06
2711236484	chrUn	557881724	A	C	Upstream	N/A	0.474	GSONMG00023044001	No_lncRNA	TGTATGATCTGTTCACTAACTCTACCAGATACATC[A/C]GATGCTGTACATCAGATGTCAACATTAACACACAG	omy13	33571698	2.03E-06
2711265373	chr_16	786129	T	C	Downstream	N/A	0.291	GSONMG00002133001	No_lncRNA	TGATTGACATGTGAAGTGGTGTTCATTCTTAATTC[T/C]TTTTATCCAAACTTTTTCTAACAAAATTCAGGGAA	omy16	16278702	2.07E-06
2711220590	chrUn	968413185	T	C	CDS	synonymous	2.299	GSONMT00028237001	No_lncRNA	AGGACCTTCATCCTGGAGGTGATGGGTAGACACTG[T/C]GGCTACCTGGCCCTGGTGACTGCTCTGGCCTGCGG	omy16	35438704	2.08E-06
2711219628	chrUn	689280132	C	T	CDS	synonymous	0.395	GSONMT00036576001	No_lncRNA	ATCTGATCGAGGCCCAGATTGGAGGAGCCAAGGAC[C/T]TGGCAAGGGCAAAGGTGAGAGGTCAGGGACAGGCC	omy20	16607161	2.10E-06
2711226103	chrUn	309123069	A	C	No_gene_found	N/A	2.462	No_gene_found	No_lncRNA	ACTCTGCAAGGTGTCGAAAGCAGTCCACGAGGATG[A/C]TGGCCCATGTTGACTACTATGCTTCCCACAGTTGT	omy06	6790072	2.11E-06
2711282629	chrUn_17	32164417	G	T	CDS	synonymous	0.345	GSONMT00075410001	No_lncRNA	TTCTGCATGGTGGCCTTCTCGTTCAGGTGGATGGC[G/T]CCTCCGTCCAGGGCGCTGGACAGGTTGAAGCCGCC	omy17	13900453	2.14E-06
2711203344	chrUn_9	3723081	A	G	CDS	synonymous	3.025	GSONMT00079260001	No_lncRNA	CGCAGTGTGGACCCGTCCCAGACAGAGTACCAGGG[A/G]CTCATTGAGCTCTTGGAGGAAGGTAAGTCACCACT	omy09	45231631	2.16E-06
2711238142	chrUn	613370560	C	T	No_gene_found	N/A	0.355	No_gene_found	No_lncRNA	TCCTTGGCTTTGTCATCTGATTCCTCCTCACCGTC[C/T]ATCACTGTTGTCTCGCTATCATCTTCATCCTCTTC	omyUnm	118083311	2.16E-06
2711269303	chrUn_3	21963449	T	G	CDS	synonymous	0.105	GSONMT00056074001	No_lncRNA	CCTCCACGCCAACACCCACACCCACCGCAGAGGCC[T/G]CACTGCCTGGTAAGGGTCACGTAGAGAGAACACAC	omy03	76244856	2.16E-06
2711220031	chrUn	242995395	A	T	3'UTR	N/A	0.33	GSONMT00028937001	No_lncRNA	GAACATGGACAAATAGTAGTGATCAAATAAAATTT[A/T]AAAAAATACAAATTAAATTAAAAAGGACATTCTCT	omy14	77727316	2.17E-06
2711216671	chrUn	850375142	G	A	CDS	synonymous	0.367	GSONMT00050340001	No_lncRNA	TGACTCACATCTGTGGCATCCAGCTCTTCATTGTC[G/A]TTGATGCTGGCCACAGTGATCTGTCCCTGACTGCA			2.18E-06
2711236061	chrUn	498171579	T	C	3'UTR	N/A	6.585	GSONMT00056987001	No_lncRNA	TTTATTCTACTGTATCAAAATGAACAATTTGTTTA[T/C]TTGAACTGAGCTAATGGTAATTGTTTTGACGGTTA	omy08	80049678	2.21E-06
2711283826	chrUn_17	31299057	T	A	CDS	synonymous	0.394	GSONMT00073116001	No_lncRNA	GGCCTTGCGGTCTCAGGACGCATCTGGCGGCGCAG[T/A]GTGGCAGGAACAATCTCAGGTGGAAGGTGCAGGAA	omy17	67018343	2.24E-06
2711277326	chrUn_15	1556821	C	T	CDS	synonymous	3.145	GSONMT00017975001	No_lncRNA	GAAGAGGAGTGCATGTTCCCCAAGGCCAGTGATTC[C/T]ACATTCAAAGCAAAGCTGTATGAAAACCATCTGGG	omy15	17571150	2.24E-06
2711264783	chrUn	1065449333	C	A	CDS	non_synonymous	0.494	GSONMT00031317001	No_lncRNA	AGCAGAACGCTACTCTGGTGGTGGAGATCGAGAGG[C/A]TGAGGGGTCACGAGCCGACCCGCGTGGCCGAGATG			2.28E-06
2711238647	chrUn	191012794	T	G	Intronic	N/A	0.125	GSONMG00021012001	No_lncRNA	TGGTTTTGCCACTCTAGACACTTCTACTTTGTCTT[T/G]TTTTTTCACCTCCTCTGCCTGAGCTAGTAGCTCTG	omy06	47365830	2.29E-06
2711226476	chrUn	1076660936	C	A	No_gene_found	N/A	0.499	No_gene_found	No_lncRNA	CAGAGCCGGCGCGCCAGGATCATCCAGCGGAACCG[C/A]ACCGAGCGCCTGAGTGACCTTCTGGACTGGAGATA			2.29E-06
2711236487	chrUn	606773157	T	C	3'UTR	N/A	0.251	GSONMT00034470001	No_lncRNA	TTCGTCACTTCTAAACAACTTACAGTTTCTCAATA[T/C]TTGCTTTAAGTAACCATTATGGCCCAAATTCTGAC	omy22	5498046	2.30E-06
[truncated: 93,235 more rows]
